# Supplementary material for: Glucocorticoid receptor isoforms direct distinct mitochondrial programs to regulate ATP production
Source: Sci Rep. 2016 May 26;6:26419. doi: 10.1038/srep26419 (PMC4881047; doi:10.1038/srep26419)
Supplement: Supplementary Dataset 1 [file srep26419-s2.xls]

## Sheet: 1 ChEA terms for alpha down
Rank	Term	p-Value	Z-score	Combined score
1	SUZ12-18974828-MESC-MOUSE	2.6578e-65	-1.58248	227.801
2	EZH2-18974828-MESC-MOUSE	6.40502e-54	-1.87068	221.556
3	RNF2-18974828-MESC-MOUSE	6.40502e-54	-1.85846	220.11
4	MTF2-20144788-MESC-MOUSE	2.97227e-81	-1.17746	212.267
5	SUZ12-18692474-MESC-mouse	5.67643e-59	-1.62366	210.531
6	RNF2-16625203-MESC-mouse	4.10221e-44	-2.07661	200.496
7	JARID2-20064375-MESC-MOUSE	1.10137e-47	-1.74511	182.52
8	SOX2-20726797-SW620-HUMAN	9.84037e-54	-1.52724	180.461
9	TP53-20018659-R1E-MOUSE	1.40226e-43	-1.88039	179.529
10	JARID2-20075857-MESC-MOUSE	5.58998e-49	-1.61568	173.63
11	SUZ12-18555785-MESC-mouse	2.7423e-43	-1.81445	172.259
12	SUZ12-20075857-MESC-MOUSE	1.32669e-85	-0.880721	166.984
13	EED-16625203-MESC-mouse	1.2653e-33	-2.13675	156.347
14	BMI1-23680149-NPCS-MOUSE	2.43176e-43	-1.64335	156.106
15	SUZ12-16625203-MESC-mouse	1.34065e-35	-1.97194	152.834
16	PHC1-16625203-MESC-mouse	3.07255e-33	-2.09713	151.666
17	ZNF217-24962896-MCF7-HUMAN	8.48622e-45	-1.53162	150.157
18	EP300-20729851-FORBRAIN_MIDBRAIN_LIMB_HEART-MOUSE	3.10884e-30	-1.96414	128.791
19	POU5F1-16153702-HESC-human	1.35045e-25	-2.25266	124.371
20	OLIG2-23332759-OLIGODENDROCYTES-MOUSE	1.31317e-39	-1.30322	112.759
21	TCF3-18347094-MESC-mouse	9.69787e-34	-1.39409	102.323
22	CEBPD-23245923-MEF-MOUSE	6.01523e-25	-1.77683	95.4854
23	PAX3-FKHR-20663909-RHABDOMYOSARCOMA-HUMAN	2.99794e-29	-1.42344	90.2386
24	POU5F1-18347094-MESC-mouse	1.65358e-31	-1.3173	90.1567
25	SOX2-21211035-LN229_GBM-HUMAN	7.59177e-38	-1.08465	89.5685
26	ARNT-22903824-MCF7-HUMAN	2.47029e-27	-1.51205	89.228
27	SMAD4-21741376-HESC-HUMAN	3.99618e-26	-1.3981	78.724
28	WT1-20215353-NEPHRON PROGENITOR-MOUSE	3.17137e-27	-1.32494	77.9267
29	ESR1-22446102-UTERI-MOUSE	3.74196e-21	-1.71412	77.5165
30	SMARCA4-23332759-OLIGODENDROCYTES-MOUSE	3.27457e-34	-1.02255	76.0769
31	NFE2L2-20460467-MEF-MOUSE	5.45242e-26	-1.33287	74.7034
32	NRF2-20460467-MEF-MOUSE	5.45242e-26	-1.32119	74.0485
33	SOX2-16153702-HESC-human	1.31394e-18	-1.86793	73.8309
34	TCF3-18467660-MESC-MOUSE	1.92177e-21	-1.60286	73.4648
35	NANOG-16153702-HESC-human	4.18918e-19	-1.79074	72.7718
36	RUNX2-22187159-PCA-HUMAN	1.57638e-38	-0.864631	72.7118
37	TP53-18474530-U2OS-human	9.25532e-23	-1.46904	71.7306
38	FOXA2-19822575-HepG2-human	2.01298e-37	-0.873181	71.2988
39	AHR-22903824-MCF7-HUMAN	2.97142e-21	-1.55239	70.5327
40	SMAD3-18955504-HaCaT-human	9.70755e-26	-1.17474	65.2189
41	SMAD2-18955504-HaCaT-human	9.70755e-26	-1.1625	64.5392
42	MITF-21258399-MELANOMA-HUMAN	1.40565e-50	-0.576536	64.0131
43	KLF4-19030024-MESC-mouse	1.57022e-23	-1.25186	63.2712
44	CDX2-20551321-CACO-2-HUMAN	1.25528e-15	-1.8501	60.7156
45	EGR1-20690147-ERYTHROLEUKEMIA-HUMAN	6.64901e-44	-0.628842	60.461
46	SMAD4-21799915-A2780-HUMAN	9.50491e-33	-0.815578	58.0919
47	AR-19668381-PC3-HUMAN	2.73941e-31	-0.850665	57.8185
48	YAP1-20516196-MESC-MOUSE	2.20498e-29	-0.905104	57.6306
49	POU3F2-20337985-501MEL-HUMAN	1.37785e-19	-1.13988	47.516
50	BACH1-22875853-HELA-AND-SCP4-HUMAN	9.18223e-20	-1.12412	47.2965
51	SALL4-18804426_ESC-MESC-mouse	4.56916e-15	-1.49233	47.0848
52	TP63-23658742-EP156T-HUMAN	6.14968e-34	-0.634696	46.8481
53	NANOG-18692474-MESC-mouse	2.61689e-24	-0.838038	43.8218
54	GATA2-19941826-K562-human	2.27391e-16	-1.2381	42.6973
55	NANOG-18347094-MESC-mouse	2.80707e-19	-1.03781	42.5568
56	ZFP281-18757296-E14-MOUSE	6.46562e-19	-1.05187	42.3056
57	MYC-20876797-MEDULLOBLASTOMA-HUMAN	5.19916e-17	-1.15237	41.3772
58	TP63-19390658-HaCaT-human	6.92677e-13	-1.54166	41.1682
59	SALL4-18804426-XEN-mouse	9.47608e-14	-1.43124	40.9392
60	TRIM28-19339689-MESC-mouse	6.62982e-23	-0.820457	40.3025
61	AR-22383394-PROSTATE_CANCER-HUMAN	7.876e-22	-0.855868	39.9746
62	PPARG-20887899-3T3-L1 PREADIPOCYTE CELLS-MOUSE	3.78232e-32	-0.570429	39.8627
63	PRDM14-21183938-MESC-MOUSE	7.4858e-23	-0.812937	39.8508
64	TCF3-18692474-MESC-mouse	2.54948e-16	-1.15077	39.5694
65	PPARD-21283829-MYOFIBROBLAST-HUMAN	2.16547e-29	-0.560309	35.6765
66	EOMES-20176728-TROPHOBLAST STEM CELLS-MOUSE	1.50046e-16	-0.997428	34.7848
67	FOXO3-23340844-DLD1-HUMAN	1.51565e-14	-1.11227	33.8147
68	NR3C1-23031785-PC12-MOUSE	1.70008e-13	-1.13866	31.9439
69	DMRT1-23473982-TESTES-MOUSE	2.06647e-21	-0.696873	31.9026
70	GATA1-19941826-K562-human	1.49217e-11	-1.33249	31.6391
71	SMAD3-21741376-HESC-HUMAN	1.19446e-12	-1.1524	30.1827
72	STAT6-20620947-CD4_POS_T-HUMAN	6.47005e-10	-1.43427	28.8289
73	NUCKS1-24931609-HEPATOCYTES-MOUSE	3.26342e-13	-1.03142	28.308
74	NANOG-18700969-MESC-mouse	9.27586e-09	-1.59776	28.0856
75	STAT3-19079543-MESC-mouse	1.95637e-12	-1.08341	27.8624
76	WT1-19549856-Wilms tumor-derived CCG99?11-human	3.23224e-10	-1.31096	27.2154
77	POU5F1-18692474-MESC-mouse	8.05162e-24	-0.527039	26.9784
78	TCF4-18268006-LS174T-HUMAN	1.60905e-10	-1.25664	26.9421
79	TP53-22127205-IMR90-HUMAN	1.86643e-13	-0.954748	26.7059
80	RUNX1-17652178-JURKAT-HUMAN	3.75235e-11	-1.13008	25.8228
81	TTF2-22483619-HELA-HUMAN	1.66002e-16	-0.71866	25.0002
82	TCF4-23295773-U87-HUMAN	2.87123e-27	-0.42146	24.8191
83	SOX2-18358816-MESC-mouse	9.27295e-12	-1.00651	24.3681
84	EP300-21415370-HL-1-MOUSE	3.27251e-09	-1.26789	23.561
85	CTNNB1-20460455-HCT116-HUMAN	2.71094e-13	-0.844962	23.3382
86	GATA4-21415370-HL-1-MOUSE	9.28432e-13	-0.858176	22.6742
87	EOMES-21245162-HESC-HUMAN	2.50582e-13	-0.790618	21.8907
88	GATA2-21666600-HMVEC-HUMAN	8.42929e-10	-1.07676	21.3936
89	ZFP281-18358816-MESC-mouse	1.25011e-09	-1.04744	20.4152
90	SOX17-20123909-XEN-MOUSE	4.6098e-14	-0.696323	20.4113
91	TBX3-20139965-MESC-MOUSE	4.36647e-11	-0.897966	20.3993
92	JUN-21703547-K562-HUMAN	1.15006e-12	-0.766579	20.098
93	NANOG-16518401-MESC-mouse	7.45416e-08	-1.29023	20.0732
94	SOX2-18692474-MESC-mouse	4.7683e-18	-0.500026	19.1342
95	NFIB-24661679-E16.5 LUNG-MOUSE	2.03122e-10	-0.884247	18.7599
96	SOX9-24532713-HFSC-MOUSE	2.75115e-15	-0.564178	18.0795
97	CDX2-19796622-MESC-mouse	6.12388e-09	-0.999296	17.966
98	STAT3-20064451-CD4+T-MOUSE	3.93909e-05	-1.7412	16.658
99	NR3C1-21868756-MCF10A-HUMAN	2.76085e-12	-0.65516	16.6364
100	TCFAP2C-20176728-TROPHOBLAST STEM CELLS-MOUSE	6.75836e-15	-0.525098	16.3685
101	NANOG-18358816-MESC-mouse	1.13044e-10	-0.750292	16.3444
102	CNOT3-19339689-MESC-mouse	7.38928e-12	-0.653195	15.9562
103	TCF7L2-21901280-H4IIE-RAT	1.9341e-09	-0.830124	15.8435
104	POU5F1-16518401-MESC-mouse	1.15699e-07	-1.04223	15.7917
105	TP53-16413492-HCT116-human	1.69337e-06	-1.18069	14.8331
106	FOXP2-23625967-PFSK-1 AND SK-N-MC-HUMAN	1.85618e-11	-0.606113	14.2709
107	PRDM5-23873026-MEF-MOUSE	1.67413e-11	-0.587189	13.8805
108	GATA1-21571218-MEGAKARYOCYTES-HUMAN	3.51769e-18	-0.354107	13.6528
109	SOX2-19030024-MESC-mouse	1.61622e-09	-0.706165	13.599
110	SALL4-22934838-CD34+-HUMAN	3.68158e-10	-0.635573	13.1172
111	POU5F1-18358816-MESC-mouse	7.99401e-09	-0.738267	13.0817
112	STAT3-23295773-U87-HUMAN	2.37946e-20	-0.281916	12.2324
113	STAT3-18555785-MESC-MOUSE	9.04679e-15	-0.389411	12.0301
114	ESR1-21235772-MCF-7-HUMAN	1.09735e-07	-0.738596	11.2253
115	RELA-24523406-FIBROSARCOMA-HUMAN	2.2169e-12	-0.429875	11.0058
116	MEF2A-21415370-HL-1-MOUSE	8.78018e-08	-0.707393	10.8993
117	CCND1-20090754-RETINA-MOUSE	5.2815e-11	-0.476169	10.731
118	HNF4A-19761587-HUMAN INTESTINAL CELL LINE CACO-2-human	1.08796e-07	-0.701859	10.6683
119	POU5F1-18700969-MESC-mouse	7.46095e-06	-0.92079	10.2667
120	SETDB1-19884257-MESC-mouse	1.28988e-14	-0.335309	10.2439
121	E2F1-21310950-MCF7-HUMAN	3.62956e-09	-0.521498	9.64081
122	NACC1-18358816-MESC-mouse	4.90637e-08	-0.601676	9.60409
123	ATF3-23680149-GBM1-GSC-HUMAN	9.74799e-14	-0.328104	9.37962
124	GFI1B-20887958-HPC-7-MOUSE	1.39341e-13	-0.330006	9.31984
125	NANOG-21062744-HESC-HUMAN	1.57693e-08	-0.517981	8.83776
126	SOX11-23321250-Z138-A519-JVM2-HUMAN	1.25612e-07	-0.57037	8.59903
127	CHD7-19251738-MESC-mouse	5.01584e-07	-0.624441	8.5738
128	PADI4-21655091-MCF7-HUMAN	1.39862e-09	-0.43372	8.40824
129	ZIC3-20872845-MESC-MOUSE	3.35039e-06	-0.666665	7.94022
130	NR0B1-18358816-MESC-mouse	1.23105e-09	-0.341278	6.65421
131	MYC-22102868-BL-HUMAN	1.29765e-06	-0.482217	6.18355
132	MYC-18940864-HL60-human	4.50437e-07	-0.4221	5.83289
133	ASH2L-23239880-MESC-MOUSE	4.1486e-20	-0.10849	4.64895
134	ERG-21242973-JURKAT-HUMAN	4.26354e-06	-0.386677	4.5212
135	GBX2-23144817-PC3-HUMAN	3.65048e-05	-0.456695	4.40155
136	CTNNB1-24651522-LGR5+ INTESTINAL STEM CELL-HUMAN	1.22051e-05	-0.400013	4.27211
137	ELF5-23300383-T47D-HUMAN	5.28785e-08	-0.264299	4.20083
138	MYBL2-22936984-MESC-MOUSE	1.97852e-08	-0.243667	4.1039
139	STAT1-20625510-HELA-HUMAN	9.20775e-07	-0.30547	4.0144
140	SOX2-18555785-MESC-mouse	5.88416e-06	-0.349679	3.97993
141	EZH2-23942234-MYOBLASTS AND MYOTUBES-MOUSE	3.30804e-08	-0.227412	3.71646
142	ESR2-21235772-MCF-7-HUMAN	3.88021e-06	-0.303271	3.56931
143	KLF1-20508144-FETAL-LIVER-ERYTHROID-MOUSE	1.27984e-08	-0.188377	3.25205
144	TEAD4-22529382-TROPHECTODERM-MOUSE	6.392e-12	-0.121738	2.99028
145	GATA2-21571218-MEGAKARYOCYTES-HUMAN	8.27754e-08	-0.171162	2.64613
146	SMARCA4-20176728-TROPHOBLAST STEM CELLS-MOUSE	1.00424e-06	-0.178586	2.33254
147	XRN2-22483619-HELA-HUMAN	8.1494e-10	-0.11697	2.32702
148	TRIM28-17542650-NTERA2-HUMAN	0.202473	-1.49344	2.21965
149	RARG-19884340-MEF-MOUSE	3.09511e-05	-0.206372	2.02087
150	TCFCP2L1-18555785-MESC-mouse	1.43169e-09	-0.0831268	1.61024
151	KLF4-18358816-MESC-mouse	4.147e-08	-0.0924521	1.49064
152	MYCN-21190229-SHEP-21N-HUMAN	8.59103e-05	-0.164448	1.45575
153	NFE2L2-22581777-LYMPHOBLASTOID-HUMAN	1.1889e-05	-0.133555	1.42912
154	NR1H3-23393188-ATHEROSCLEROTIC-FOAM-HUMAN	3.91551e-06	-0.11212	1.31922
155	SCL-21571218-MEGAKARYOCYTES-HUMAN	5.59543e-10	-0.0567853	1.14916
156	HNF4A-19822575-HepG2-human	1.07235e-34	-0.0144096	1.08751
157	RCOR2-21632747-MESC-MOUSE	4.07782e-05	-0.0944408	0.900729
158	NR1I2-20693526-LIVER-MOUSE	4.79195e-05	-0.0665556	0.624716
159	DACH1-20351289-CHIP-SEQ-HUMAN	4.36812e-09	-0.0330489	0.605094
160	KLF4-18555785-MESC-mouse	5.56598e-10	-0.0255686	0.517429
161	FOXP2-21765815-NEURO2A-MOUSE	1.78523e-05	-0.0175962	0.181427
162	JARID1A-20064375-MESC-MOUSE	0.984152	2.9468	-0.0470761
163	GABP-17652178-JURKAT-HUMAN	0.912647	1.57164	-0.134467
164	HCFC1-20581084-MESC-MOUSE	0.918733	1.71452	-0.140316
165	EWS-FLI1-20517297-SK-N-MC-HUMAN	3.24163e-05	0.015577	-0.151897
166	VDR-20736230-LYMPHOBLASTOID-HUMAN	0.00016332	0.0246857	-0.203377
167	CTNNB1-20615089-FETAL_BRAIN-HUMAN	0.765356	1.48001	-0.378414
168	ETS1-20019798-JURKAT-HUMAN	0.847809	2.54501	-0.397824
169	KDM6A-18722178-U937_AND_SAOS2-HUMAN	0.751411	1.6436	-0.440739
170	EST1-17652178-JURKAT-HUMAN	0.712027	1.45522	-0.459907
171	THAP11-20581084-MESC-MOUSE	0.710488	1.67832	-0.530415
172	MYBL1-21750041-SPERMATOCYTES-MOUSE	0.733524	1.92551	-0.557002
173	PPARG-19300518-3T3-L1 preadipocyte cells-mouse	0.653264	1.56312	-0.60987
174	SMAD1-18555785-MESC-mouse	6.50825e-05	0.0670294	-0.610995
175	PDX1-19855005-MIN6-MOUSE	0.640448	1.56395	-0.636451
176	ASXL1-24218140-BMDM-MOUSE	5.67525e-05	0.0709181	-0.654743
177	NOTCH1-17114293-T-ALL-human	0.667709	2.04172	-0.764246
178	FOXO3-22982991-MACROPHAGES-MOUSE	0.759308	3.02247	-0.787845
179	TAL1-20566737-PRIMARY FETAL LIVER ERYTHROID CELLS-MOUSE	7.73897e-10	0.040908	-0.815609
180	PRDM16-22522345-PALATE_MESENCHYMAL-MOUSE	0.633474	2.06154	-0.855258
181	IRF1-21803131-MONOCYTES-HUMAN	0.537876	1.54426	-0.888583
182	MYB-21317192-ERMYB-MOUSE	1.18284e-06	0.0690974	-0.892028
183	ZNF274-21170338-K562_HELA_HEPG2_GM12878-HUMAN	0.502331	1.46695	-0.930913
184	YY1-23942234-MYOBLASTS AND MYOTUBES-MOUSE	0.655656	2.45695	-0.957037
185	TAF7L-23326641-C3H10T1-2-MOUSE	0.471475	1.37731	-0.957099
186	NR4A2-19515692-MN9D-mouse	0.50697	1.6626	-1.04999
187	CREB1-15753290-HEK293T-human	0.262738	0.849066	-1.05443
188	NOTCH1-21737748-TLL-HUMAN	0.000256437	0.140185	-1.09431
189	PPARG-23326641-C3H10T1-2-MOUSE	0.381123	1.36059	-1.21377
190	TFEB-21752829-HELA-HUMAN	1.83468e-05	0.11931	-1.22755
191	ERG-20517297-VCAP-HUMAN	0.504667	1.95206	-1.2357
192	CUX1-19635798-MULTIPLE HUMAN CANCER CELL TYPES-HUMAN	0.00146059	0.208499	-1.28507
193	NANOG-18555785-MESC-mouse	0.000214327	0.161976	-1.29272
194	LYL1-20887958-HPC-7-MOUSE	0.419734	1.68049	-1.35272
195	SREBP1-19666523-LIVER-FROM-C57BL-MICE-MOUSE	5.74065e-05	0.151494	-1.39843
196	ESR1-20079471-T-47D-HUMAN	0.000531402	0.205422	-1.46499
197	YY1-21170310-MESC-MOUSE	0.333087	1.48004	-1.51041
198	ELK1-19687146-Hela cells-human	0.000100494	0.177046	-1.54122
199	TCF21-23034159-E13_GONADS-RAT	0.358764	1.71758	-1.63069
200	TFAP2C-20629094-MCF7-HUMAN	1.27959e-07	0.11077	-1.66867
201	FOXP3-17237761-TREG-MOUSE	0.16369	0.99875	-1.68367
202	BMI1-19503595-MEFC-mouse	4.90228e-05	0.18061	-1.69208
203	HOXD13-18407260-invivo in developing limbs-mouse	0.00143506	0.281107	-1.73636
204	CLOCK-20551151-293T-HUMAN	0.000188391	0.22178	-1.79654
205	HTT-18923047-STHdh-human	0.186877	1.19367	-1.8659
206	IRF8-22096565-A-GC-B-HUMAN	0.234853	1.41152	-1.90222
207	GATA3-20176728-TROPHOBLAST STEM CELLS-MOUSE	8.63721e-05	0.221817	-1.96349
208	CEBPB-23403033-LIVER-MOUSE	0.207727	1.35258	-1.98004
209	GLI1-17442700-MESC-mouse	0.453122	2.71778	-1.9881
210	IRF1-19129219-H3396 breast cancer cells-human	0.00143506	0.321916	-1.98844
211	DMRT1-21621532-FETAL_OVARY-MOUSE	0.296598	1.78646	-2.01909
212	SRY-22984422-TESTIS-RAT	0.21783	1.42384	-2.02135
213	EGR1-19032775-M12-HUMAN	0.00240313	0.357509	-2.03584
214	ELF1-17652178-JURKAT-HUMAN	0.299588	1.82373	-2.0487
215	MYCN-19997598-NEUROBLASTOMA-HUMAN	0.129537	1.09113	-2.06925
216	SREBP2-21459322-LIVER-MOUSE	2.15721e-06	0.168083	-2.07296
217	ESR1-17901129-mouse liver-mouse	0.161485	1.23112	-2.08803
218	HIF1A-21447827-MCF7-HUMAN	0.0016394	0.361644	-2.19174
219	REST-18959480-MESC-mouse	5.96071e-05	0.239309	-2.20123
220	HSF1-23293686-STHDH_STRIATAL-MOUSE	0.0314186	0.690542	-2.23442
221	HOXB4-20404135-EML-MOUSE	2.60694e-05	0.224906	-2.23859
222	PPARG-20176806-THIOMACROPHAGE-MOUSE	2.9753e-05	0.228773	-2.24806
223	THRA-23701648-CEREBELLUM-MOUSE	0.18466	1.43673	-2.25828
224	SETDB1-19884255-MESC-mouse	1.49904e-07	0.156437	-2.33286
225	TRP63-18441228-KERATINOCYTES-MOUSE	0.00142603	0.389024	-2.40296
226	SMAD4-19686287-HaCaT-human	0.0022931	0.420514	-2.41088
227	E2F4-17652178-JURKAT-HUMAN	0.00979362	0.559673	-2.434
228	IRF8-22096565-GC-B-MOUSE	0.00546246	0.497224	-2.43868
229	FOXO1-23066095-LIVER-MOUSE	0.000752945	0.367512	-2.49609
230	TBP-23326641-C3H10T1-2-MOUSE	0.00739288	0.546298	-2.52313
231	SOX9-22984422-TESTIS-RAT	0.406618	3.03603	-2.53081
232	ZNF652-21678463-ZR75-1-HUMAN	0.236625	1.89916	-2.55121
233	IKZF1-21737484-HCT116-HUMAN	0.137906	1.39079	-2.55982
234	VDR-23401126-LCL-AND-THP1-HUMAN	0.00100161	0.40427	-2.63562
235	FOXP3-21729870-TREG-HUMAN	0.264954	2.19759	-2.7177
236	IRF8-21731497-J774-MOUSE	0.0178368	0.721271	-2.72353
237	POU5F1-18555785-MESC-mouse	0.0422868	0.927674	-2.74291
238	SMAD-19615063-ovarian surface epithelium-human	0.000704319	0.408028	-2.79674
239	ETS2-20176728-TROPHOBLAST STEM CELLS-MOUSE	0.00969502	0.642455	-2.79805
240	CIITA-18437201-Raji B cells and iDC-human	0.38693	3.18104	-2.79964
241	STAT3-1855785-MESC-mouse	0.0492871	0.993688	-2.80002
242	MYC-19079543-MESC-mouse	0.148619	1.59621	-2.82916
243	SCL-19346495-HPC-7-human	0.00551335	0.57858	-2.83515
244	ELF1-20517297-JURKAT-HUMAN	0.137709	1.5567	-2.86519
245	PAX6-23342162-BETA-FORBRAIN-LENS-MOUSE	0.125374	1.48967	-2.86866
246	PPARD-23176727-KERATINOCYTES-MOUSE	0.0785954	1.21361	-2.87885
247	STAT4-19710469-TH1 cell mouse-mouse	0.00591461	0.599127	-2.8961
248	SRF-21415370-HL-1-MOUSE	0.0831184	1.28287	-2.9758
249	FOXM1-23109430-U2OS-HUMAN	0.0247358	0.864627	-2.99816
250	DROSHA-22980978-HELA-HUMAN	0.000508166	0.431493	-3.094
251	AR-21909140-LNCAP PROSTATE CANCER CELL LINES-HUMAN	0.0128361	0.769395	-3.15548
252	CDKN2AIP-20523734-CORTICAL_NEURONS-MOUSE	0.0835209	1.45229	-3.36677
253	DNAJC2-21179169-NT2-HUMAN	7.7489e-05	0.380854	-3.40889
254	ELK1-22589737-MCF10A-HUMAN	0.00011736	0.4028	-3.4459
255	PPARD-23208498-MDA-MB-231-HUMAN	0.0042258	0.677668	-3.48474
256	CEBPA-23403033-LIVER-MOUSE	0.0257097	1.01556	-3.48604
257	EKLF-21900194-ERYTHROCYTE-MOUSE	0.144436	1.94587	-3.49795
258	TRIM28-21343339-HEK293-HUMAN	0.000137844	0.417844	-3.51136
259	EGR1-23403033-LIVER-MOUSE	0.0506986	1.29767	-3.62452
260	NKX2-5-21415370-HL-1-MOUSE	0.000855251	0.543262	-3.62525
261	MYC-18555785-MESC-mouse	0.0415569	1.24585	-3.69641
262	CHD1-19587682-MESC-mouse	0.0111386	0.917529	-3.88624
263	SPI1-22096565-GC-B-MOUSE	0.0222464	1.13468	-4.05076
264	TP53-22573176-HFKS-HUMAN	1.01813e-05	0.375879	-4.07626
265	CRX-20693478-ADULT_RETINA-MOUSE	0.0103879	0.974008	-4.18602
266	MEIS1-20887958-HPC-7-MOUSE	0.0929081	1.89431	-4.19622
267	MYC-18358816-MESC-mouse	0.184206	2.67292	-4.20135
268	ZNF263-19887448-K562-human	0.118784	2.15796	-4.26476
269	RUNX1-20887958-HPC-7-MOUSE	0.0459703	1.52761	-4.39467
270	VDR-23849224-CD4+-HUMAN	0.155613	2.5654	-4.43753
271	KLF5-18264089-MESC-mouse	0.0542998	1.62559	-4.45163
272	KLF4-18264089-MESC-mouse	0.0542998	1.64392	-4.50182
273	KLF2-18264089-MESC-mouse	0.0542998	1.6611	-4.54887
274	ZFP322A-24550733-MESC-MOUSE	0.0403059	1.54388	-4.62226
275	GATA1-22025678-K562-HUMAN	0.272367	3.89487	-4.72163
276	DCP1A-22483619-HELA-HUMAN	0.00182617	0.794463	-4.73241
277	RCOR1-19997604-NEURONS-MOUSE	1.84447e-05	0.466038	-4.79495
278	ESR1-15608294-MCF7-human	0.00156764	0.807449	-4.92295
279	SALL1-21062744-HESC-HUMAN	0.0121941	1.20674	-5.00652
280	ZFP42-18358816-MESC-mouse	0.00612982	1.1211	-5.38359
281	YY1-22570637-MALME-3M-HUMAN	0.00311453	0.999895	-5.44277
282	EWS-ERG-20517297-CADO-ES1-HUMAN	0.000481136	0.756484	-5.4601
283	BCL3-23251550-MUSCLE-MOUSE	0.00236559	0.977587	-5.57827
284	REST-19997604-NEURONS-MOUSE	0.000396171	0.754346	-5.58111
285	EGR1-19374776-THP-1-human	0.000327834	0.737943	-5.58606
286	PBX1-22567123-OVCAR3-HUMAN	0.00517927	1.14962	-5.69156
287	E2F4-21247883-LYMPHOBLASTOID-HUMAN	1.20579e-12	0.218336	-5.71845
288	ESRRB-18555785-MESC-mouse	0.00430564	1.12695	-5.77851
289	SIN3A-21632747-MESC-MOUSE	0.0103177	1.35803	-5.84044
290	SPI1-23127762-K562-HUMAN	4.4796e-05	0.619532	-5.85374
291	MYC-19915707-AK7-human	6.96959e-05	0.651887	-5.90072
292	GABP-19822575-HepG2-human	0.0999179	2.75216	-5.90572
293	GATA1-19941827-MEL-mouse	1.90442e-06	0.476514	-5.93336
294	CTCF-18555785-MESC-mouse	0.00301365	1.12215	-6.14064
295	STAT5-23275557-MAMMARY-EPITHELIUM-MOUSE	0.00546745	1.25287	-6.14481
296	TBX5-21415370-HL-1-MOUSE	0.000191756	0.775276	-6.27007
297	FLI1-20887958-HPC-7-MOUSE	0.0487664	2.29026	-6.46973
298	MYCN-18555785-MESC-mouse	0.0212588	1.79918	-6.49805
299	SPI1-20517297-HL60-HUMAN	0.000346186	0.864569	-6.50145
300	E2F1-17053090-MCF7-human	0.000121972	0.782113	-6.66447
301	LMO2-20887958-HPC-7-MOUSE	0.0184603	1.81016	-6.77974
302	SPI1-20176806-THIOMACROPHAGE-MOUSE	0.0107937	1.67222	-7.12902
303	PHF8-20622854-HELA-HUMAN	5.7387e-05	0.794192	-7.33113
304	EBNA2-21746931-IB4-LCL-HUMAN	0.00161256	1.20795	-7.33571
305	TCF7-22412390-EML-MOUSE	1.42218e-05	0.696943	-7.34054
306	ZFX-18555785-MESC-mouse	0.0419449	2.48944	-7.37195
307	RBPJ-21746931-IB4-LCL-HUMAN	0.00938054	1.76515	-7.73903
308	SOX9-25088423-EMBRYONIC GONADS-MOUSE	3.13715e-08	0.473418	-7.75856
309	TFAP2A-17053090-MCF7-human	0.000288262	1.01623	-7.81868
310	TP53-23651856-MEF-MOUSE	2.67136e-14	0.269763	-8.05155
311	SPI1-22790984-ERYTHROLEUKEMIA-MOUSE	0.0212478	2.237	-8.0793
312	BCL11B-21912641-STHDH STRIATAL CELLS-MOUSE	0.0517452	2.9341	-8.14559
313	MECOM-23826213-KASUMI-MOUSE	1.16518e-06	0.639489	-8.26134
314	CEBPB-20176806-THIOMACROPHAGE-MOUSE	0.000815906	1.23958	-8.32492
315	STAT6-21828071-BEAS2B-HUMAN	0.0476957	3.02963	-8.61486
316	RAD21-21589869-MESC-MOUSE	4.83867e-07	0.649242	-8.9294
317	TET1-21490601-MESC-MOUSE	7.55983e-07	0.677013	-9.02641
318	REST-21632747-MESC-MOUSE	3.0267e-09	0.489096	-9.1195
319	TET1-21451524-MESC-MOUSE	5.14655e-06	0.798985	-9.19627
320	RUNX1-22412390-EML-MOUSE	0.000408998	1.28889	-9.50074
321	GATA2-20887958-HPC-7-MOUSE	0.00050891	1.33015	-9.53775
322	AR-20517297-VCAP-HUMAN	0.000458685	1.38584	-10.0627
323	HOXC9-25013753-NEUROBLASTOMA BE2-C-HUMAN	0.000349274	1.34504	-10.1087
324	RBPJ-22232070-NCS-MOUSE	0.0345248	3.23412	-10.1717
325	TAL1-20887958-HPC-7-MOUSE	1.04607e-05	0.951005	-10.2928
326	KDM5B-21448134-MESC-MOUSE	2.77016e-17	0.28436	-10.3852
327	ERG-20887958-HPC-7-MOUSE	0.00102358	1.63739	-10.6464
328	TP63-17297297-HaCaT-human	0.00514814	2.29273	-11.3555
329	HOXA2-22223247-E11.5 EMBRYO-MOUSE	0.000374795	1.60494	-11.9561
330	SFPI1-20887958-HPC-7-MOUSE	3.22553e-06	1.07018	-12.7806
331	CREB1-23762244-HIPPOCAMPUS-RAT	7.07337e-07	1.04516	-13.9977
332	MYC-19030024-MESC-mouse	5.19436e-05	1.80244	-16.7913
333	CREB1-20920259-GC1-SPG-MOUSE	3.2671e-09	0.90698	-16.8542
334	RCOR3-21632747-MESC-MOUSE	2.4578e-06	1.40122	-17.1067
335	FOXP1-21924763-HESC-HUMAN	8.73188e-16	0.516002	-17.1144
336	E2F1-18555785-MESC-mouse	4.19429e-06	1.52429	-17.839
337	SIN3B-21632747-MESC-MOUSE	1.46002e-16	0.57937	-20.213
338	SRY-25088423-EMBRYONIC GONADS-MOUSE	6.53084e-10	1.06181	-21.3413
339	SPI1-23547873-NB4-HUMAN	4.89634e-07	1.58575	-21.801
340	RUNX1-21571218-MEGAKARYOCYTES-HUMAN	3.55027e-19	0.590192	-24.0725
341	TP63-22573176-HFKS-HUMAN	2.4089e-05	2.41855	-24.2511
342	CREM-20920259-GC1-SPG-MOUSE	2.19856e-19	1.1681	-48.1658
343	FLI1-21571218-MEGAKARYOCYTES-HUMAN	4.34344e-11	2.24375	-50.9717

## Sheet: 2 ENCODE terms for alpha down
Rank	Term	p-Value	Z-score	Combined score
1	TCF7L2_HEK293_hg19	4.28013e-31	-1.67276	105.757
2	SUZ12_NT2-D1_hg19	3.62844e-16	-1.80334	54.0065
3	GATA3_SK-N-SH_hg19	9.32997e-16	-1.83224	53.6687
4	SUZ12_H1-hESC_hg19	5.45267e-17	-1.64498	51.7145
5	GATA2_endothelial cell of umbilical vein_hg19	1.08304e-14	-1.69159	45.779
6	TCF3_myocyte_mm9	6.68296e-13	-1.68882	39.05
7	RAD21_MCF-7_hg19	1.30547e-12	-1.66395	37.6173
8	RAD21_SK-N-SH_hg19	2.82236e-12	-1.64737	36.1923
9	SUZ12_K562_hg19	2.05967e-11	-1.57975	31.7528
10	MYOD1_myocyte_mm9	8.47831e-11	-1.55697	29.256
11	EP300_T47D_hg19	3.60388e-09	-1.74265	26.7969
12	GATA3_MCF-7_hg19	9.44561e-10	-1.62108	26.7073
13	CBX8_K562_hg19	2.68077e-09	-1.70711	26.4924
14	ZNF217_MCF-7_hg19	2.93217e-09	-1.66942	25.8915
15	RAD21_A549_hg19	4.4797e-09	-1.6172	24.6277
16	TCF12_SK-N-SH_hg19	4.1365e-08	-1.80741	24.2791
17	ZNF263_K562_hg19	1.35466e-08	-1.68461	24.0972
18	SMC3_SK-N-SH_hg19	1.65219e-08	-1.63574	23.1618
19	CTCF_MCF-7_hg19	5.24784e-09	-1.49418	22.6141
20	FOS_endothelial cell of umbilical vein_hg19	3.9864e-08	-1.67413	22.4889
21	POLR2A_olfactory bulb_mm9	6.7182e-09	-1.49641	22.3691
22	RAD21_GM12878_hg19	3.74289e-08	-1.63426	21.9532
23	STAT3_HeLa-S3_hg19	6.14189e-08	-1.6098	21.0569
24	EZH2_B cell_hg19	3.9864e-08	-1.54533	20.7587
25	IKZF1_GM12878_hg19	2.18952e-07	-1.61588	19.2117
26	POLR2A_cerebellum_mm9	2.18952e-07	-1.57141	18.683
27	RNF2_K562_hg19	4.98177e-07	-1.58078	17.5545
28	EP300_HeLa-S3_hg19	8.36212e-07	-1.6275	17.3467
29	RAD21_HCT116_hg19	7.41684e-07	-1.57005	16.8676
30	TEAD4_SK-N-SH_hg19	6.23717e-06	-1.78772	15.7465
31	SMARCC1_HeLa-S3_hg19	2.42773e-06	-1.58413	15.3017
32	FOXM1_ECC-1_hg19	6.60078e-06	-1.73934	15.2723
33	POLR2A_kidney_mm9	1.11098e-06	-1.46666	15.2655
34	JUND_T47D_hg19	1.19334e-05	-1.75698	14.6648
35	GATA3_T47D_hg19	9.69976e-06	-1.69913	14.4049
36	POLR2A_embryonic fibroblast_mm9	5.19698e-06	-1.52474	13.6628
37	TFAP2A_HeLa-S3_hg19	4.85069e-06	-1.51678	13.6494
38	RELA_GM12892_hg19	9.68883e-06	-1.59103	13.4884
39	TEAD4_ECC-1_hg19	1.03109e-05	-1.5701	13.2558
40	CTCF_SK-N-SH_hg19	7.924e-06	-1.52567	13.1604
41	MYOG_C2C12_mm9	2.52533e-05	-1.67219	12.9319
42	EZH2_fibroblast of lung_hg19	1.08953e-05	-1.49579	12.5839
43	RAD21_ECC-1_hg19	3.22167e-05	-1.62466	12.2364
44	RAD21_H1-hESC_hg19	2.4117e-05	-1.54519	11.9537
45	RFX5_SK-N-SH_hg19	3.09335e-05	-1.58157	11.9435
46	PRDM1_HeLa-S3_hg19	2.4867e-05	-1.52061	11.7597
47	KDM5B_H1-hESC_hg19	2.23637e-05	-1.44098	11.1981
48	JUND_HeLa-S3_hg19	3.68235e-05	-1.50556	11.1685
49	UBTF_MEL cell line_mm9	2.23637e-05	-1.4347	11.1493
50	CTCF_A549_hg19	2.27673e-05	-1.43348	11.1398
51	MYOD1_C2C12_mm9	8.45805e-05	-1.60932	10.7966
52	TCF7L2_HepG2_hg19	8.36291e-05	-1.58515	10.6345
53	RFX5_IMR-90_hg19	0.000129779	-1.67508	10.6214
54	E2F6_HeLa-S3_hg19	8.17873e-05	-1.54348	10.3549
55	TCF7L2_MCF-7_hg19	8.83283e-05	-1.53546	10.3011
56	CTBP2_H1-hESC_hg19	4.49304e-05	-1.421	10.2867
57	NFIC_SK-N-SH_hg19	0.00014105	-1.63527	10.2864
58	CTCF_LNCaP clone FGC_hg19	6.08747e-05	-1.47431	10.2535
59	CTCF_H1-hESC_hg19	6.86277e-05	-1.43478	9.8339
60	TCF12_myocyte_mm9	0.000162553	-1.57803	9.75254
61	TCF12_H1-hESC_hg19	0.000134983	-1.5428	9.74745
62	GATA3_A549_hg19	0.000331927	-1.67809	9.37056
63	TFAP2C_HeLa-S3_hg19	8.83283e-05	-1.37774	9.24296
64	POLR2A_limb_mm9	8.83283e-05	-1.36106	9.13108
65	CTCF_GM20000_hg19	0.000169861	-1.4782	9.11603
66	CTCF_keratinocyte_hg19	0.000151914	-1.43054	8.91532
67	CTCF_skin fibroblast_hg19	0.000319442	-1.54346	8.65638
68	PAX5_GM12891_hg19	0.000337736	-1.54386	8.61552
69	POLR2A_liver_mm9	0.000169861	-1.36523	8.41935
70	ESR1_ECC-1_hg19	0.000554276	-1.5913	8.29723
71	CEBPB_myocyte_mm9	0.000586526	-1.57117	8.19227
72	KAT2A_GM12878_hg19	0.00021369	-1.36414	8.14022
73	CHD1_CH12.LX_mm9	0.000319442	-1.43359	8.04017
74	CHD1_H1-hESC_hg19	0.000188906	-1.31125	7.96687
75	JUN_endothelial cell of umbilical vein_hg19	0.000532983	-1.51359	7.89465
76	JUN_HeLa-S3_hg19	0.000695726	-1.5511	7.85968
77	JUND_SK-N-SH_hg19	0.000405446	-1.43857	7.84183
78	CEBPB_MCF-7_hg19	0.000363317	-1.40949	7.81952
79	EGR1_ECC-1_hg19	0.000299107	-1.36931	7.73064
80	CTCF_foreskin fibroblast_hg19	0.000435081	-1.41431	7.62806
81	EP300_SK-N-SH_hg19	0.000359489	-1.37353	7.62005
82	HDAC2_H1-hESC_hg19	0.000356791	-1.30081	7.21663
83	EZH2_skeletal muscle myoblast_hg19	0.0005873	-1.34801	7.02868
84	FOXA1_HepG2_hg19	0.00046824	-1.31524	7.01391
85	CTCF_HepG2_hg19	0.000557934	-1.33778	6.97538
86	ETS1_MEL cell line_mm9	0.000712541	-1.37589	6.95424
87	CHD1_IMR-90_hg19	0.0005873	-1.31255	6.84378
88	CEBPB_C2C12_mm9	0.000824063	-1.37671	6.77324
89	POLR2A_heart_mm9	0.0005873	-1.29245	6.73899
90	RAD21_CH12.LX_mm9	0.00105527	-1.40617	6.65927
91	CTCF_astrocyte of the spinal cord_hg19	0.000947409	-1.38915	6.65568
92	CBX2_K562_hg19	0.00105527	-1.39872	6.62398
93	FOXA2_HepG2_hg19	0.00120281	-1.4128	6.54835
94	POLR2A_small intestine_mm9	0.0005873	-1.24334	6.48294
95	CTCF_fibroblast of pulmonary artery_hg19	0.00114643	-1.36561	6.38161
96	POLR2A_A549_hg19	0.000643684	-1.24263	6.37936
97	POLR2A_ES-Bruce4_mm9	0.0005873	-1.21764	6.34891
98	RAD21_HeLa-S3_hg19	0.00105527	-1.32827	6.29035
99	CTCF_HeLa-S3_hg19	0.000968198	-1.28707	6.15241
100	EGR1_HCT116_hg19	0.00113054	-1.28959	6.03138
101	BCL11A_H1-hESC_hg19	0.00136905	-1.31777	5.95028
102	CTCF_liver_mm9	0.00105527	-1.23376	5.84277
103	CTCF_BE2C_hg19	0.00174934	-1.34639	5.82645
104	HDAC2_MCF-7_hg19	0.00177885	-1.31237	5.66939
105	USF1_GM12878_hg19	0.00157136	-1.27151	5.59087
106	CTCF_retinal pigment epithelial cell_hg19	0.00174761	-1.27895	5.53461
107	CTCF_olfactory bulb_mm9	0.00185255	-1.27095	5.48467
108	CTCF_HCT116_hg19	0.00156188	-1.23904	5.44807
109	FOXA1_ECC-1_hg19	0.00293257	-1.39074	5.43624
110	CTCF_fibroblast of lung_hg19	0.00169937	-1.21836	5.28494
111	CTCF_endothelial cell of umbilical vein_hg19	0.00159421	-1.20287	5.28316
112	CTCF_fibroblast of the aortic adventitia_hg19	0.00239002	-1.28823	5.26483
113	CTCF_C2C12_mm9	0.00185255	-1.21764	5.2546
114	EP300_MCF-7_hg19	0.00320315	-1.34521	5.19347
115	CTCF_limb_mm9	0.00185255	-1.19621	5.16211
116	NFIC_ECC-1_hg19	0.00345064	-1.33336	5.06982
117	USF1_H1-hESC_hg19	0.00210922	-1.20334	5.04734
118	RXRA_SK-N-SH_hg19	0.00344674	-1.31668	5.00639
119	CTCF_kidney epithelial cell_hg19	0.00276405	-1.25442	4.96571
120	EP300_CH12.LX_mm9	0.00317646	-1.28377	4.95661
121	CTCF_mammary epithelial cell_hg19	0.00249301	-1.22025	4.94598
122	CTCF_small intestine_mm9	0.00185255	-1.13661	4.9049
123	REST_PFSK-1_hg19	0.00226752	-1.16482	4.81166
124	NR2F2_MCF-7_hg19	0.00506359	-1.33494	4.69509
125	CTCF_lung_mm9	0.00317646	-1.21084	4.67504
126	CTCF_WERI-Rb-1_hg19	0.00358907	-1.20804	4.55536
127	CTCF_ECC-1_hg19	0.0050035	-1.25959	4.43008
128	CTCF_BJ_hg19	0.00430031	-1.22174	4.424
129	TBP_HepG2_hg19	0.00317646	-1.13456	4.38052
130	CTCF_fibroblast of pedal digit skin_hg19	0.0052615	-1.21009	4.25597
131	ZBTB7A_ECC-1_hg19	0.00368068	-1.12234	4.2127
132	RELA_GM18526_hg19	0.00570218	-1.21165	4.19343
133	CEBPB_ECC-1_hg19	0.00476678	-1.18537	4.17927
134	MYOG_myocyte_mm9	0.00295402	-1.05648	4.12966
135	EP300_ES-Bruce4_mm9	0.00531802	-1.17222	4.12277
136	CTCF_GM19240_hg19	0.00531802	-1.16265	4.08912
137	GATA1_erythroblast_hg19	0.00380655	-1.09638	4.08691
138	TEAD4_HepG2_hg19	0.00698726	-1.23698	4.07194
139	RCOR1_IMR-90_hg19	0.0049351	-1.14607	4.03081
140	CHD1_MEL cell line_mm9	0.00700475	-1.21036	3.9843
141	CTCF_fibroblast of dermis_hg19	0.00531802	-1.12664	3.96248
142	RAD21_HepG2_hg19	0.00531323	-1.11596	3.92491
143	CTCF_GM19238_hg19	0.00531802	-1.10874	3.8995
144	CTCF_bronchial epithelial cell_hg19	0.00640815	-1.16345	3.89867
145	CEBPD_K562_hg19	0.00700475	-1.18405	3.89768
146	NELFE_K562_hg19	0.00676185	-1.1792	3.89596
147	CTCF_heart_mm9	0.00531802	-1.10761	3.89555
148	POLR2A_MCF 10A_hg19	0.00404453	-1.04929	3.85587
149	ZC3H11A_CH12.LX_mm9	0.00702653	-1.15935	3.81639
150	NR3C1_A549_hg19	0.0072996	-1.16404	3.79497
151	MAZ_MEL cell line_mm9	0.00531802	-1.04071	3.66025
152	GATA3_SH-SY5Y_hg19	0.00531802	-1.03803	3.65081
153	E2F1_HeLa-S3_hg19	0.00531802	-1.02261	3.5966
154	CTCF_epithelial cell of proximal tubule_hg19	0.00798498	-1.12044	3.57374
155	ARID3A_K562_hg19	0.00531802	-1.01509	3.57014
156	PBX3_SK-N-SH_hg19	0.00539089	-1.01204	3.55254
157	HDAC2_HepG2_hg19	0.00909859	-1.12611	3.54042
158	CTCF_fibroblast of gingiva_hg19	0.00793545	-1.07205	3.41941
159	FOXM1_MCF-7_hg19	0.00909106	-1.08742	3.41878
160	EZH2_HeLa-S3_hg19	0.0086908	-1.05922	3.3663
161	REST_H1-hESC_hg19	0.0077791	-1.04837	3.3579
162	RELA_GM18505_hg19	0.0086908	-1.05331	3.34752
163	EZH2_myotube_hg19	0.0086908	-1.04023	3.30596
164	CTCF_NB4_hg19	0.0086908	-1.01834	3.23638
165	FOXA2_A549_hg19	0.0102106	-1.04884	3.18263
166	RELA_GM12891_hg19	0.0086908	-0.993898	3.15871
167	CTCF_brain_mm9	0.0086908	-0.988812	3.14254
168	EZH2_mammary epithelial cell_hg19	0.0086908	-0.974863	3.09821
169	CTCF_fibroblast of upper leg skin_hg19	0.0114159	-1.05034	3.08207
170	NFYB_HeLa-S3_hg19	0.0086908	-0.96205	3.05749
171	HNF4A_HepG2_hg19	0.00818164	-0.954219	3.0326
172	POLR2A_brain_mm9	0.0086908	-0.945595	3.0052
173	CTCF_fibroblast of villous mesenchyme_hg19	0.0106577	-0.990402	2.96857
174	NFYB_K562_hg19	0.0086908	-0.929129	2.95286
175	CTCF_HGPS cell_hg19	0.0138594	-1.04238	2.93675
176	NCOR1_K562_hg19	0.0138594	-0.983059	2.76962
177	MAFK_IMR-90_hg19	0.0138594	-0.964018	2.71598
178	BCL11A_GM12878_hg19	0.0200881	-1.07446	2.71565
179	POLR2A_cortical plate_mm9	0.0086908	-0.852509	2.70936
180	BHLHE40_MEL cell line_mm9	0.0138594	-0.954432	2.68897
181	CTCF_fibroblast of skin of abdomen_hg19	0.0139655	-0.951773	2.67997
182	EP300_H1-hESC_hg19	0.0117999	-0.906994	2.63659
183	JUN_CH12.LX_mm9	0.0177187	-0.997581	2.63183
184	CTCF_GM12891_hg19	0.0138594	-0.93287	2.62822
185	CTCF_GM12871_hg19	0.0131708	-0.923708	2.60241
186	CTCFL_K562_hg19	0.0125672	-0.906873	2.58936
187	EGR1_H1-hESC_hg19	0.0164597	-0.953957	2.56798
188	JUND_A549_hg19	0.0186864	-0.990038	2.56418
189	CTCF_pancreas_hg19	0.0138594	-0.902631	2.54303
190	POLR2AphosphoS5_H1-hESC_hg19	0.0169064	-0.940171	2.51983
191	CTCF_embryonic fibroblast_mm9	0.0138594	-0.892251	2.51378
192	CTCF_GM12872_hg19	0.0149652	-0.904534	2.50722
193	CTCF_cardiac muscle cell_hg19	0.0169016	-0.934662	2.50506
194	ZMIZ1_MEL cell line_mm9	0.0148033	-0.901054	2.50275
195	CTCF_K562_hg19	0.0124883	-0.850325	2.42847
196	TAF1_MCF-7_hg19	0.0145084	-0.866042	2.41845
197	MAX_HCT116_hg19	0.0141792	-0.85513	2.40316
198	USF1_HCT116_hg19	0.016123	-0.886163	2.39931
199	HA-E2F1_HeLa-S3_hg19	0.0138594	-0.83916	2.36421
200	CTCF_cortical plate_mm9	0.0215618	-0.920112	2.29562
201	MAX_HepG2_hg19	0.0140283	-0.81164	2.28538
202	REST_myocyte_mm9	0.0138594	-0.807457	2.27489
203	CEBPB_A549_hg19	0.0166114	-0.815299	2.19135
204	CTCF_cardiac fibroblast_hg19	0.0215618	-0.874855	2.18271
205	CTCF_skeletal muscle myoblast_hg19	0.0215618	-0.87018	2.17104
206	POLR2A_lung_mm9	0.0138594	-0.768897	2.16625
207	CTCF_GM06990_hg19	0.0195258	-0.846818	2.16019
208	EP300_ECC-1_hg19	0.0280866	-0.940271	2.12346
209	GATA2_SH-SY5Y_hg19	0.0215618	-0.841492	2.09947
210	CTCF_T47D_hg19	0.0267113	-0.898087	2.06504
211	TCF12_MCF-7_hg19	0.015256	-0.748062	2.06294
212	ESR1_T47D_hg19	0.0323019	-0.940675	2.02694
213	CTCF_WI38_hg19	0.0213346	-0.806429	2.01199
214	MAZ_IMR-90_hg19	0.0215618	-0.795364	1.98438
215	MAFK_CH12.LX_mm9	0.0327164	-0.859797	1.85266
216	SMARCB1_HeLa-S3_hg19	0.0215618	-0.735669	1.83545
217	STAT1_HeLa-S3_hg19	0.0340351	-0.853068	1.81551
218	SMARCC2_HeLa-S3_hg19	0.0381612	-0.88675	1.80266
219	REST_SK-N-SH_hg19	0.025397	-0.754779	1.76662
220	RAD21_K562_hg19	0.0273238	-0.767092	1.74997
221	CTCF_choroid plexus epithelial cell_hg19	0.0362392	-0.836589	1.73153
222	FOSL2_MCF-7_hg19	0.0376137	-0.841465	1.71746
223	RFX5_H1-hESC_hg19	0.0215618	-0.68012	1.69686
224	ZNF384_ES-E14_mm9	0.0327164	-0.769671	1.65846
225	CTCF_GM12892_hg19	0.0327164	-0.748431	1.6127
226	CTCF_IMR-90_hg19	0.0327164	-0.743065	1.60113
227	CTCF_medulloblastoma_hg19	0.0327164	-0.73922	1.59285
228	GTF2B_K562_hg19	0.0327164	-0.739177	1.59275
229	MEF2A_GM12878_hg19	0.0424763	-0.81347	1.57509
230	NFYA_HeLa-S3_hg19	0.0327164	-0.728904	1.57062
231	EZH2_fibroblast of dermis_hg19	0.0327164	-0.71889	1.54904
232	RELA_GM19193_hg19	0.0327164	-0.715388	1.5415
233	CTCF_fibroblast of foreskin _hg19	0.0331898	-0.707175	1.51671
234	POLR2AphosphoS5_SK-N-SH_hg19	0.0397267	-0.741446	1.48216
235	CTCF_GM12869_hg19	0.0382429	-0.713701	1.45087
236	CTCF_Caco-2_hg19	0.0375739	-0.698112	1.42487
237	POLR2A_MCF-7_hg19	0.025105	-0.604557	1.41918
238	JUND_H1-hESC_hg19	0.033704	-0.640603	1.36685
239	CTCF_osteoblast_hg19	0.0484046	-0.724091	1.34848
240	CTCF_brain microvascular endothelial cell_hg19	0.0502841	-0.722018	1.32673
241	TAF1_HeLa-S3_hg19	0.0493445	-0.704648	1.30149
242	JUN_HepG2_hg19	0.0484046	-0.69682	1.29769
243	RCOR1_MEL cell line_mm9	0.0545649	-0.723309	1.27448
244	CTCF_GM10266_hg19	0.0484046	-0.66901	1.2459
245	CTCF_HL-60_hg19	0.0484046	-0.651405	1.21312
246	PHF8_H1-hESC_hg19	0.0484046	-0.641802	1.19523
247	KAT2A_HeLa-S3_hg19	0.0497608	-0.647688	1.19338
248	HDAC6_H1-hESC_hg19	0.0484046	-0.633693	1.18013
249	POLR2A_H54_hg19	0.0484046	-0.631829	1.17666
250	POLR2A_K562_hg19	0.0263587	-0.506457	1.16893
251	TCF7L2_HCT116_hg19	0.0484046	-0.607191	1.13077
252	CTCF_GM12870_hg19	0.0601126	-0.67204	1.1268
253	CTCF_GM12866_hg19	0.0504002	-0.609798	1.12052
254	POLR2A_testis_mm9	0.0484046	-0.593952	1.10612
255	POLR2A_bone marrow macrophage_mm9	0.0484046	-0.577562	1.0756
256	HNF4G_HepG2_hg19	0.0705124	-0.66963	1.05319
257	RAD21_IMR-90_hg19	0.0484046	-0.560369	1.04358
258	CTCF_kidney_mm9	0.0484046	-0.55415	1.032
259	SMC3_MEL cell line_mm9	0.0698169	-0.653195	1.02945
260	CTCF_GM12873_hg19	0.0658164	-0.645894	1.02688
261	RELA_GM12878_hg19	0.0700312	-0.649663	1.02389
262	TEAD4_MCF-7_hg19	0.0562631	-0.588531	1.02123
263	ZNF274_K562_hg19	0.0722149	-0.647975	1.00834
264	EP300_HepG2_hg19	0.0464026	-0.536434	0.999004
265	STAT3_MCF 10A_hg19	0.0446829	-0.51664	0.976333
266	TEAD4_A549_hg19	0.0854797	-0.692271	0.975256
267	USF1_K562_hg19	0.0675429	-0.61436	0.968249
268	POLR2A_HepG2_hg19	0.0316114	-0.447678	0.964642
269	USF1_myocyte_mm9	0.0698169	-0.60545	0.954206
270	EZH2_astrocyte_hg19	0.0698169	-0.588165	0.926964
271	CTCF_astrocyte_hg19	0.0698169	-0.57974	0.913686
272	JUND_GM12878_hg19	0.0854361	-0.64725	0.911831
273	CTCF_CH12.LX_mm9	0.0571263	-0.522277	0.900314
274	REST_MCF-7_hg19	0.0817687	-0.615734	0.890425
275	CTCF_GM12867_hg19	0.0749679	-0.564507	0.859347
276	CTCF_GM19239_hg19	0.0698169	-0.510268	0.804196
277	ZNF384_GM12878_hg19	0.0698169	-0.505156	0.79614
278	FOS_K562_hg19	0.0698169	-0.504589	0.795246
279	POLR2AphosphoS2_HeLa-S3_hg19	0.0698169	-0.484322	0.763304
280	SRF_HepG2_hg19	0.0969768	-0.573574	0.760051
281	REST_HepG2_hg19	0.0887172	-0.552469	0.759703
282	CTCF_astrocyte of the cerebellum_hg19	0.0959561	-0.571131	0.756815
283	CUX1_GM12878_hg19	0.0698169	-0.479794	0.756168
284	FOSL1_HCT116_hg19	0.118872	-0.628473	0.737024
285	CTCF_GM12868_hg19	0.0972466	-0.534508	0.708284
286	REST_neural cell_hg19	0.106227	-0.551882	0.696793
287	EZH2_keratinocyte_hg19	0.0981564	-0.521429	0.690954
288	CTCF_H54_hg19	0.0981564	-0.507041	0.671888
289	REST_HCT116_hg19	0.10798	-0.526909	0.661445
290	CTCF_GM12878_hg19	0.0690183	-0.411588	0.648674
291	TCF7L2_HeLa-S3_hg19	0.0780641	-0.433092	0.64485
292	CEBPB_HCT116_hg19	0.120501	-0.553007	0.642763
293	EP300_GM12878_hg19	0.0688144	-0.400869	0.631781
294	TAF1_H1-hESC_hg19	0.102111	-0.485783	0.626254
295	SMC3_CH12.LX_mm9	0.0981564	-0.472269	0.62581
296	CEBPB_IMR-90_hg19	0.0981564	-0.456867	0.605402
297	BHLHE40_A549_hg19	0.0981564	-0.444248	0.58868
298	USF1_SK-N-SH_hg19	0.0909212	-0.431294	0.583996
299	POLR2AphosphoS2_A549_hg19	0.0981564	-0.428095	0.567275
300	USF1_C2C12_mm9	0.0981564	-0.425133	0.56335
301	E2F6_H1-hESC_hg19	0.0953003	-0.415913	0.551133
302	MXI1_H1-hESC_hg19	0.0981564	-0.407479	0.539956
303	TAF1_K562_hg19	0.102425	-0.417734	0.538528
304	CTCF_GM12875_hg19	0.105422	-0.42099	0.531973
305	NANOG_H1-hESC_hg19	0.0708302	-0.33742	0.530391
306	TAF7_K562_hg19	0.12206	-0.458008	0.527912
307	BCL3_GM12878_hg19	0.147446	-0.501708	0.5218
308	RELA_GM10847_hg19	0.0981564	-0.392507	0.520117
309	EP300_MEL cell line_mm9	0.134499	-0.460167	0.515444
310	MEF2A_K562_hg19	0.140252	-0.463808	0.501476
311	TAL1_MEL cell line_mm9	0.108048	-0.393518	0.493996
312	RXRA_H1-hESC_hg19	0.0779878	-0.329666	0.490854
313	SAP30_H1-hESC_hg19	0.134499	-0.43292	0.484924
314	REST_HeLa-S3_hg19	0.124384	-0.422778	0.480671
315	E2F4_HeLa-S3_hg19	0.117172	-0.403944	0.478241
316	POLR2A_thymus_mm9	0.0981564	-0.352213	0.466723
317	ZEB1_HepG2_hg19	0.115271	-0.385184	0.461094
318	CTCF_HEK293_hg19	0.129167	-0.409679	0.458891
319	RXRA_GM12878_hg19	0.143422	-0.429238	0.455773
320	CTCF_fibroblast of mammary gland_hg19	0.132578	-0.397409	0.445147
321	EZH2_HepG2_hg19	0.134499	-0.391424	0.438443
322	GATA2_K562_hg19	0.148566	-0.392865	0.407932
323	SIN3A_HCT116_hg19	0.144468	-0.377032	0.398715
324	REST_K562_hg19	0.107351	-0.309546	0.388583
325	EZH2_endothelial cell of umbilical vein_hg19	0.134499	-0.336533	0.376958
326	CTCF_epithelial cell of esophagus_hg19	0.148393	-0.359006	0.372774
327	EP300_osteoblast_hg19	0.134499	-0.328528	0.367992
328	MYC_MCF 10A_hg19	0.105995	-0.290797	0.367153
329	SAP30_K562_hg19	0.134499	-0.326876	0.366141
330	MXI1_IMR-90_hg19	0.134499	-0.319398	0.357765
331	FOSL2_SK-N-SH_hg19	0.187535	-0.408988	0.356079
332	FOXA1_T47D_hg19	0.151532	-0.340971	0.348302
333	CHD4_K562_hg19	0.134499	-0.303964	0.340477
334	EZH2_GM12878_hg19	0.134499	-0.300859	0.336999
335	STAT2_K562_hg19	0.164513	-0.351755	0.334485
336	CBX3_HCT116_hg19	0.156843	-0.327332	0.324997
337	POLR2A_CH12.LX_mm9	0.134499	-0.286072	0.320436
338	TAL1_G1E_mm9	0.179671	-0.346416	0.314492
339	EP300_A549_hg19	0.161074	-0.319498	0.309639
340	CTCF_ES-Bruce4_mm9	0.134499	-0.273809	0.3067
341	BHLHE40_CH12.LX_mm9	0.134499	-0.271965	0.304634
342	NFE2_GM12878_hg19	0.134499	-0.269107	0.301432
343	CEBPB_H1-hESC_hg19	0.134499	-0.261454	0.292861
344	GATA1_K562_hg19	0.188023	-0.33312	0.290025
345	JUND_HCT116_hg19	0.194861	-0.341118	0.289432
346	CHD2_CH12.LX_mm9	0.134499	-0.253454	0.283899
347	SRF_HCT116_hg19	0.199101	-0.34012	0.28218
348	CTCF_GM12865_hg19	0.166446	-0.28257	0.267019
349	TAF1_SK-N-SH_hg19	0.171337	-0.268124	0.247135
350	ZKSCAN1_HeLa-S3_hg19	0.134499	-0.208338	0.233364
351	ZC3H11A_ES-E14_mm9	0.215299	-0.302349	0.232831
352	TBP_HeLa-S3_hg19	0.134499	-0.207181	0.232068
353	CTCF_GM12874_hg19	0.176833	-0.245158	0.222566
354	MAFK_H1-hESC_hg19	0.179618	-0.235139	0.21347
355	FOS_MCF 10A_hg19	0.109431	-0.160376	0.199803
356	CTCF_GM12864_hg19	0.18741	-0.217608	0.189457
357	TAF1_PFSK-1_hg19	0.165303	-0.196992	0.186943
358	USF2_HeLa-S3_hg19	0.179618	-0.186914	0.169689
359	GTF2F1_K562_hg19	0.179618	-0.186313	0.169143
360	SPI1_GM12891_hg19	0.204725	-0.207573	0.168366
361	NFYA_K562_hg19	0.134499	-0.150236	0.168283
362	HMGN3_K562_hg19	0.179618	-0.185146	0.168084
363	SREBF1_HepG2_hg19	0.240775	-0.23517	0.165117
364	POLR2A_myocyte_mm9	0.179618	-0.167753	0.152294
365	SIN3A_HepG2_hg19	0.22227	-0.201027	0.151035
366	EP300_heart_mm9	0.179618	-0.164588	0.14942
367	BCLAF1_K562_hg19	0.205006	-0.180998	0.14681
368	POLR2A_ECC-1_hg19	0.189799	-0.160328	0.138954
369	NR3C1_ECC-1_hg19	0.220132	-0.178131	0.13509
370	PBX3_A549_hg19	0.152914	-0.13163	0.133649
371	POLR2AphosphoS5_U-87 MG_hg19	0.188953	-0.146384	0.127125
372	ZBTB7A_HepG2_hg19	0.193738	-0.135618	0.115487
373	CTCF_GM10248_hg19	0.179618	-0.125203	0.113664
374	ZBTB33_HCT116_hg19	0.204725	-0.132676	0.107616
375	JUND_MCF-7_hg19	0.22976	-0.135164	0.0985353
376	ATF2_H1-hESC_hg19	0.213658	-0.120049	0.0930478
377	CTCF_GM13976_hg19	0.179618	-0.101512	0.0921573
378	SPI1_GM12878_hg19	0.23217	-0.124779	0.090965
379	USF1_ECC-1_hg19	0.209039	-0.0887677	0.0705073
380	CUX1_K562_hg19	0.233796	-0.091699	0.0668491
381	ZBTB7A_K562_hg19	0.279626	-0.115045	0.0667177
382	CTCF_GM12801_hg19	0.233796	-0.0905392	0.0660036
383	POLR2AphosphoS5_PFSK-1_hg19	0.217476	-0.0860767	0.0658725
384	CEBPB_HeLa-S3_hg19	0.179618	-0.0703321	0.0638506
385	E2F6_K562_hg19	0.193232	-0.0668007	0.0568849
386	BRCA1_HeLa-S3_hg19	0.233796	-0.0716687	0.0522469
387	REST_ECC-1_hg19	0.262669	-0.0751648	0.0475811
388	TAL1_G1E-ER4_mm9	0.300721	-0.0824032	0.0457476
389	JUND_MEL cell line_mm9	0.269378	-0.0703578	0.0430829
390	E2F4_myocyte_mm9	0.179618	-0.0464002	0.0421242
391	SIN3A_PFSK-1_hg19	0.216115	-0.0509965	0.0392127
392	PBX3_GM12878_hg19	0.263211	-0.0514742	0.0325844
393	TAL1_erythroblast_mm9	0.309053	-0.0571025	0.0305406
394	CEBPD_HepG2_hg19	0.246972	-0.0429477	0.0291712
395	SRF_ECC-1_hg19	0.252648	-0.038061	0.0251785
396	CTCF_cerebellum_mm9	0.296658	-0.0345117	0.0195483
397	TEAD4_H1-hESC_hg19	0.262394	-0.0302326	0.019138
398	SRF_myocyte_mm9	0.249082	-0.0196639	0.0132384
399	E2F4_CH12.LX_mm9	0.233796	-0.0102993	0.00750824
400	TAF7_H1-hESC_hg19	0.255878	-0.0115182	0.00750215
401	ZNF143_H1-hESC_hg19	0.233796	-0.00957163	0.00697778
402	STAT1_K562_hg19	0.323878	-0.00710721	0.00352874
403	FOSL2_HepG2_hg19	0.740103	0.538123	-3.0466e-08
404	RXRA_HepG2_hg19	0.803885	0.631541	-3.57549e-08
405	CEBPZ_HepG2_hg19	0.731034	0.683391	-3.86904e-08
406	CEBPB_GM12878_hg19	0.757032	0.710394	-4.02192e-08
407	ZBTB33_K562_hg19	0.753032	0.721942	-4.0873e-08
408	eGFP-NR4A1_K562_hg19	0.741414	0.727455	-4.11851e-08
409	ZC3H11A_MEL cell line_mm9	0.823371	0.749164	-4.24141e-08
410	ATF3_K562_hg19	0.735419	0.775999	-4.39335e-08
411	TAL1_megakaryocyte_mm9	0.827467	0.776019	-4.39346e-08
412	CHD1_K562_hg19	0.74742	0.82075	-4.6467e-08
413	MTA3_GM12878_hg19	0.774867	0.84852	-4.80392e-08
414	IRF4_GM12878_hg19	0.803721	0.856233	-4.84759e-08
415	SIN3A_K562_hg19	0.829515	0.864403	-4.89384e-08
416	PML_K562_hg19	0.740408	0.870419	-4.9279e-08
417	ATF3_H1-hESC_hg19	0.7677	0.870513	-4.92844e-08
418	EGR1_K562_hg19	0.742107	0.887589	-5.02511e-08
419	USF2_CH12.LX_mm9	0.74742	0.888102	-5.02802e-08
420	HCFC1_K562_hg19	0.74742	0.890482	-5.04149e-08
421	CREB1_GM12878_hg19	0.844182	0.896731	-5.07687e-08
422	TAF1_HepG2_hg19	0.753316	0.90867	-5.14447e-08
423	USF2_HepG2_hg19	0.74742	0.908717	-5.14473e-08
424	POLR3A_HeLa-S3_hg19	0.868571	0.917715	-5.19567e-08
425	POLR2AphosphoS5_G1E-ER4_mm9	0.766513	0.920041	-5.20884e-08
426	SIN3A_Panc1_hg19	0.846803	0.924318	-5.23305e-08
427	EZH2_H1-hESC_hg19	0.809275	0.924771	-5.23562e-08
428	ZBTB33_GM12878_hg19	0.854459	0.931815	-5.2755e-08
429	TAF1_neural cell_hg19	0.767002	0.932167	-5.27749e-08
430	POU2F2_GM12891_hg19	0.747556	0.935234	-5.29486e-08
431	CHD2_K562_hg19	0.74742	0.93858	-5.3138e-08
432	CHD2_HepG2_hg19	0.74742	0.942004	-5.33318e-08
433	eGFP-JUND_K562_hg19	0.74742	0.951918	-5.38931e-08
434	GATA1_MEL cell line_mm9	0.731741	0.962941	-5.45172e-08
435	ATF3_GM12878_hg19	0.843412	0.969193	-5.48712e-08
436	GTF3C2_K562_hg19	0.895825	0.97399	-5.51428e-08
437	NR2C2_GM12878_hg19	0.901017	0.974272	-5.51587e-08
438	BACH1_K562_hg19	0.809275	0.976979	-5.5312e-08
439	POLR2A_GM18505_hg19	0.809275	0.98224	-5.56098e-08
440	ZNF143_K562_hg19	0.809275	0.983423	-5.56768e-08
441	IRF3_HepG2_hg19	0.882279	0.986798	-5.58679e-08
442	STAT5A_K562_hg19	0.789905	0.987018	-5.58803e-08
443	E2F4_GM12878_hg19	0.74742	0.987125	-5.58864e-08
444	NR2F2_K562_hg19	0.841937	0.991176	-5.61157e-08
445	NRF1_SK-N-SH_hg19	0.809275	0.995383	-5.63539e-08
446	MAZ_CH12.LX_mm9	0.809275	0.996154	-5.63976e-08
447	POLR2AphosphoS5_GM12891_hg19	0.786209	1.00025	-5.66295e-08
448	GTF2F1_HeLa-S3_hg19	0.74742	1.01047	-5.72082e-08
449	MAX_NB4_hg19	0.809275	1.02112	-5.78112e-08
450	CBX3_K562_hg19	0.786495	1.032	-5.8427e-08
451	CREB1_A549_hg19	0.877927	1.0368	-5.8699e-08
452	NFE2_K562_hg19	0.898561	1.04038	-5.89016e-08
453	ATF2_GM12878_hg19	0.842403	1.04668	-5.92584e-08
454	CTCF_G1E_mm9	0.862016	1.05174	-5.95445e-08
455	BCL3_A549_hg19	0.834746	1.0564	-5.98082e-08
456	TRIM28_U2OS_hg19	0.809275	1.05893	-5.99516e-08
457	RCOR1_HeLa-S3_hg19	0.861468	1.07113	-6.06423e-08
458	CHD1_GM12878_hg19	0.809275	1.07286	-6.07401e-08
459	E2F4_K562_hg19	0.809275	1.07688	-6.09677e-08
460	EGR1_GM12878_hg19	0.781484	1.07973	-6.11291e-08
461	EBF1_GM12878_hg19	0.790561	1.0808	-6.11898e-08
462	ZNF384_MEL cell line_mm9	0.903489	1.08756	-6.15723e-08
463	MAZ_GM12878_hg19	0.809275	1.08757	-6.15731e-08
464	STAT5A_GM12878_hg19	0.86452	1.08993	-6.17069e-08
465	eGFP-HDAC8_K562_hg19	0.861468	1.09424	-6.1951e-08
466	YY1_H1-hESC_hg19	0.866485	1.09718	-6.2117e-08
467	REST_A549_hg19	0.87613	1.09801	-6.21641e-08
468	ATF3_HepG2_hg19	0.927784	1.09919	-6.22308e-08
469	SPI1_K562_hg19	0.885415	1.10329	-6.24631e-08
470	ZBTB33_HepG2_hg19	0.912183	1.12607	-6.37528e-08
471	RELA_GM15510_hg19	0.861468	1.12648	-6.37757e-08
472	MYC_NB4_hg19	0.809275	1.12679	-6.37935e-08
473	YY1_GM12891_hg19	0.881546	1.13178	-6.40761e-08
474	CREB1_H1-hESC_hg19	0.877109	1.14145	-6.46233e-08
475	CHD2_HeLa-S3_hg19	0.861468	1.14409	-6.47732e-08
476	MAX_HeLa-S3_hg19	0.758535	1.14809	-6.49994e-08
477	MXI1_K562_hg19	0.861468	1.15838	-6.55819e-08
478	POLR2A_GM18526_hg19	0.861468	1.16717	-6.60797e-08
479	MAX_MCF-7_hg19	0.924856	1.17526	-6.65376e-08
480	BCLAF1_GM12878_hg19	0.902626	1.18573	-6.71304e-08
481	PAX5_GM12878_hg19	0.86256	1.18674	-6.71877e-08
482	BRCA1_GM12878_hg19	0.903489	1.20664	-6.83141e-08
483	MYC_A549_hg19	0.861468	1.20677	-6.83215e-08
484	ATF1_K562_hg19	0.903489	1.21298	-6.86732e-08
485	MAZ_K562_hg19	0.903489	1.22194	-6.91804e-08
486	ARID3A_HepG2_hg19	0.903489	1.23534	-6.99389e-08
487	ETS1_K562_hg19	0.908548	1.23991	-7.0198e-08
488	FOXM1_GM12878_hg19	0.896288	1.2435	-7.04009e-08
489	TBL1XR1_GM12878_hg19	0.903489	1.24923	-7.07256e-08
490	MAFK_HepG2_hg19	0.856301	1.25039	-7.07912e-08
491	SIX5_H1-hESC_hg19	0.952339	1.25251	-7.09113e-08
492	POLR2A_GM12892_hg19	0.880844	1.27237	-7.20354e-08
493	POLR2AphosphoS5_HL-60_hg19	0.927993	1.28279	-7.26253e-08
494	ELF1_GM12878_hg19	0.950857	1.28342	-7.26614e-08
495	E2F4_MEL cell line_mm9	0.978481	1.28747	-7.28907e-08
496	POU2F2_GM12878_hg19	0.918614	1.299	-7.35431e-08
497	NRF1_HepG2_hg19	0.935703	1.30151	-7.36852e-08
498	ELK1_HeLa-S3_hg19	0.903489	1.30661	-7.3974e-08
499	CCNT2_K562_hg19	0.903489	1.3078	-7.40418e-08
500	CTCF_G1E-ER4_mm9	0.91926	1.31098	-7.42213e-08
501	SIRT6_H1-hESC_hg19	0.903489	1.31196	-7.42771e-08
502	CREB1_ECC-1_hg19	0.93484	1.31287	-7.43283e-08
503	POLR2AphosphoS2_K562_hg19	0.899119	1.31296	-7.43338e-08
504	CHD7_K562_hg19	0.903489	1.31428	-7.44086e-08
505	CTCF_T-cell acute lymphoblastic leukemia_hg19	0.935703	1.32074	-7.4774e-08
506	PML_GM12878_hg19	0.956475	1.32366	-7.49393e-08
507	RELA_GM18951_hg19	0.935703	1.32764	-7.51646e-08
508	POLR2A_Raji_hg19	0.903489	1.33427	-7.55403e-08
509	POLR2AphosphoS2_CH12.LX_mm9	0.935703	1.33791	-7.57462e-08
510	HCFC1_ES-E14_mm9	0.935703	1.34695	-7.62581e-08
511	MAX_myocyte_mm9	0.974724	1.35156	-7.65187e-08
512	NRF1_HeLa-S3_hg19	0.935703	1.35612	-7.67771e-08
513	NFATC1_GM12878_hg19	0.952855	1.3625	-7.71386e-08
514	SP2_HepG2_hg19	0.945337	1.36515	-7.72884e-08
515	USF2_GM12878_hg19	0.935703	1.37139	-7.76414e-08
516	SP2_K562_hg19	0.929887	1.372	-7.76761e-08
517	ELK1_K562_hg19	0.935703	1.373	-7.77327e-08
518	POLR2AphosphoS5_Panc1_hg19	0.936228	1.373	-7.7733e-08
519	RCOR1_GM12878_hg19	0.935703	1.37363	-7.77684e-08
520	NRF1_K562_hg19	0.959166	1.38837	-7.86031e-08
521	MAFF_HepG2_hg19	0.903489	1.38997	-7.86935e-08
522	MXI1_CH12.LX_mm9	0.959166	1.39561	-7.90126e-08
523	MXI1_SK-N-SH_hg19	0.959166	1.39694	-7.90882e-08
524	POLR2AphosphoS5_neural cell_hg19	0.972208	1.40584	-7.95921e-08
525	TBP_GM12878_hg19	0.935703	1.40592	-7.95969e-08
526	MYC_HeLa-S3_hg19	0.907211	1.4088	-7.97596e-08
527	MAFK_GM12878_hg19	0.926907	1.41019	-7.98384e-08
528	SIN3A_MEL cell line_mm9	0.959166	1.41163	-7.992e-08
529	ELF1_K562_hg19	0.969103	1.41287	-7.99899e-08
530	ELK4_HEK293_hg19	0.935703	1.41491	-8.01057e-08
531	ATF3_A549_hg19	0.932744	1.4212	-8.04618e-08
532	NFIC_GM12878_hg19	0.971334	1.42127	-8.04654e-08
533	NR2C2_HeLa-S3_hg19	0.988328	1.43216	-8.1082e-08
534	CREB1_K562_hg19	0.967793	1.43597	-8.12981e-08
535	MAZ_HeLa-S3_hg19	0.935703	1.43885	-8.14607e-08
536	NR2C2_K562_hg19	0.99416	1.44002	-8.15275e-08
537	POLR3A_K562_hg19	0.924912	1.44063	-8.15619e-08
538	CREB1_HepG2_hg19	0.970413	1.44719	-8.19334e-08
539	NR2C2_HepG2_hg19	0.980058	1.44722	-8.19349e-08
540	IRF3_GM12878_hg19	0.935703	1.45467	-8.23564e-08
541	POLR2AphosphoS2_GM12878_hg19	0.959166	1.45866	-8.25825e-08
542	ELF1_HCT116_hg19	0.99129	1.45994	-8.26548e-08
543	NR3C1_HepG2_hg19	0.941866	1.4607	-8.26979e-08
544	TBL1XR1_K562_hg19	0.91063	1.46264	-8.28076e-08
545	STAT3_GM12878_hg19	0.959166	1.46469	-8.2924e-08
546	MAX_MEL cell line_mm9	0.975361	1.46971	-8.3208e-08
547	FOXP2_PFSK-1_hg19	0.889069	1.47325	-8.34085e-08
548	HCFC1_HeLa-S3_hg19	0.975361	1.47346	-8.34206e-08
549	ZNF143_GM12878_hg19	0.959166	1.48259	-8.3937e-08
550	EZH2_K562_hg19	0.992419	1.48457	-8.40491e-08
551	SIN3A_CH12.LX_mm9	0.975361	1.48986	-8.43491e-08
552	KDM5A_H1-hESC_hg19	0.975361	1.48998	-8.43558e-08
553	POLR2A_GM19193_hg19	0.959166	1.49619	-8.47074e-08
554	GATA2_G1E-ER4_mm9	0.999414	1.50229	-8.50527e-08
555	TCF12_ECC-1_hg19	0.979426	1.50531	-8.52238e-08
556	HCFC1_CH12.LX_mm9	0.959166	1.50721	-8.53312e-08
557	NR2F2_HepG2_hg19	0.864281	1.50921	-8.54443e-08
558	POLR2AphosphoS2_MEL cell line_mm9	0.985926	1.51244	-8.56274e-08
559	BRCA1_HepG2_hg19	0.935703	1.51671	-8.58691e-08
560	MXI1_MEL cell line_mm9	0.975361	1.52585	-8.63866e-08
561	TBP_MEL cell line_mm9	0.975361	1.53008	-8.66257e-08
562	YY1_GM12878_hg19	0.975361	1.53103	-8.66799e-08
563	RUNX3_GM12878_hg19	0.980737	1.53753	-8.70477e-08
564	KAT2A_CH12.LX_mm9	0.985926	1.53848	-8.71017e-08
565	ELK4_HeLa-S3_hg19	0.975361	1.54454	-8.74445e-08
566	TCF12_A549_hg19	0.99707	1.55114	-8.78183e-08
567	THAP1_K562_hg19	0.981739	1.55886	-8.82555e-08
568	NRF1_GM12878_hg19	0.975361	1.55983	-8.83101e-08
569	POLR2A_HCT116_hg19	0.975361	1.562	-8.84333e-08
570	JUND_K562_hg19	0.992419	1.56299	-8.84891e-08
571	SMC3_HeLa-S3_hg19	0.985926	1.56385	-8.85377e-08
572	CREBBP_K562_hg19	0.998188	1.56688	-8.87092e-08
573	eGFP-GATA2_K562_hg19	0.975361	1.5683	-8.87899e-08
574	GABPA_H1-hESC_hg19	0.995971	1.5695	-8.88578e-08
575	SIX5_GM12878_hg19	0.999087	1.59242	-9.01556e-08
576	GABPA_CH12.LX_mm9	0.992419	1.5933	-9.02051e-08
577	MYBL2_HepG2_hg19	0.982555	1.59733	-9.04335e-08
578	TAF1_ECC-1_hg19	0.997678	1.60758	-9.10134e-08
579	SIRT6_K562_hg19	0.996166	1.60818	-9.10479e-08
580	CHD2_GM12878_hg19	0.985926	1.61363	-9.13561e-08
581	MYC_CH12.LX_mm9	0.992419	1.61968	-9.16985e-08
582	MBD4_HepG2_hg19	0.985394	1.62019	-9.17276e-08
583	YY1_ECC-1_hg19	0.991363	1.62162	-9.18085e-08
584	MAX_C2C12_mm9	0.985926	1.62224	-9.18435e-08
585	KAT2B_K562_hg19	0.992419	1.62719	-9.21241e-08
586	SIX5_K562_hg19	0.999087	1.62846	-9.21957e-08
587	YY1_GM12892_hg19	0.999956	1.62972	-9.22672e-08
588	POLR2A_GM18951_hg19	0.985926	1.63313	-9.24604e-08
589	MYC_MEL cell line_mm9	0.998188	1.63884	-9.27837e-08
590	POLR2A_GM12891_hg19	0.963345	1.64193	-9.29585e-08
591	YY1_HCT116_hg19	0.99972	1.65913	-9.3932e-08
592	POLR2AphosphoS5_G1E_mm9	0.997095	1.66017	-9.3991e-08
593	GABPA_MCF-7_hg19	0.997316	1.6616	-9.4072e-08
594	TEAD4_K562_hg19	0.999277	1.66384	-9.41988e-08
595	GABPA_MEL cell line_mm9	0.815138	1.66906	-9.44944e-08
596	ELF1_HepG2_hg19	0.996668	1.67477	-9.48175e-08
597	NFIC_HepG2_hg19	0.998352	1.67729	-9.49602e-08
598	MYC_GM12878_hg19	0.999677	1.67891	-9.50522e-08
599	ELF1_MCF-7_hg19	0.998913	1.69076	-9.57228e-08
600	POLR2A_GM15510_hg19	0.999204	1.70486	-9.65211e-08
601	ELF1_SK-N-SH_hg19	0.999381	1.71907	-9.73259e-08
602	YY1_A549_hg19	0.999998	1.7259	-9.77122e-08
603	POLR2A_NB4_hg19	0.996166	1.73231	-9.80755e-08
604	POLR2A_GM10847_hg19	0.999204	1.74631	-9.88679e-08
605	GABPA_K562_hg19	0.999989	1.74695	-9.89039e-08
606	SP4_H1-hESC_hg19	0.999781	1.75677	-9.94602e-08
607	ELK1_GM12878_hg19	0.996166	1.75737	-9.94943e-08
608	GABPA_A549_hg19	0.999776	1.76013	-9.96501e-08
609	ZBTB33_A549_hg19	0.997364	1.76451	-9.98983e-08
610	KAT2A_MEL cell line_mm9	0.999677	1.76774	-1.00081e-07
611	ETS1_A549_hg19	0.999706	1.77147	-1.00292e-07
612	RELA_GM19099_hg19	0.996166	1.77406	-1.00439e-07
613	HCFC1_MEL cell line_mm9	0.99988	1.79117	-1.01408e-07
614	ELF1_A549_hg19	0.999978	1.79393	-1.01564e-07
615	SIX5_A549_hg19	1	1.79936	-1.01871e-07
616	YY1_SK-N-SH_hg19	0.996737	1.80709	-1.02309e-07
617	FLI1_megakaryocyte_mm9	0.999988	1.83462	-1.03867e-07
618	POLR2A_erythroblast_hg19	0.999959	1.83606	-1.03949e-07
619	YY1_NT2-D1_hg19	0.999999	1.84851	-1.04654e-07
620	GABPA_HL-60_hg19	0.999691	1.84947	-1.04709e-07
621	GABPA_HeLa-S3_hg19	0.999979	1.8509	-1.04789e-07
622	GABPA_SK-N-SH_hg19	0.99991	1.85319	-1.04919e-07
623	GABPA_GM12878_hg19	0.99996	1.89019	-1.07014e-07
624	YY1_K562_hg19	1	1.92241	-1.08838e-07
625	GABPA_HepG2_hg19	0.999968	1.92485	-1.08976e-07
626	EP300_K562_hg19	0.998978	2.0672	-1.17035e-07
627	SP2_H1-hESC_hg19	0.724945	0.793339	-0.000227955
628	TBP_H1-hESC_hg19	0.233796	0.00381835	-0.0027836
629	WHSC1_K562_hg19	0.296658	0.0188135	-0.0106564
630	UBTF_K562_hg19	0.202576	0.015969	-0.0130152
631	ZNF384_K562_hg19	0.233796	0.0189022	-0.0137798
632	USF2_K562_hg19	0.296658	0.0313296	-0.0177459
633	HDAC2_K562_hg19	0.226728	0.0246461	-0.0180917
634	BATF_GM12878_hg19	0.695435	0.526887	-0.0198853
635	ZKSCAN1_CH12.LX_mm9	0.698394	0.714474	-0.0256538
636	ZNF384_CH12.LX_mm9	0.296658	0.0483712	-0.0273987
637	GATA2_G1E_mm9	0.67589	0.502853	-0.029168
638	PAX5_GM12892_hg19	0.374428	0.0732007	-0.0306749
639	ZZZ3_GM12878_hg19	0.362578	0.0707024	-0.0308794
640	KDM4A_H1-hESC_hg19	0.296658	0.0548546	-0.0310711
641	FOXP2_SK-N-MC_hg19	0.67391	0.556514	-0.0322806
642	CTCF_bone marrow_mm9	0.296658	0.058442	-0.0331031
643	BHLHE40_HepG2_hg19	0.692894	0.890109	-0.0344602
644	MAFK_ES-E14_mm9	0.650839	0.562157	-0.0351291
645	POLR2AphosphoS5_GM12892_hg19	0.689444	0.838751	-0.0352284
646	SUPT20H_GM12878_hg19	0.663024	0.610217	-0.0353956
647	GATA1_G1E-ER4_mm9	0.695932	0.937985	-0.0354007
648	SIN3A_SK-N-SH_hg19	0.655962	0.64056	-0.0378458
649	SRF_MCF-7_hg19	0.290605	0.06823	-0.0386472
650	WRNIP1_GM12878_hg19	0.67734	0.669458	-0.0388319
651	MYC_MCF-7_hg19	0.16722	0.0421978	-0.0398005
652	ZBTB33_SK-N-SH_hg19	0.308593	0.0757347	-0.0405058
653	TCF7L2_Panc1_hg19	0.296658	0.0725385	-0.0410877
654	HSF1_HepG2_hg19	0.652739	0.668953	-0.0414647
655	SETDB1_U2OS_hg19	0.67734	0.724584	-0.0420295
656	TRIM28_HEK293_hg19	0.296658	0.0753176	-0.0426619
657	SREBF2_GM12878_hg19	0.63694	0.538026	-0.0427154
658	POLR2A_IMR-90_hg19	0.233796	0.0585996	-0.0427194
659	POLR2AphosphoS5_GM12878_hg19	0.648546	0.677975	-0.0427899
660	GATA1_megakaryocyte_mm9	0.625937	0.474058	-0.0433607
661	CHD2_MEL cell line_mm9	0.658105	0.742882	-0.0438912
662	RFX5_GM12878_hg19	0.67734	0.786573	-0.0456252
663	POLR2AphosphoS5_HCT116_hg19	0.651256	0.733351	-0.045827
664	CTCF_spleen_hg19	0.67734	0.802133	-0.0465277
665	REST_Panc1_hg19	0.580546	0.374507	-0.0465987
666	SMC3_HepG2_hg19	0.67734	0.811051	-0.047045
667	MYB_MEL cell line_mm9	0.587426	0.380388	-0.0473305
668	ZC3H11A_K562_hg19	0.67734	0.826964	-0.047968
669	SP1_A549_hg19	0.657089	0.813912	-0.0480879
670	eGFP-JUNB_K562_hg19	0.67734	0.852437	-0.0494456
671	JUND_CH12.LX_mm9	0.40266	0.135261	-0.049733
672	MYC_HepG2_hg19	0.67734	0.85831	-0.0497862
673	TAF1_GM12891_hg19	0.670651	0.864562	-0.0501489
674	MAFK_K562_hg19	0.67734	0.876726	-0.0508545
675	POLR2A_bone marrow_mm9	0.67734	0.876998	-0.0508702
676	TBP_K562_hg19	0.67734	0.882755	-0.0512042
677	FOSL1_K562_hg19	0.592763	0.412223	-0.0512916
678	CTCF_myotube_hg19	0.296658	0.0915144	-0.0518361
679	MAFK_MEL cell line_mm9	0.535918	0.290373	-0.0521963
680	SUPT20H_HeLa-S3_hg19	0.674492	0.90758	-0.0526441
681	FOSL1_C2C12_mm9	0.557683	0.351171	-0.053253
682	SRF_H1-hESC_hg19	0.584633	0.438768	-0.0545945
683	MAX_ECC-1_hg19	0.35564	0.128781	-0.0562454
684	SIN3A_MCF-7_hg19	0.627571	0.636071	-0.0576584
685	EGR1_MCF-7_hg19	0.414967	0.170004	-0.0588179
686	GTF3C2_HeLa-S3_hg19	0.598407	0.475133	-0.0591193
687	REST_U-87 MG_hg19	0.422036	0.180591	-0.0598073
688	KDM1A_K562_hg19	0.296658	0.106072	-0.0600821
689	POLR2AphosphoS5_K562_hg19	0.324119	0.123169	-0.0611536
690	MYC_H1-hESC_hg19	0.274336	0.102795	-0.0613245
691	POLR2AphosphoS2_myocyte_mm9	0.296658	0.108722	-0.0615831
692	ETS1_CH12.LX_mm9	0.601309	0.49661	-0.0617916
693	FOSL2_A549_hg19	0.581543	0.498794	-0.0620634
694	SREBF1_GM12878_hg19	0.595826	0.501921	-0.0624524
695	FOS_HeLa-S3_hg19	0.490952	0.272691	-0.0639553
696	ZZZ3_HeLa-S3_hg19	0.334876	0.137421	-0.0643745
697	MXI1_HepG2_hg19	0.296658	0.114765	-0.065006
698	SRF_K562_hg19	0.43366	0.202443	-0.0654642
699	PHF8_K562_hg19	0.367066	0.153586	-0.067079
700	ESRRA_GM12878_hg19	0.513027	0.340465	-0.0676336
701	TAF1_A549_hg19	0.536139	0.385258	-0.0692524
702	FOS_GM12878_hg19	0.608661	0.613438	-0.0699774
703	PML_MCF-7_hg19	0.533667	0.396245	-0.0712273
704	ZNF143_HeLa-S3_hg19	0.296658	0.126126	-0.071441
705	ZMIZ1_K562_hg19	0.601309	0.586839	-0.0730185
706	TCF12_GM12878_hg19	0.405811	0.204939	-0.0741866
707	POLR2AphosphoS5_HepG2_hg19	0.319798	0.147764	-0.0743231
708	E2F6_A549_hg19	0.553179	0.482394	-0.0743788
709	NELFE_MEL cell line_mm9	0.601309	0.601918	-0.0748948
710	BRCA1_H1-hESC_hg19	0.601309	0.614312	-0.0764368
711	TRIM28_K562_hg19	0.355891	0.177751	-0.0776332
712	MAX_CH12.LX_mm9	0.601309	0.626399	-0.0779409
713	E2F4_MCF 10A_hg19	0.601309	0.626526	-0.0779567
714	BHLHE40_GM12878_hg19	0.601309	0.627644	-0.0780957
715	JUN_K562_hg19	0.632065	0.918016	-0.0783031
716	CTCF_spleen_mm9	0.367066	0.180131	-0.0786725
717	CTCF_B cell_hg19	0.601309	0.635292	-0.0790474
718	CTCF_bone marrow macrophage_mm9	0.601309	0.636528	-0.0792012
719	ZEB1_GM12878_hg19	0.382438	0.195488	-0.079877
720	RCOR1_CH12.LX_mm9	0.367066	0.183535	-0.0801592
721	SIN3A_A549_hg19	0.610516	0.714279	-0.0805901
722	EZH2_T-cell acute lymphoblastic leukemia_hg19	0.601309	0.650841	-0.0809821
723	NFYB_GM12878_hg19	0.296658	0.143525	-0.081296
724	ZKSCAN1_MEL cell line_mm9	0.439483	0.253259	-0.0818966
725	SPI1_HL-60_hg19	0.510888	0.412078	-0.0819613
726	ETS1_GM12878_hg19	0.331873	0.174069	-0.0827106
727	REST_GM12878_hg19	0.381197	0.202297	-0.0828851
728	SRF_GM12878_hg19	0.586812	0.668185	-0.0831401
729	USF1_HepG2_hg19	0.41327	0.24243	-0.0838758
730	USF2_MEL cell line_mm9	0.554889	0.548351	-0.0838976
731	HA-E2F1_MCF-7_hg19	0.367066	0.19226	-0.0839699
732	POLR2A_GM19099_hg19	0.601309	0.677954	-0.0843557
733	SIN3A_GM12878_hg19	0.601309	0.679974	-0.084607
734	SP1_GM12878_hg19	0.55775	0.560898	-0.0850569
735	SP1_K562_hg19	0.516223	0.428766	-0.0850851
736	POLR2AphosphoS5_SK-N-MC_hg19	0.387919	0.215437	-0.0854215
737	POLR2A_spleen_mm9	0.601309	0.692013	-0.086105
738	SMC3_GM12878_hg19	0.601309	0.693656	-0.0863094
739	TCF3_GM12878_hg19	0.534884	0.486399	-0.0874331
740	MAX_GM12878_hg19	0.601309	0.705178	-0.0877431
741	SMC3_K562_hg19	0.367066	0.201819	-0.088145
742	SP1_H1-hESC_hg19	0.551269	0.571596	-0.0890219
743	MAZ_HepG2_hg19	0.296658	0.160757	-0.0910568
744	CEBPB_K562_hg19	0.563831	0.652046	-0.0930401
745	GTF2F1_H1-hESC_hg19	0.367066	0.21534	-0.0940502
746	USF2_H1-hESC_hg19	0.296658	0.167226	-0.0947209
747	STAT1_GM12878_hg19	0.601309	0.770279	-0.0958433
748	FOSL1_H1-hESC_hg19	0.516824	0.486683	-0.0965781
749	RAD21_MEL cell line_mm9	0.3402	0.214527	-0.0976026
750	MEF2C_GM12878_hg19	0.619101	0.970471	-0.0976846
751	BACH1_H1-hESC_hg19	0.367066	0.224912	-0.098231
752	TAF1_GM12892_hg19	0.512911	0.500871	-0.0994981
753	CHD2_H1-hESC_hg19	0.522189	0.504935	-0.1002
754	CEBPB_HepG2_hg19	0.567848	0.729301	-0.100261
755	MAX_A549_hg19	0.288577	0.177418	-0.100494
756	CTCF_thymus_mm9	0.522189	0.511054	-0.101414
757	eGFP-FOS_K562_hg19	0.522189	0.518398	-0.102872
758	ZNF263_HEK293_hg19	0.367066	0.236577	-0.103325
759	RFX5_HepG2_hg19	0.296658	0.183426	-0.103897
760	GATA1_erythroblast_mm9	0.491062	0.448276	-0.105136
761	HDAC1_K562_hg19	0.522189	0.534504	-0.106068
762	MAX_H1-hESC_hg19	0.545495	0.65622	-0.10786
763	TBP_CH12.LX_mm9	0.443103	0.335245	-0.108408
764	MXI1_HeLa-S3_hg19	0.367066	0.250697	-0.109493
765	BHLHE40_K562_hg19	0.367066	0.25112	-0.109677
766	RBBP5_H1-hESC_hg19	0.367066	0.252522	-0.11029
767	MXI1_GM12878_hg19	0.367066	0.25458	-0.111188
768	JUN_H1-hESC_hg19	0.367066	0.260076	-0.113589
769	POLR2A_endothelial cell of umbilical vein_hg19	0.218153	0.149137	-0.114059
770	MAX_endothelial cell of umbilical vein_hg19	0.367066	0.263948	-0.11528
771	NELFE_CH12.LX_mm9	0.522189	0.582291	-0.115551
772	POLR2A_HEK293_hg19	0.443103	0.36014	-0.116459
773	KDM5B_K562_hg19	0.443103	0.361145	-0.116784
774	JUND_HepG2_hg19	0.361825	0.269519	-0.117713
775	MAX_SK-N-SH_hg19	0.414435	0.342819	-0.118608
776	SP1_HCT116_hg19	0.377365	0.291224	-0.121015
777	ZMIZ1_CH12.LX_mm9	0.367066	0.277727	-0.121298
778	UBTF_CH12.LX_mm9	0.367066	0.278427	-0.121604
779	CTCF_lung_hg19	0.522189	0.615167	-0.122075
780	SETDB1_K562_hg19	0.350711	0.283101	-0.123645
781	RFX5_K562_hg19	0.522189	0.623546	-0.123738
782	CTCF_kidney_hg19	0.367066	0.288031	-0.125798
783	MAX_K562_hg19	0.507678	0.619875	-0.125977
784	TAF1_GM12878_hg19	0.395846	0.331763	-0.126243
785	CTCF_CD14-positive monocyte_hg19	0.443103	0.392349	-0.126874
786	RCOR1_HepG2_hg19	0.443103	0.394001	-0.127408
787	RFX5_HeLa-S3_hg19	0.367066	0.29372	-0.128283
788	POLR2AphosphoS5_endothelial cell of umbilical vein_hg19	0.453909	0.424897	-0.128861
789	CTCF_GM13977_hg19	0.443103	0.402738	-0.130234
790	MAFF_K562_hg19	0.443103	0.403324	-0.130423
791	NRF1_H1-hESC_hg19	0.443103	0.405075	-0.130989
792	RBBP5_K562_hg19	0.443103	0.412814	-0.133492
793	HDAC6_K562_hg19	0.443103	0.414229	-0.133949
794	MYC_endothelial cell of umbilical vein_hg19	0.443103	0.417842	-0.135118
795	POLR2A_HGPS cell_hg19	0.367066	0.316782	-0.138355
796	MAFK_HeLa-S3_hg19	0.367066	0.32452	-0.141735
797	RCOR1_K562_hg19	0.34963	0.326727	-0.142699
798	CHD7_H1-hESC_hg19	0.443103	0.45889	-0.148391
799	CTCF_testis_mm9	0.443103	0.468967	-0.15165
800	POLR2A_H1-hESC_hg19	0.37837	0.365651	-0.151754
801	SIN3A_H1-hESC_hg19	0.436404	0.47106	-0.152327
802	IRF3_HeLa-S3_hg19	0.394419	0.400975	-0.153177
803	POLR2AphosphoS5_MEL cell line_mm9	0.376003	0.368295	-0.153581
804	POLR2AphosphoS2_HepG2_hg19	0.443103	0.479266	-0.15498
805	TAL1_K562_hg19	0.443103	0.496157	-0.160443
806	USF1_A549_hg19	0.46031	0.564987	-0.164562
807	NFYA_GM12878_hg19	0.443103	0.513465	-0.16604
808	CTCF_MEL cell line_mm9	0.451242	0.648903	-0.199324
809	POLR2A_HeLa-S3_hg19	0.303464	0.365714	-0.200568
810	POLR2A_MEL cell line_mm9	0.259558	0.327599	-0.209516
811	IRF1_K562_hg19	0.320683	0.42191	-0.212026
812	POLR2A_GM12878_hg19	0.441268	0.713517	-0.23073
813	REST_HL-60_hg19	0.474611	0.975127	-0.258066
814	MYC_K562_hg19	0.40168	0.746289	-0.27464
815	ESRRA_HepG2_hg19	0.461514	0.992285	-0.288402

## Sheet: 3 KEGG terms for alpha down
Rank	Term	p-Value	Z-score	Combined score
1	focal adhesion	0.00126361	-2.11391	7.82378
2	colorectal cancer	0.00144674	-1.9031	7.04353
3	axon guidance	0.000847975	-1.8977	7.02356
4	small cell lung cancer	0.00154259	-1.73924	6.43709
5	b cell receptor signaling pathway	0.00158312	-1.60183	5.92851
6	melanoma	0.00300071	-1.63333	5.29845
7	cell cycle	0.00449972	-1.51424	4.53203
8	prostate cancer	0.00722801	-1.61164	4.37326
9	mapk signaling pathway	0.0215363	-1.47319	3.00806
10	endometrial cancer	0.0203972	-1.21523	2.48134
11	erbb signaling pathway	0.0263465	-1.20458	2.31131
12	non small cell lung cancer	0.021631	-1.12563	2.2984
13	renal cell carcinoma	0.0476704	-0.941061	1.37331
14	fc epsilon ri signaling pathway	0.0582859	-0.830254	1.19832
15	chronic myeloid leukemia	0.0605499	-0.793984	1.14597
16	nitrogen metabolism	0.0135858	-0.466586	1.0473
17	jak stat signaling pathway	0.0685388	-0.695249	0.983561
18	leukocyte transendothelial migration	0.0642936	-0.676834	0.969299
19	bladder cancer	0.0463139	-0.55983	0.816974
20	type ii diabetes mellitus	0.0518631	-0.404183	0.583362
21	heparan sulfate biosynthesis	0.00765014	-0.186562	0.506245
22	notch signaling pathway	0.0547537	-0.244076	0.352277
23	glycan structures biosynthesis 1	0.152105	-0.303973	0.24996
24	regulation of actin cytoskeleton	0.193301	-0.285766	0.205112
25	glioma	0.122879	-0.200993	0.192696
26	hedgehog signaling pathway	0.102729	-0.154202	0.162597
27	pancreatic cancer	0.171622	-0.151702	0.115657
28	natural killer cell mediated cytotoxicity	0.240902	0.0985865	-0.0660798
29	apoptosis	0.210037	0.128212	-0.0869897
30	calcium signaling pathway	0.963419	2.69702	-0.100508
31	cell adhesion molecules	0.925358	2.63613	-0.170482
32	gap junction	0.255279	0.338621	-0.218843
33	gnrh signaling pathway	0.845759	2.75279	-0.389646
34	hematopoietic cell lineage	0.819721	2.76186	-0.440712
35	cytokine cytokine receptor interaction	0.706713	1.98752	-0.461443
36	toll like receptor signaling pathway	0.301791	0.762954	-0.481316
37	melanogenesis	0.307001	0.772688	-0.487457
38	tight junction	0.722365	2.1524	-0.499722
39	purine metabolism	0.752154	2.37985	-0.552529
40	butanoate metabolism	0.221638	0.970532	-0.65643
41	valine leucine and isoleucine degradation	0.214663	1.04828	-0.71124
42	adipocytokine signaling pathway	0.749144	3.14145	-0.729351
43	acute myeloid leukemia	0.270838	1.17806	-0.748768
44	metabolism of xenobiotics by cytochrome p450	0.744234	3.25757	-0.756311
45	complement and coagulation cascades	0.739228	3.31149	-0.768828
46	ppar signaling pathway	0.728925	3.3495	-0.777654
47	tryptophan metabolism	0.671075	3.25086	-0.802502
48	epithelial cell signaling in helicobacter pylori infection	0.361612	1.51621	-0.808801
49	phosphatidylinositol signaling system	0.408927	1.51872	-0.810142
50	porphyrin and chlorophyll metabolism	0.193887	1.1411	-0.819037
51	glycerolipid metabolism	0.658121	3.36535	-0.845753
52	pathogenic escherichia coli infection ehec	0.242668	1.28617	-0.862083
53	pathogenic escherichia coli infection epec	0.242668	1.28617	-0.862083
54	long term depression	0.415555	1.61802	-0.863109
55	vegf signaling pathway	0.382073	1.66547	-0.888421
56	basal cell carcinoma	0.29197	1.55112	-0.985883
57	adherens junction	0.428704	1.89735	-1.01211
58	glutamate metabolism	0.121098	1.12831	-1.08173
59	basal transcription factors	0.140236	1.32975	-1.15132
60	inositol phosphate metabolism	0.593324	4.12699	-1.40191
61	n glycan biosynthesis	0.552237	4.81818	-1.90777
62	neurodegenerative diseases	0.525648	5.06832	-2.1771
63	propanoate metabolism	0.47783	4.91891	-2.34207
64	alanine and aspartate metabolism	0.47783	5.08047	-2.41899
65	arginine and proline metabolism	0.487759	5.30109	-2.50264
66	sphingolipid metabolism	0.507063	5.61835	-2.52571
67	dorso ventral axis formation	0.425265	5.09065	-2.71554
68	beta alanine metabolism	0.379483	5.32644	-2.84131
69	dna polymerase	0.379483	5.35976	-2.85909
70	thyroid cancer	0.436179	5.3811	-2.87047
71	o glycan biosynthesis	0.414142	5.50625	-2.93723
72	maturity onset diabetes of the young	0.379483	5.6302	-3.00335
73	alzheimers disease	0.425265	5.63402	-3.00539
74	urea cycle and metabolism of amino groups	0.425265	5.65104	-3.01447
75	parkinsons disease	0.290554	6.48207	-4.11997
76	riboflavin metabolism	0.276864	6.96484	-4.42682
77	chondroitin sulfate biosynthesis	0.290554	6.99007	-4.44285
78	synthesis and degradation of ketone bodies	0.17346	8.18707	-6.24179

## Sheet: 4 GO_CC terms for alpha down
Rank	Term	p-Value	Z-score	Combined score
1	transcription factor complex (GO:0005667)	1.58548e-06	-2.29055	17.879
2	nucleoplasm (GO:0005654)	0.00119719	-2.24004	4.28814
3	transcriptional repressor complex (GO:0017053)	0.00172113	-2.1057	4.03097
4	excitatory synapse (GO:0060076)	0.00568052	-2.50268	2.52253
5	basal plasma membrane (GO:0009925)	0.012368	-2.25587	2.08218
6	synapse (GO:0045202)	0.0104909	-2.17839	2.07838
7	neuromuscular junction (GO:0031594)	0.0104348	-2.14059	2.04231
8	axon (GO:0030424)	0.00773449	-2.13948	2.04125
9	extracellular matrix (GO:0031012)	0.0186298	-2.06181	1.71503
10	chromatin (GO:0000785)	0.0297156	-2.09482	1.54932
11	microvillus (GO:0005902)	0.0236007	-1.91852	1.41893
12	nuclear matrix (GO:0016363)	0.0273167	-1.87093	1.38373
13	cis-Golgi network (GO:0005801)	0.0255858	-1.82531	1.35
14	nucleolus (GO:0005730)	0.0363886	-1.89103	1.29476
15	dendritic spine (GO:0043197)	0.037279	-1.79686	1.23029
16	neuron spine (GO:0044309)	0.0421086	-1.81265	1.11326
17	beta-catenin destruction complex (GO:0030877)	0.0165765	-1.19181	1.01695
18	cyclin-dependent protein kinase holoenzyme complex (GO:0000307)	0.028844	-1.35475	1.00197
19	basement membrane (GO:0005604)	0.0472754	-1.8053	0.987878
20	phosphatidylinositol 3-kinase complex (GO:0005942)	0.0359806	-1.41389	0.968074
21	hemidesmosome (GO:0030056)	0.0139668	-1.01409	0.932173
22	microtubule (GO:0005874)	0.0944982	-1.90625	0.629917
23	microtubule cytoskeleton (GO:0015630)	0.0595061	-1.71385	0.623229
24	nuclear chromatin (GO:0000790)	0.0882459	-1.85305	0.612336
25	dendrite (GO:0030425)	0.115442	-1.80528	0.59655
26	postsynaptic density (GO:0014069)	0.0926494	-1.73543	0.57347
27	actin cytoskeleton (GO:0015629)	0.118819	-1.70453	0.563258
28	kinesin complex (GO:0005871)	0.0676827	-1.66427	0.549954
29	cell-cell junction (GO:0005911)	0.12586	-1.6401	0.541967
30	proteinaceous extracellular matrix (GO:0005578)	0.120947	-1.55204	0.512867
31	cell surface (GO:0009986)	0.13409	-1.55022	0.512268
32	plasma membrane region (GO:0098590)	0.144703	-1.53758	0.508089
33	tight junction (GO:0005923)	0.119526	-1.50315	0.496713
34	occluding junction (GO:0070160)	0.119526	-1.48114	0.489438
35	heterochromatin (GO:0000792)	0.116812	-1.4807	0.489294
36	centriole (GO:0005814)	0.131673	-1.30127	0.430002
37	cell leading edge (GO:0031252)	0.116488	-1.26708	0.418703
38	Cul3-RING ubiquitin ligase complex (GO:0031463)	0.0700722	-1.26632	0.418451
39	voltage-gated potassium channel complex (GO:0008076)	0.124161	-1.24734	0.41218
40	potassium channel complex (GO:0034705)	0.127897	-1.21413	0.401207
41	nuclear chromosome part (GO:0044454)	0.202316	-1.16003	0.383328
42	extracellular matrix part (GO:0044420)	0.17836	-1.14185	0.377323
43	cell cortex (GO:0005938)	0.17555	-1.09864	0.363044
44	protein kinase complex (GO:1902911)	0.159134	-1.095	0.36184
45	cytosol (GO:0005829)	0.185722	-1.05304	0.347976
46	axon terminus (GO:0043679)	0.122035	-1.0221	0.337751
47	integral component of plasma membrane (GO:0005887)	0.209306	-0.98756	0.326337
48	axon part (GO:0033267)	0.198676	-0.951021	0.314263
49	nuclear heterochromatin (GO:0005720)	0.127646	-0.940705	0.310854
50	synapse part (GO:0044456)	0.239294	-0.772581	0.255298
51	microtubule associated complex (GO:0005875)	0.216116	-0.765552	0.252975
52	PcG protein complex (GO:0031519)	0.168395	-0.693335	0.229111
53	presynaptic membrane (GO:0042734)	0.180416	-0.605973	0.200242
54	anchored component of plasma membrane (GO:0046658)	0.156522	-0.576053	0.190355
55	neuron projection terminus (GO:0044306)	0.180416	-0.566	0.187034
56	cytosolic part (GO:0044445)	0.255484	-0.528116	0.174515
57	Golgi membrane (GO:0000139)	0.278778	-0.419684	0.138392
58	protein-DNA complex (GO:0032993)	0.240599	-0.379365	0.12536
59	extracellular space (GO:0005615)	0.280109	-0.372839	0.122945
60	growth cone (GO:0030426)	0.245083	-0.356644	0.117852
61	endoplasmic reticulum-Golgi intermediate compartment (GO:0005793)	0.198673	-0.283608	0.0937176
62	site of polarized growth (GO:0030427)	0.258609	-0.278341	0.0919773
63	ionotropic glutamate receptor complex (GO:0008328)	0.210965	-0.206236	0.0681502
64	microtubule organizing center part (GO:0044450)	0.272234	-0.163543	0.0539286
65	neuronal cell body (GO:0043025)	0.31878	-0.140356	0.0446306
66	endoplasmic reticulum membrane (GO:0005789)	0.362932	-0.0341407	0.00860193
67	synaptic membrane (GO:0097060)	0.353561	-0.029477	0.00771939
68	chromosome (GO:0005694)	0.319569	-0.0186841	0.00594122
69	histone deacetylase complex (GO:0000118)	0.223329	0.00237252	-0.000783992
70	Golgi apparatus (GO:0005794)	0.409405	0.152386	-0.0340481
71	mitochondrion (GO:0005739)	0.985577	2.6352	-0.0382845
72	ubiquitin ligase complex (GO:0000151)	0.384406	0.171794	-0.0383846
73	extracellular vesicular exosome (GO:0070062)	0.985163	2.64604	-0.038442
74	ciliary part (GO:0044441)	0.97817	2.7421	-0.0398375
75	centrosome (GO:0005813)	0.420101	0.220739	-0.0493204
76	intermediate filament (GO:0005882)	0.965266	2.74173	-0.0581847
77	endosomal part (GO:0044440)	0.967574	2.75545	-0.0584757
78	mitochondrial outer membrane (GO:0005741)	0.33189	0.211191	-0.0631056
79	organelle outer membrane (GO:0031968)	0.391424	0.335531	-0.074969
80	organelle inner membrane (GO:0019866)	0.945818	2.50864	-0.0766597
81	mitochondrial membrane part (GO:0044455)	0.942861	2.78143	-0.0849957
82	secretory granule (GO:0030141)	0.951034	2.81607	-0.0860543
83	endosome membrane (GO:0010008)	0.950187	2.82967	-0.0864699
84	mitochondrial inner membrane (GO:0005743)	0.931323	2.48356	-0.0881712
85	vesicle membrane (GO:0012506)	0.926418	2.54614	-0.0903927
86	postsynaptic membrane (GO:0045211)	0.429827	0.420889	-0.0940409
87	outer membrane (GO:0019867)	0.4185	0.425488	-0.0950683
88	nuclear chromosome (GO:0000228)	0.260683	0.295162	-0.0975357
89	extracellular region (GO:0005576)	0.913261	2.2883	-0.0982041
90	endoplasmic reticulum lumen (GO:0005788)	0.928602	2.77008	-0.0983431
91	cell body (GO:0044297)	0.453305	0.463652	-0.103595
92	ion channel complex (GO:0034702)	0.453166	0.472518	-0.105576
93	membrane raft (GO:0045121)	0.448512	0.47875	-0.106969
94	cytoplasmic vesicle membrane (GO:0030659)	0.902977	2.51334	-0.115725
95	apical plasma membrane (GO:0016324)	0.452227	0.521217	-0.116457
96	early endosome (GO:0005769)	0.910804	2.76708	-0.118751
97	basolateral plasma membrane (GO:0016323)	0.422977	0.535281	-0.1196
98	cytoplasmic microtubule (GO:0005881)	0.266925	0.397079	-0.130938
99	perinuclear region of cytoplasm (GO:0048471)	0.832105	2.11144	-0.160554
100	cytoplasmic vesicle part (GO:0044433)	0.868351	2.37432	-0.164362
101	cytoplasmic membrane-bounded vesicle (GO:0016023)	0.846847	2.18428	-0.166093
102	mitochondrial matrix (GO:0005759)	0.871024	2.41059	-0.166872
103	receptor complex (GO:0043235)	0.498425	0.75833	-0.169436
104	spindle pole (GO:0000922)	0.298097	0.522322	-0.172237
105	cation channel complex (GO:0034703)	0.462691	0.773628	-0.172855
106	external side of plasma membrane (GO:0009897)	0.838386	2.33469	-0.17753
107	nuclear transcription factor complex (GO:0044798)	0.407444	0.797325	-0.178149
108	mitochondrial membrane (GO:0031966)	0.794197	1.94535	-0.18221
109	intracellular (GO:0005622)	0.802413	1.94689	-0.182355
110	cell projection membrane (GO:0031253)	0.848687	2.40473	-0.182856
111	cilium (GO:0005929)	0.785458	2.0038	-0.187685
112	anchored component of membrane (GO:0031225)	0.475671	0.854204	-0.190858
113	SWI/SNF superfamily-type complex (GO:0070603)	0.316711	0.60285	-0.191696
114	extrinsic component of membrane (GO:0019898)	0.860884	2.79518	-0.193496
115	organelle envelope (GO:0031967)	0.878655	2.81035	-0.194546
116	microtubule organizing center (GO:0005815)	0.596519	1.13755	-0.195176
117	adherens junction (GO:0005912)	0.692297	1.56946	-0.195643
118	trans-Golgi network (GO:0005802)	0.872272	2.82823	-0.195784
119	envelope (GO:0031975)	0.878655	2.83078	-0.195961
120	side of membrane (GO:0098552)	0.766319	1.91196	-0.197937
121	lytic vacuole (GO:0000323)	0.653562	1.43289	-0.199648
122	lysosome (GO:0005764)	0.653562	1.45351	-0.202521
123	apical part of cell (GO:0045177)	0.442146	0.91799	-0.20511
124	nuclear speck (GO:0016607)	0.42493	0.929014	-0.207573
125	nuclear body (GO:0016604)	0.697578	1.67097	-0.208297
126	anchoring junction (GO:0070161)	0.722603	1.67721	-0.209074
127	integral component of organelle membrane (GO:0031301)	0.700596	1.68434	-0.209964
128	Z disc (GO:0030018)	0.442146	0.952375	-0.212793
129	focal adhesion (GO:0005925)	0.719895	1.71727	-0.214069
130	nuclear envelope (GO:0005635)	0.848485	2.82206	-0.21459
131	ribonucleoprotein granule (GO:0035770)	0.85105	2.8277	-0.215018
132	cell-substrate junction (GO:0030055)	0.586551	1.18335	-0.216456
133	cytoplasmic ribonucleoprotein granule (GO:0036464)	0.85105	2.84784	-0.216549
134	transmembrane transporter complex (GO:1902495)	0.54222	1.04598	-0.220182
135	vacuole (GO:0005773)	0.738495	1.81198	-0.225875
136	transporter complex (GO:1990351)	0.557431	1.09779	-0.225952
137	cell-substrate adherens junction (GO:0005924)	0.733331	1.83146	-0.228303
138	chromosomal region (GO:0098687)	0.628037	1.61039	-0.24397
139	kinetochore (GO:0000776)	0.814055	2.83691	-0.245443
140	primary cilium (GO:0072372)	0.8172	2.84678	-0.246297
141	nuclear membrane (GO:0031965)	0.724144	2.03212	-0.253316
142	contractile fiber part (GO:0044449)	0.546265	1.2322	-0.257484
143	endocytic vesicle membrane (GO:0030666)	0.800928	2.82935	-0.26501
144	integral component of endoplasmic reticulum membrane (GO:0030176)	0.800928	2.87065	-0.268878
145	collagen trimer (GO:0005581)	0.790481	2.88927	-0.270623
146	leading edge membrane (GO:0031256)	0.804294	2.90685	-0.272269
147	spindle (GO:0005819)	0.475705	1.23151	-0.275161
148	endocytic vesicle (GO:0030139)	0.492023	1.23204	-0.27528
149	synaptic vesicle (GO:0008021)	0.771843	2.85076	-0.295128
150	Golgi lumen (GO:0005796)	0.771843	2.89696	-0.299911
151	protein acetyltransferase complex (GO:0031248)	0.771843	2.9313	-0.303466
152	acetyltransferase complex (GO:1902493)	0.771843	2.98116	-0.308627
153	cullin-RING ubiquitin ligase complex (GO:0031461)	0.533939	1.46843	-0.31453
154	cytoplasmic membrane-bounded vesicle lumen (GO:0060205)	0.729471	2.87062	-0.35784
155	nonmotile primary cilium (GO:0031513)	0.684682	2.88051	-0.359074
156	motile cilium (GO:0031514)	0.690003	2.8946	-0.36083
157	vesicle lumen (GO:0031983)	0.729471	2.89501	-0.360881
158	coated vesicle (GO:0030135)	0.724825	2.89756	-0.361199
159	PML body (GO:0016605)	0.690003	2.9042	-0.362027
160	DNA bending complex (GO:1990104)	0.705433	2.92532	-0.364659
161	ruffle (GO:0001726)	0.690003	2.94483	-0.367091
162	DNA packaging complex (GO:0044815)	0.734038	2.94789	-0.367473
163	nucleosome (GO:0000786)	0.705433	2.95269	-0.368071
164	histone acetyltransferase complex (GO:0000123)	0.738529	3.05234	-0.380493
165	chromosome, centromeric region (GO:0000775)	0.668169	2.98646	-0.394966
166	proteasome complex (GO:0000502)	0.662476	2.99723	-0.406709
167	actomyosin (GO:0042641)	0.656685	3.01123	-0.419563
168	organelle envelope lumen (GO:0031970)	0.638713	3.00278	-0.454914
169	caveola (GO:0005901)	0.632516	3.02789	-0.458718
170	RNA polymerase II transcription factor complex (GO:0090575)	0.632516	3.05515	-0.462848
171	intrinsic component of membrane (GO:0031224)	0.638713	3.05998	-0.463579
172	plasma membrane raft (GO:0044853)	0.632516	3.06016	-0.463607
173	intermediate filament cytoskeleton (GO:0045111)	0.613285	3.06062	-0.490327
174	coated pit (GO:0005905)	0.606654	3.06861	-0.49161
175	membrane coat (GO:0030117)	0.613285	3.09491	-0.49582
176	inclusion body (GO:0016234)	0.586076	3.14016	-0.574389
177	mitochondrial intermembrane space (GO:0005758)	0.578981	3.28424	-0.606911
178	filopodium (GO:0030175)	0.564426	3.32854	-0.681197
179	cell-cell adherens junction (GO:0005913)	0.556962	3.35088	-0.689694
180	cytoplasmic side of membrane (GO:0098562)	0.541649	3.3241	-0.699729
181	cell-cell contact zone (GO:0044291)	0.533796	3.28187	-0.702962
182	perikaryon (GO:0043204)	0.564426	3.44071	-0.704154
183	lateral plasma membrane (GO:0016328)	0.54937	3.43875	-0.71857
184	cytoplasmic side of plasma membrane (GO:0009898)	0.517686	3.3998	-0.728222
185	ciliary membrane (GO:0060170)	0.525809	3.40313	-0.728935
186	actin filament (GO:0005884)	0.533796	3.46703	-0.742622
187	intercalated disc (GO:0014704)	0.474945	3.32834	-0.743662
188	trans-Golgi network membrane (GO:0032588)	0.517686	3.48209	-0.745847
189	vesicle coat (GO:0030120)	0.418652	3.41678	-0.763424
190	immunological synapse (GO:0001772)	0.398584	3.43704	-0.767951
191	photoreceptor outer segment (GO:0001750)	0.447512	3.45878	-0.772808
192	dendritic shaft (GO:0043198)	0.456812	3.46029	-0.773146
193	integral component of Golgi membrane (GO:0030173)	0.525809	3.63467	-0.778529
194	SAGA-type complex (GO:0070461)	0.398584	3.51804	-0.786049
195	neuron projection membrane (GO:0032589)	0.456812	3.53146	-0.789046
196	nucleoid (GO:0009295)	0.517686	3.70095	-0.792727
197	T-tubule (GO:0030315)	0.465955	3.5532	-0.793904
198	plasma lipoprotein particle (GO:0034358)	0.483785	3.55457	-0.794211
199	integral component of mitochondrial membrane (GO:0032592)	0.474945	3.56512	-0.796568
200	early endosome membrane (GO:0031901)	0.492476	3.56711	-0.797012
201	transcription elongation factor complex (GO:0008023)	0.525809	3.72145	-0.797118
202	Golgi-associated vesicle (GO:0005798)	0.398584	3.587	-0.801457
203	protein-lipid complex (GO:0032994)	0.501022	3.59616	-0.803503
204	rough endoplasmic reticulum (GO:0005791)	0.456812	3.60481	-0.805436
205	AP-type membrane coat adaptor complex (GO:0030119)	0.492476	3.62466	-0.809871
206	clathrin adaptor complex (GO:0030131)	0.418652	3.6371	-0.812651
207	terminal bouton (GO:0043195)	0.492476	3.72007	-0.83119
208	nuclear ubiquitin ligase complex (GO:0000152)	0.483785	3.75452	-0.838886
209	mitochondrial nucleoid (GO:0042645)	0.501022	3.76494	-0.841215
210	euchromatin (GO:0000791)	0.377825	3.695	-0.843451
211	replication fork (GO:0005657)	0.36718	3.57743	-0.88941
212	presynaptic active zone (GO:0048786)	0.356354	3.99212	-1.04545
213	brush border (GO:0005903)	0.345343	3.99543	-1.104
214	organelle subcompartment (GO:0031984)	0.345343	4.02904	-1.11329
215	cell projection cytoplasm (GO:0032838)	0.211121	3.49491	-1.15488
216	dendrite cytoplasm (GO:0032839)	0.211121	3.89533	-1.2872
217	endocytic vesicle lumen (GO:0071682)	0.250232	3.98588	-1.31713
218	smooth endoplasmic reticulum (GO:0005790)	0.224379	3.98802	-1.31783
219	filamentous actin (GO:0031941)	0.322756	4.14803	-1.319
220	N-methyl-D-aspartate selective glutamate receptor complex (GO:0017146)	0.183926	4.00145	-1.32227
221	neuronal postsynaptic density (GO:0097481)	0.275227	4.0276	-1.32811
222	Sin3 complex (GO:0016580)	0.197638	4.03642	-1.33383
223	apical junction complex (GO:0043296)	0.183926	4.04899	-1.33798
224	nuclear transcriptional repressor complex (GO:0090568)	0.287412	4.05992	-1.33877
225	Golgi cisterna (GO:0031985)	0.311173	4.22307	-1.34286
226	Sin3-type complex (GO:0070822)	0.197638	4.11143	-1.35861
227	cohesin complex (GO:0008278)	0.197638	4.16431	-1.37609
228	chromocenter (GO:0010369)	0.211121	4.23282	-1.39873
229	PRC1 complex (GO:0035102)	0.197638	4.25621	-1.40646
230	gamma-tubulin complex (GO:0000930)	0.237414	4.26339	-1.40883
231	nuclear euchromatin (GO:0005719)	0.311173	4.43207	-1.40932
232	ISWI-type complex (GO:0031010)	0.16998	4.26544	-1.40951
233	transcription factor TFIID complex (GO:0005669)	0.322756	4.44201	-1.41248
234	spindle pole centrosome (GO:0031616)	0.155797	4.27937	-1.41411
235	I band (GO:0031674)	0.287412	4.31149	-1.42172
236	NuRD complex (GO:0016581)	0.262835	4.3054	-1.42271
237	axolemma (GO:0030673)	0.211121	4.32463	-1.42907
238	integral component of mitochondrial outer membrane (GO:0031307)	0.250232	4.33878	-1.43374
239	microtubule plus-end (GO:0035371)	0.237414	4.3412	-1.43454
240	A band (GO:0031672)	0.155797	4.35138	-1.43791
241	Ada2/Gcn5/Ada3 transcription activator complex (GO:0005671)	0.237414	4.35333	-1.43855
242	very-low-density lipoprotein particle (GO:0034361)	0.299392	4.37086	-1.4413
243	axonal growth cone (GO:0044295)	0.211121	4.41719	-1.45965
244	CHD-type complex (GO:0090545)	0.262835	4.43616	-1.46592
245	nuclear inclusion body (GO:0042405)	0.155797	4.49478	-1.48529
246	M band (GO:0031430)	0.224379	4.50836	-1.48978
247	triglyceride-rich lipoprotein particle (GO:0034385)	0.299392	4.51879	-1.49008
248	stereocilium (GO:0032420)	0.287412	4.52385	-1.49175
249	Fanconi anaemia nuclear complex (GO:0043240)	0.237414	4.52035	-1.49374
250	T cell receptor complex (GO:0042101)	0.224379	4.53735	-1.49936
251	COPI vesicle coat (GO:0030126)	0.211121	4.53758	-1.49943
252	photoreceptor outer segment membrane (GO:0042622)	0.250232	4.54605	-1.50223
253	DNA polymerase complex (GO:0042575)	0.224379	4.55923	-1.50659
254	proteasome core complex (GO:0005839)	0.299392	4.61817	-1.52285
255	intraciliary transport particle B (GO:0030992)	0.299392	4.64715	-1.53241
256	myelin sheath (GO:0043209)	0.262835	4.70478	-1.55468
257	lateral element (GO:0000800)	0.183926	4.7641	-1.57429

## Sheet: 5 ChEA terms for gamma down
Rank	Term	p-Value	Z-score	Combined score
1	MTF2-20144788-MESC-MOUSE	2.25494e-38	-1.19232	96.428
2	SUZ12-18974828-MESC-MOUSE	7.03929e-29	-1.58248	95.1245
3	RNF2-18974828-MESC-MOUSE	1.15683e-22	-1.84637	86.3721
4	EZH2-18974828-MESC-MOUSE	1.15683e-22	-1.83439	85.812
5	SUZ12-18692474-MESC-mouse	2.83297e-24	-1.62366	80.8515
6	OLIG2-23332759-OLIGODENDROCYTES-MOUSE	1.16519e-23	-1.4535	70.6471
7	RNF2-16625203-MESC-mouse	2.2592e-16	-2.01602	66.6264
8	SUZ12-20075857-MESC-MOUSE	3.0705e-36	-0.859392	65.8752
9	JARID2-20064375-MESC-MOUSE	2.2455e-18	-1.73318	64.5165
10	SUZ12-16625203-MESC-mouse	8.0677e-16	-1.97194	63.0762
11	TP53-20018659-R1E-MOUSE	1.07303e-16	-1.86833	62.9025
12	PHC1-16625203-MESC-mouse	2.30178e-14	-2.10951	60.8581
13	JARID2-20075857-MESC-MOUSE	2.9143e-18	-1.58008	58.5428
14	EED-16625203-MESC-mouse	6.59399e-14	-2.0874	58.322
15	SALL4-18804426_ESC-MESC-mouse	8.91066e-13	-2.01343	51.4891
16	PAX3-FKHR-20663909-RHABDOMYOSARCOMA-HUMAN	7.86264e-16	-1.6015	51.227
17	SOX2-20726797-SW620-HUMAN	2.11763e-16	-1.4162	46.8091
18	TCF4-23295773-U87-HUMAN	6.62182e-23	-0.954349	44.9019
19	SUZ12-18555785-MESC-mouse	1.3776e-13	-1.57734	43.1965
20	TCF3-18347094-MESC-mouse	1.79047e-14	-1.39409	40.5144
21	BMI1-23680149-NPCS-MOUSE	1.3114e-13	-1.41138	38.6814
22	NOTCH1-21737748-TLL-HUMAN	6.34595e-10	-1.93755	37.6746
23	TP63-19390658-HaCaT-human	1.98564e-09	-1.97211	36.2574
24	FOXA2-19822575-HepG2-human	5.93426e-18	-0.980064	35.6935
25	SMARCA4-23332759-OLIGODENDROCYTES-MOUSE	4.50436e-16	-1.07741	34.9831
26	TCF3-18692474-MESC-mouse	1.51555e-11	-1.5186	34.7884
27	AR-19668381-PC3-HUMAN	2.9844e-16	-1.03621	34.0158
28	SOX2-21211035-LN229_GBM-HUMAN	1.08752e-15	-1.04314	33.1039
29	AR-22383394-PROSTATE_CANCER-HUMAN	5.20119e-14	-1.14656	32.2681
30	POU5F1-16153702-HESC-human	1.29535e-08	-1.88887	31.4071
31	TCF3-18467660-MESC-MOUSE	5.48221e-10	-1.54174	30.1775
32	KLF4-19030024-MESC-mouse	1.23786e-11	-1.30113	30.0405
33	POU3F2-20337985-501MEL-HUMAN	2.13105e-11	-1.27163	28.8057
34	NFE2L2-20460467-MEF-MOUSE	1.91841e-11	-1.26119	28.6492
35	NRF2-20460467-MEF-MOUSE	1.91841e-11	-1.24951	28.3837
36	ZNF217-24962896-MCF7-HUMAN	4.05499e-12	-1.17305	28.2808
37	SMAD4-21741376-HESC-HUMAN	9.1203e-11	-1.25122	26.5742
38	EP300-20729851-FORBRAIN_MIDBRAIN_LIMB_HEART-MOUSE	5.48489e-09	-1.50462	26.225
39	NANOG-16153702-HESC-human	4.50284e-08	-1.59899	24.7431
40	TCFAP2C-20176728-TROPHOBLAST STEM CELLS-MOUSE	1.12749e-11	-1.0047	23.2674
41	GATA1-21571218-MEGAKARYOCYTES-HUMAN	9.65077e-14	-0.817211	22.624
42	TP53-16413492-HCT116-human	4.66628e-06	-1.98782	22.2639
43	EGR1-20690147-ERYTHROLEUKEMIA-HUMAN	1.07043e-17	-0.60613	21.7624
44	POU5F1-18347094-MESC-mouse	1.66337e-10	-1.02681	21.2305
45	MITF-21258399-MELANOMA-HUMAN	1.21791e-19	-0.52098	20.8618
46	ZFP281-18757296-E14-MOUSE	1.76973e-09	-1.07656	19.8996
47	ARNT-22903824-MCF7-HUMAN	5.65958e-09	-1.12222	19.5411
48	HNF4A-19822575-HepG2-human	1.59092e-21	-0.437074	19.3519
49	NANOG-18347094-MESC-mouse	1.72119e-09	-1.03781	19.1956
50	SALL4-18804426-XEN-mouse	2.79513e-07	-1.39385	19.1901
51	TP63-23658742-EP156T-HUMAN	6.07704e-15	-0.634696	19.1051
52	STAT3-23295773-U87-HUMAN	8.55322e-14	-0.681517	18.8867
53	FOXP2-23625967-PFSK-1 AND SK-N-MC-HUMAN	4.49536e-09	-1.06747	18.8022
54	SMAD3-18955504-HaCaT-human	7.10494e-10	-0.952885	18.4524
55	SMAD2-18955504-HaCaT-human	7.10494e-10	-0.940638	18.2153
56	FOXM1-23109430-U2OS-HUMAN	1.00622e-06	-1.43556	18.0491
57	WT1-20215353-NEPHRON PROGENITOR-MOUSE	2.62947e-09	-0.991076	17.958
58	GATA4-21415370-HL-1-MOUSE	3.01722e-08	-1.10313	17.4544
59	EOMES-20176728-TROPHOBLAST STEM CELLS-MOUSE	8.15074e-09	-1.02239	17.4446
60	PPARG-20887899-3T3-L1 PREADIPOCYTE CELLS-MOUSE	2.51318e-14	-0.604357	17.4051
61	KDM5B-21448134-MESC-MOUSE	4.24742e-15	-0.568838	17.3022
62	FOXO3-23340844-DLD1-HUMAN	7.03324e-08	-1.14752	17.2597
63	TCF4-18268006-LS174T-HUMAN	1.45764e-06	-1.37376	16.8587
64	YAP1-20516196-MESC-MOUSE	2.02116e-11	-0.715467	16.2302
65	SOX2-18692474-MESC-mouse	6.36071e-11	-0.748353	16.1489
66	TEAD4-22529382-TROPHECTODERM-MOUSE	1.5586e-10	-0.774336	16.0459
67	E2F1-21310950-MCF7-HUMAN	1.67854e-07	-1.08231	15.4158
68	PRDM5-23873026-MEF-MOUSE	2.4529e-08	-0.957878	15.3417
69	RUNX2-22187159-PCA-HUMAN	6.03414e-13	-0.566972	14.705
70	TP53-18474530-U2OS-human	2.14408e-07	-1.0457	14.6504
71	SMAD4-21799915-A2780-HUMAN	9.76297e-12	-0.628443	14.6144
72	NANOG-18692474-MESC-mouse	3.20549e-10	-0.714781	14.3365
73	PADI4-21655091-MCF7-HUMAN	1.16472e-07	-0.958842	13.9619
74	PPARD-23176727-KERATINOCYTES-MOUSE	3.90272e-06	-1.22312	13.907
75	TBX3-20139965-MESC-MOUSE	7.40429e-07	-1.08123	13.9033
76	NACC1-18358816-MESC-mouse	1.37748e-06	-1.12997	13.8979
77	DMRT1-23473982-TESTES-MOUSE	3.5797e-10	-0.670072	13.3778
78	JUN-21703547-K562-HUMAN	1.39506e-07	-0.922382	13.2757
79	ZIC3-20872845-MESC-MOUSE	1.76648e-05	-1.30654	13.0041
80	AHR-22903824-MCF7-HUMAN	1.39097e-06	-0.989497	12.1702
81	MYCN-21190229-SHEP-21N-HUMAN	2.14297e-05	-1.22949	12.0193
82	MYC-20876797-MEDULLOBLASTOMA-HUMAN	5.27562e-07	-0.876973	11.5554
83	CREB1-20920259-GC1-SPG-MOUSE	1.04983e-11	-0.495311	11.4944
84	PPARD-21283829-MYOFIBROBLAST-HUMAN	2.62309e-12	-0.462062	11.3293
85	CEBPD-23245923-MEF-MOUSE	3.19468e-06	-0.977197	11.289
86	SMAD1-18555785-MESC-mouse	5.96974e-06	-1.01498	11.1356
87	BCL3-23251550-MUSCLE-MOUSE	3.76627e-07	-0.810404	10.9426
88	SOX17-20123909-XEN-MOUSE	1.03288e-07	-0.744929	10.9274
89	SOX11-23321250-Z138-A519-JVM2-HUMAN	6.65443e-06	-0.982725	10.6918
90	SCL-21571218-MEGAKARYOCYTES-HUMAN	1.38801e-08	-0.626588	10.3839
91	NANOG-18700969-MESC-mouse	0.000284428	-1.23844	9.20541
92	TET1-21451524-MESC-MOUSE	8.31419e-09	-0.526928	8.98773
93	BACH1-22875853-HELA-AND-SCP4-HUMAN	8.82373e-07	-0.688822	8.74381
94	TP53-22127205-IMR90-HUMAN	2.54414e-06	-0.742635	8.72797
95	E2F4-21247883-LYMPHOBLASTOID-HUMAN	1.77127e-10	-0.421101	8.68815
96	DNAJC2-21179169-NT2-HUMAN	2.99885e-06	-0.734606	8.52629
97	PRDM14-21183938-MESC-MOUSE	3.12091e-08	-0.479722	7.58064
98	E2F4-17652178-JURKAT-HUMAN	0.000142834	-0.894022	7.19984
99	SOX2-18358816-MESC-mouse	2.80086e-05	-0.725567	6.90453
100	NR0B1-18358816-MESC-mouse	1.59142e-06	-0.562739	6.86721
101	SIN3B-21632747-MESC-MOUSE	9.32567e-14	-0.235796	6.52787
102	MYC-19915707-AK7-human	1.63412e-06	-0.52644	6.41525
103	ELK1-19687146-Hela cells-human	5.01842e-05	-0.68597	6.17967
104	SMARCA4-20176728-TROPHOBLAST STEM CELLS-MOUSE	1.79785e-05	-0.619729	6.16228
105	CDX2-20551321-CACO-2-HUMAN	0.000285061	-0.747827	5.55865
106	KLF4-18555785-MESC-mouse	2.6077e-07	-0.401159	5.54635
107	EP300-21415370-HL-1-MOUSE	0.000486638	-0.762016	5.29353
108	MYC-18940864-HL60-human	5.77776e-05	-0.591115	5.25887
109	ATF3-23680149-GBM1-GSC-HUMAN	1.61975e-07	-0.366293	5.22168
110	NFIB-24661679-E16.5 LUNG-MOUSE	5.56808e-05	-0.572648	5.11167
111	NR3C1-21868756-MCF10A-HUMAN	6.48262e-06	-0.467401	5.09347
112	NR3C1-23031785-PC12-MOUSE	5.08453e-05	-0.550299	4.95425
113	TCFCP2L1-18555785-MESC-mouse	1.44509e-06	-0.38093	4.67475
114	ERG-20517297-VCAP-HUMAN	8.72947e-06	-0.433241	4.59963
115	SOX2-16153702-HESC-human	0.000305507	-0.622213	4.58953
116	NANOG-16518401-MESC-mouse	0.00117698	-0.731572	4.49814
117	SOX2-19030024-MESC-mouse	8.33432e-05	-0.488586	4.18474
118	BMI1-19503595-MEFC-mouse	5.95518e-05	-0.44203	3.92539
119	TFAP2C-20629094-MCF7-HUMAN	4.85184e-06	-0.338832	3.78473
120	POU5F1-18358816-MESC-mouse	0.000223886	-0.479052	3.66449
121	ELF5-23300383-T47D-HUMAN	3.95921e-05	-0.39456	3.63926
122	CLOCK-20551151-293T-HUMAN	0.000215832	-0.474188	3.63859
123	SOX9-24532713-HFSC-MOUSE	1.33035e-06	-0.293524	3.61742
124	POU5F1-16518401-MESC-mouse	0.00120504	-0.567397	3.4784
125	GATA2-19941826-K562-human	5.9168e-05	-0.390091	3.46415
126	CCND1-20090754-RETINA-MOUSE	1.62131e-05	-0.340658	3.41427
127	CTNNB1-20460455-HCT116-HUMAN	3.76378e-05	-0.36134	3.34843
128	GATA3-20176728-TROPHOBLAST STEM CELLS-MOUSE	0.00019082	-0.428665	3.3365
129	TP53-23651856-MEF-MOUSE	4.72707e-10	-0.165328	3.25771
130	SETDB1-19884257-MESC-mouse	3.00909e-07	-0.231804	3.1769
131	HOXD13-18407260-invivo in developing limbs-mouse	0.00136018	-0.500792	3.01214
132	RUNX1-21571218-MEGAKARYOCYTES-HUMAN	9.54461e-14	-0.108552	3.0052
133	HNF4A-19761587-HUMAN INTESTINAL CELL LINE CACO-2-human	0.000532262	-0.423732	2.91057
134	RUNX1-17652178-JURKAT-HUMAN	0.000433592	-0.403379	2.84393
135	TRIM28-19339689-MESC-mouse	5.45705e-07	-0.213041	2.8022
136	GATA2-21666600-HMVEC-HUMAN	0.000626166	-0.408999	2.75471
137	GBX2-23144817-PC3-HUMAN	0.00193156	-0.4423	2.52154
138	GATA1-19941826-K562-human	0.000858867	-0.37971	2.44387
139	GATA2-21571218-MEGAKARYOCYTES-HUMAN	5.26313e-05	-0.264734	2.37613
140	CDX2-19796622-MESC-mouse	0.00107075	-0.369337	2.30383
141	ZFP281-18358816-MESC-mouse	0.000864024	-0.355674	2.28902
142	ERG-21242973-JURKAT-HUMAN	0.00083568	-0.348267	2.24908
143	DACH1-20351289-CHIP-SEQ-HUMAN	1.46486e-05	-0.191438	1.93655
144	NANOG-18358816-MESC-mouse	0.000195049	-0.241338	1.87473
145	POU5F1-18700969-MESC-mouse	0.00784438	-0.399095	1.75526
146	KLF4-18358816-MESC-mouse	4.10869e-05	-0.190183	1.74853
147	STAT6-20620947-CD4_POS_T-HUMAN	0.00396451	-0.346581	1.73725
148	SALL4-22934838-CD34+-HUMAN	0.000157409	-0.21363	1.70109
149	WT1-19549856-Wilms tumor-derived CCG99?11-human	0.00146597	-0.271369	1.61479
150	ESR1-22446102-UTERI-MOUSE	0.000599938	-0.233571	1.58048
151	EOMES-21245162-HESC-HUMAN	6.01687e-05	-0.170657	1.51493
152	ERG-20887958-HPC-7-MOUSE	1.20072e-06	-0.12112	1.50326
153	SMAD3-21741376-HESC-HUMAN	0.00059001	-0.220796	1.49645
154	POU5F1-18692474-MESC-mouse	3.70579e-08	-0.0747045	1.16864
155	FOXP3-21729870-TREG-HUMAN	1.66652e-05	-0.0964008	0.96432
156	TRIM28-17542650-NTERA2-HUMAN	0.298838	-0.655087	0.746612
157	AR-20517297-VCAP-HUMAN	2.63193e-06	-0.0603923	0.708281
158	GABP-17652178-JURKAT-HUMAN	0.00797572	-0.122458	0.537124
159	PPARG-23326641-C3H10T1-2-MOUSE	0.0051414	-0.108985	0.521198
160	CNOT3-19339689-MESC-mouse	0.000190553	-0.0643586	0.500934
161	NANOG-21062744-HESC-HUMAN	0.000647827	-0.0652536	0.437649
162	STAT3-1855785-MESC-mouse	0.00268329	-0.0747109	0.402643
163	VDR-23401126-LCL-AND-THP1-HUMAN	0.00355806	-0.0594488	0.30412
164	NUCKS1-24931609-HEPATOCYTES-MOUSE	0.000989194	0.0105163	-0.0663156
165	HSF1-23293686-STHDH_STRIATAL-MOUSE	0.91445	1.49206	-0.133439
166	TTF2-22483619-HELA-HUMAN	4.91206e-05	0.0472503	-0.426327
167	STAT1-20625510-HELA-HUMAN	0.750148	1.71612	-0.488213
168	SMAD-19615063-ovarian surface epithelium-human	0.00723443	0.123813	-0.553981
169	RARG-19884340-MEF-MOUSE	0.00987988	0.13371	-0.559711
170	IRF8-22096565-A-GC-B-HUMAN	0.703057	1.73615	-0.60125
171	MYC-22102868-BL-HUMAN	0.00934347	0.152479	-0.646087
172	NFE2L2-22581777-LYMPHOBLASTOID-HUMAN	0.00499684	0.142517	-0.684925
173	STAT3-20064451-CD4+T-MOUSE	0.440736	0.886514	-0.685593
174	CREB1-15753290-HEK293T-human	0.12244	0.398687	-0.77544
175	HIF1A-21447827-MCF7-HUMAN	0.0137391	0.20256	-0.792027
176	SMAD4-19686287-HaCaT-human	0.011923	0.201352	-0.813196
177	MYBL2-22936984-MESC-MOUSE	0.000524976	0.119889	-0.824452
178	GFI1B-20887958-HPC-7-MOUSE	1.02309e-05	0.0803694	-0.841182
179	CUX1-19635798-MULTIPLE HUMAN CANCER CELL TYPES-HUMAN	0.0273098	0.263786	-0.86477
180	EGR1-19032775-M12-HUMAN	0.0265463	0.273952	-0.903346
181	SREBP2-21459322-LIVER-MOUSE	0.000391154	0.133105	-0.95053
182	AR-21909140-LNCAP PROSTATE CANCER CELL LINES-HUMAN	0.531563	1.56412	-0.955288
183	TCF21-23034159-E13_GONADS-RAT	0.599934	1.93225	-0.969819
184	ELK1-22589737-MCF10A-HUMAN	0.00163348	0.166517	-0.974266
185	FOXP3-17237761-TREG-MOUSE	0.0703949	0.401984	-0.984175
186	TAF7L-23326641-C3H10T1-2-MOUSE	0.461041	1.36432	-1.01066
187	FOXP2-21765815-NEURO2A-MOUSE	0.00486253	0.212317	-1.02512
188	EST1-17652178-JURKAT-HUMAN	0.0400784	0.353722	-1.04243
189	HTT-18923047-STHdh-human	0.436978	1.33999	-1.04356
190	REST-18959480-MESC-mouse	0.00417316	0.214529	-1.0654
191	ELF1-20517297-JURKAT-HUMAN	0.568756	1.9389	-1.07077
192	TBP-23326641-C3H10T1-2-MOUSE	0.0266809	0.338297	-1.11552
193	DMRT1-21621532-FETAL_OVARY-MOUSE	0.54662	1.99498	-1.16881
194	NR1I2-20693526-LIVER-MOUSE	0.0118801	0.291118	-1.17573
195	MYCN-19997598-NEUROBLASTOMA-HUMAN	0.408053	1.39528	-1.17778
196	ELF1-17652178-JURKAT-HUMAN	0.549312	2.04489	-1.19423
197	NR1H3-23393188-ATHEROSCLEROTIC-FOAM-HUMAN	0.47969	1.69846	-1.20132
198	ESR1-21235772-MCF-7-HUMAN	0.0129337	0.310902	-1.23308
199	PDX1-19855005-MIN6-MOUSE	0.369412	1.37513	-1.28921
200	ETS2-20176728-TROPHOBLAST STEM CELLS-MOUSE	0.368381	1.43419	-1.34457
201	CTNNB1-20615089-FETAL_BRAIN-HUMAN	0.0901411	0.608167	-1.34748
202	IRF1-21803131-MONOCYTES-HUMAN	0.339859	1.35602	-1.3754
203	ESR1-20079471-T-47D-HUMAN	0.370496	1.47241	-1.38041
204	CHD7-19251738-MESC-mouse	0.0110862	0.345037	-1.41244
205	PPARG-20176806-THIOMACROPHAGE-MOUSE	0.00185061	0.252136	-1.44642
206	ESR1-17901129-mouse liver-mouse	0.0186388	0.400874	-1.45726
207	ZNF652-21678463-ZR75-1-HUMAN	0.489279	2.14675	-1.4825
208	IRF8-21731497-J774-MOUSE	0.29794	1.31191	-1.4952
209	MEF2A-21415370-HL-1-MOUSE	0.290019	1.3259	-1.53894
210	NKX2-5-21415370-HL-1-MOUSE	0.00993881	0.36914	-1.54473
211	SETDB1-19884255-MESC-mouse	0.000236476	0.205518	-1.56217
212	PPARG-19300518-3T3-L1 preadipocyte cells-mouse	0.223444	1.15366	-1.61268
213	FOXO1-23066095-LIVER-MOUSE	0.019255	0.454552	-1.63952
214	KLF2-18264089-MESC-mouse	0.457953	2.22024	-1.65274
215	IRF8-22096565-GC-B-MOUSE	0.181601	1.04612	-1.65473
216	POU5F1-18555785-MESC-mouse	0.239226	1.24381	-1.66202
217	KLF5-18264089-MESC-mouse	0.457953	2.2372	-1.66537
218	TCF7L2-21901280-H4IIE-RAT	0.0167609	0.446572	-1.667
219	KLF4-18264089-MESC-mouse	0.457953	2.25576	-1.67918
220	LYL1-20887958-HPC-7-MOUSE	0.00623355	0.367327	-1.69301
221	TFAP2A-17053090-MCF7-human	0.462899	2.31226	-1.71072
222	EWS-FLI1-20517297-SK-N-MC-HUMAN	0.260167	1.38578	-1.74905
223	SRF-21415370-HL-1-MOUSE	0.010146	0.419656	-1.74938
224	THRA-23701648-CEREBELLUM-MOUSE	0.290763	1.50856	-1.75095
225	SOX2-18555785-MESC-mouse	0.0314997	0.559254	-1.76728
226	SCL-19346495-HPC-7-human	0.192967	1.17362	-1.79704
227	CEBPB-23403033-LIVER-MOUSE	0.0288286	0.558848	-1.80643
228	HCFC1-20581084-MESC-MOUSE	0.113313	0.910698	-1.82909
229	RCOR2-21632747-MESC-MOUSE	0.0351439	0.600927	-1.83801
230	KDM6A-18722178-U937_AND_SAOS2-HUMAN	0.161279	1.08908	-1.8408
231	ZNF274-21170338-K562_HELA_HEPG2_GM12878-HUMAN	0.134548	1.00135	-1.86364
232	STAT3-19079543-MESC-mouse	0.0127113	0.470063	-1.87041
233	CHD1-19587682-MESC-mouse	0.240987	1.41141	-1.88026
234	NR4A2-19515692-MN9D-mouse	0.0373735	0.630347	-1.89674
235	DCP1A-22483619-HELA-HUMAN	0.00653207	0.419088	-1.91398
236	SREBP1-19666523-LIVER-FROM-C57BL-MICE-MOUSE	0.0144596	0.498542	-1.92603
237	STAT4-19710469-TH1 cell mouse-mouse	0.121285	0.98968	-1.93083
238	IKZF1-21737484-HCT116-HUMAN	0.238276	1.46691	-1.96114
239	VDR-20736230-LYMPHOBLASTOID-HUMAN	0.0511481	0.726826	-1.98717
240	NANOG-18555785-MESC-mouse	0.0462602	0.70649	-1.99171
241	THAP11-20581084-MESC-MOUSE	0.148504	1.14585	-2.02738
242	IRF1-19129219-H3396 breast cancer cells-human	0.11497	1.0286	-2.05815
243	YY1-23942234-MYOBLASTS AND MYOTUBES-MOUSE	9.03176e-05	0.242249	-2.05869
244	SRY-22984422-TESTIS-RAT	0.113706	1.03699	-2.08273
245	ESR2-21235772-MCF-7-HUMAN	0.0439012	0.737586	-2.11226
246	TRP63-18441228-KERATINOCYTES-MOUSE	0.212187	1.47448	-2.13248
247	PPARD-23208498-MDA-MB-231-HUMAN	0.0372794	0.725259	-2.18234
248	CEBPA-23403033-LIVER-MOUSE	0.143653	1.21697	-2.18944
249	CREB1-23762244-HIPPOCAMPUS-RAT	1.20707e-06	0.178061	-2.20997
250	HOXC9-25013753-NEUROBLASTOMA BE2-C-HUMAN	3.72585e-05	0.238465	-2.2104
251	TFEB-21752829-HELA-HUMAN	0.0102603	0.532845	-2.21768
252	NOTCH1-17114293-T-ALL-human	0.192816	1.47252	-2.25471
253	YY1-21170310-MESC-MOUSE	0.0621385	0.884752	-2.26341
254	ASXL1-24218140-BMDM-MOUSE	0.0555237	0.861595	-2.28818
255	STAT3-18555785-MESC-MOUSE	3.21997e-05	0.244257	-2.296
256	CTNNB1-24651522-LGR5+ INTESTINAL STEM CELL-HUMAN	0.0752643	0.981348	-2.34059
257	EBNA2-21746931-IB4-LCL-HUMAN	0.279749	2.0076	-2.3947
258	DROSHA-22980978-HELA-HUMAN	0.0581811	0.927803	-2.43112
259	CRX-20693478-ADULT_RETINA-MOUSE	0.108256	1.19886	-2.45824
260	PHF8-20622854-HELA-HUMAN	0.000299433	0.333288	-2.46303
261	YY1-22570637-MALME-3M-HUMAN	0.178518	1.5442	-2.46377
262	SPI1-22096565-GC-B-MOUSE	0.131452	1.32849	-2.49418
263	REST-19997604-NEURONS-MOUSE	0.200029	1.67127	-2.50455
264	EWS-ERG-20517297-CADO-ES1-HUMAN	0.171266	1.54883	-2.53011
265	SALL1-21062744-HESC-HUMAN	0.0265991	0.782985	-2.58186
266	TET1-21490601-MESC-MOUSE	3.13746e-05	0.274215	-2.5826
267	HOXB4-20404135-EML-MOUSE	0.133054	1.4376	-2.68662
268	EGR1-23403033-LIVER-MOUSE	0.0281494	0.830739	-2.70169
269	ESR1-15608294-MCF7-human	0.0223718	0.789245	-2.73165
270	MYC-18555785-MESC-mouse	0.0298866	0.86665	-2.77368
271	TP53-22573176-HFKS-HUMAN	0.00145291	0.470636	-2.80224
272	MYC-19079543-MESC-mouse	0.100158	1.32965	-2.81552
273	EKLF-21900194-ERYTHROCYTE-MOUSE	0.208871	1.95788	-2.85592
274	PBX1-22567123-OVCAR3-HUMAN	0.00614299	0.625065	-2.88406
275	PAX6-23342162-BETA-FORBRAIN-LENS-MOUSE	0.0801899	1.24184	-2.8877
276	TAL1-20566737-PRIMARY FETAL LIVER ERYTHROID CELLS-MOUSE	7.43296e-05	0.345794	-2.99893
277	XRN2-22483619-HELA-HUMAN	0.000417743	0.424067	-3.00302
278	LMO2-20887958-HPC-7-MOUSE	0.242798	2.28089	-3.02896
279	MYB-21317192-ERMYB-MOUSE	0.0105063	0.731977	-3.03243
280	MEIS1-20887958-HPC-7-MOUSE	0.000551798	0.444034	-3.03661
281	TRIM28-21343339-HEK293-HUMAN	0.0180276	0.833054	-3.05256
282	E2F1-18555785-MESC-mouse	3.3959e-07	0.234918	-3.19377
283	EZH2-23942234-MYOBLASTS AND MYOTUBES-MOUSE	0.0564779	1.21164	-3.20175
284	CTCF-18555785-MESC-mouse	0.0896768	1.46785	-3.25448
285	ZFP42-18358816-MESC-mouse	0.0627261	1.27864	-3.26379
286	RUNX1-20887958-HPC-7-MOUSE	0.00823391	0.752889	-3.28184
287	SIN3A-21632747-MESC-MOUSE	0.00573259	0.709668	-3.32006
288	STAT5-23275557-MAMMARY-EPITHELIUM-MOUSE	0.00621257	0.722298	-3.32907
289	ZFP322A-24550733-MESC-MOUSE	0.103508	1.59706	-3.33843
290	SPI1-23127762-K562-HUMAN	0.00200174	0.607646	-3.44563
291	ASH2L-23239880-MESC-MOUSE	4.28345e-08	0.223689	-3.46975
292	ESRRB-18555785-MESC-mouse	0.0510905	1.28398	-3.51045
293	KLF1-20508144-FETAL-LIVER-ERYTHROID-MOUSE	0.0440768	1.23786	-3.5448
294	TBX5-21415370-HL-1-MOUSE	0.0114294	0.895862	-3.64802
295	RCOR1-19997604-NEURONS-MOUSE	0.0489321	1.33937	-3.70585
296	ETS1-20019798-JURKAT-HUMAN	0.103653	1.81011	-3.78377
297	SPI1-20517297-HL60-HUMAN	0.0390447	1.28025	-3.80136
298	E2F1-17053090-MCF7-human	0.016734	1.05793	-3.94911
299	RELA-24523406-FIBROSARCOMA-HUMAN	0.00230409	0.718234	-3.97538
300	RUNX1-22412390-EML-MOUSE	0.000477411	0.599724	-4.17405
301	CREM-20920259-GC1-SPG-MOUSE	3.95722e-14	0.150236	-4.26396
302	RBPJ-21746931-IB4-LCL-HUMAN	0.097034	2.00123	-4.29377
303	TCF7-22412390-EML-MOUSE	0.00102644	0.684909	-4.29748
304	CEBPB-20176806-THIOMACROPHAGE-MOUSE	0.0305487	1.41999	-4.51929
305	VDR-23849224-CD4+-HUMAN	8.67249e-05	0.531536	-4.5351
306	REST-21632747-MESC-MOUSE	3.42601e-05	0.502621	-4.69729
307	MECOM-23826213-KASUMI-MOUSE	0.00033302	0.652174	-4.75828
308	MYCN-18555785-MESC-mouse	0.0313961	1.5081	-4.76568
309	SPI1-20176806-THIOMACROPHAGE-MOUSE	0.0113629	1.18638	-4.83263
310	SOX9-22984422-TESTIS-RAT	0.0569596	1.8516	-4.88409
311	GATA1-19941827-MEL-mouse	0.01509	1.27655	-4.88832
312	GATA2-20887958-HPC-7-MOUSE	0.00163688	0.8676	-5.07619
313	CIITA-18437201-Raji B cells and iDC-human	0.0508834	1.8632	-5.09406
314	RAD21-21589869-MESC-MOUSE	0.000266421	0.688345	-5.15447
315	JARID1A-20064375-MESC-MOUSE	0.0633903	2.0225	-5.1562
316	HOXA2-22223247-E11.5 EMBRYO-MOUSE	0.00185423	0.900066	-5.16335
317	FLI1-20887958-HPC-7-MOUSE	0.0631062	2.13276	-5.439
318	TAL1-20887958-HPC-7-MOUSE	0.0429714	1.94112	-5.59287
319	RBPJ-22232070-NCS-MOUSE	0.187751	3.79657	-5.89173
320	MYC-18358816-MESC-mouse	0.0355329	1.95561	-5.96777
321	FOXO3-22982991-MACROPHAGES-MOUSE	0.00479173	1.24753	-6.03552
322	RCOR3-21632747-MESC-MOUSE	3.63249e-06	0.531431	-6.07582
323	E2F7-22180533-HELA-HUMAN	0.0329644	2.00634	-6.25704
324	SOX9-25088423-EMBRYONIC GONADS-MOUSE	0.00269249	1.19878	-6.46063
325	SPI1-22790984-ERYTHROLEUKEMIA-MOUSE	0.0150132	1.7351	-6.6456
326	MYC-19030024-MESC-mouse	2.97084e-05	0.72664	-6.87763
327	ZFX-18555785-MESC-mouse	0.00699724	1.55593	-7.00631
328	SFPI1-20887958-HPC-7-MOUSE	0.00455651	1.49742	-7.31242
329	GABP-19822575-HepG2-human	0.00061676	1.10963	-7.4841
330	SPI1-23547873-NB4-HUMAN	1.5157e-06	0.714293	-8.74469
331	FOXP1-21924763-HESC-HUMAN	1.6493e-07	0.688316	-9.80798
332	SRY-25088423-EMBRYONIC GONADS-MOUSE	0.000102592	1.56314	-13.0953
333	TP63-22573176-HFKS-HUMAN	0.000222489	1.85185	-14.1657
334	FLI1-21571218-MEGAKARYOCYTES-HUMAN	3.275e-09	1.04789	-18.7735

## Sheet: 6 ENCODE terms for gamma down
Rank	Term	p-Value	Z-score	Combined score
1	TCF7L2_HEK293_hg19	3.05723e-21	-1.67276	67.8049
2	POLR2A_cerebellum_mm9	2.13573e-09	-1.66698	23.2638
3	SUZ12_H1-hESC_hg19	4.95836e-09	-1.64074	22.181
4	SUZ12_NT2-D1_hg19	2.49241e-07	-1.79925	17.7931
5	TCF7L2_MCF-7_hg19	8.34474e-07	-1.75779	15.9717
6	CTBP2_H1-hESC_hg19	3.28734e-07	-1.62074	15.9408
7	GATA2_endothelial cell of umbilical vein_hg19	2.06354e-06	-1.67903	14.219
8	FOXM1_ECC-1_hg19	5.58872e-06	-1.84496	14.1976
9	CTCF_fibroblast of lung_hg19	2.64948e-06	-1.66318	13.865
10	E2F1_HeLa-S3_hg19	2.06354e-06	-1.60405	13.584
11	GATA2_SH-SY5Y_hg19	1.16458e-05	-1.69981	12.2787
12	RAD21_H1-hESC_hg19	1.06294e-05	-1.6901	12.2276
13	TCF3_myocyte_mm9	1.00331e-05	-1.66766	12.0653
14	CTCF_IMR-90_hg19	2.65541e-05	-1.64644	11.0719
15	HDAC2_H1-hESC_hg19	1.73852e-05	-1.55756	10.7425
16	EZH2_B cell_hg19	2.65541e-05	-1.56582	10.5298
17	CHD1_H1-hESC_hg19	2.16525e-05	-1.53739	10.372
18	MYOD1_myocyte_mm9	2.55908e-05	-1.5314	10.2983
19	CTCF_mammary epithelial cell_hg19	5.00708e-05	-1.64887	10.2161
20	CBX8_K562_hg19	5.88774e-05	-1.66599	10.2111
21	RAD21_SK-N-SH_hg19	4.39629e-05	-1.60034	10.0416
22	ZNF217_MCF-7_hg19	6.1884e-05	-1.62736	9.9656
23	TCF7L2_HCT116_hg19	5.88774e-05	-1.60928	9.86351
24	CTCF_fibroblast of villous mesenchyme_hg19	8.24807e-05	-1.66012	9.82768
25	CTCF_SK-N-SH_hg19	9.42632e-05	-1.5703	9.14787
26	CTCF_A549_hg19	8.08998e-05	-1.52341	9.01838
27	RNF2_K562_hg19	0.000126885	-1.57652	8.892
28	RFX5_SK-N-SH_hg19	0.000184484	-1.65201	8.80518
29	REST_PFSK-1_hg19	0.000125841	-1.54455	8.71164
30	GATA3_SK-N-SH_hg19	0.000268609	-1.69879	8.6703
31	TEAD4_SK-N-SH_hg19	0.000414686	-1.75386	8.46009
32	UBTF_MEL cell line_mm9	0.000126885	-1.49418	8.42757
33	E2F4_HeLa-S3_hg19	0.00023129	-1.58635	8.19571
34	E2F4_MEL cell line_mm9	0.000385304	-1.68921	8.18998
35	CTCF_MCF-7_hg19	0.000130908	-1.43166	8.07492
36	ZBTB7A_ECC-1_hg19	0.000204814	-1.5291	8.03875
37	CEBPB_myocyte_mm9	0.000634861	-1.70619	7.83476
38	CTCF_K562_hg19	0.000259796	-1.518	7.74758
39	SETDB1_U2OS_hg19	0.000539998	-1.62632	7.66617
40	CTCF_retinal pigment epithelial cell_hg19	0.000381831	-1.5787	7.65417
41	CTCF_fibroblast of foreskin _hg19	0.000335198	-1.55044	7.61225
42	SMARCB1_HeLa-S3_hg19	0.000265643	-1.48207	7.56423
43	CTCF_skeletal muscle myoblast_hg19	0.000539998	-1.60328	7.55757
44	CTCF_GM12866_hg19	0.000399484	-1.56238	7.55716
45	TRIM28_HEK293_hg19	0.000539998	-1.57916	7.44384
46	GATA1_erythroblast_hg19	0.000349948	-1.49183	7.30004
47	USF2_GM12878_hg19	0.000539998	-1.54227	7.26995
48	REST_H1-hESC_hg19	0.000488346	-1.51345	7.1341
49	ZNF263_HEK293_hg19	0.000539998	-1.50779	7.10742
50	CTCF_foreskin fibroblast_hg19	0.000630211	-1.53976	7.07051
51	CHD4_K562_hg19	0.000539998	-1.48828	7.01544
52	CTCF_osteoblast_hg19	0.00106528	-1.59072	6.86705
53	CTCF_GM12873_hg19	0.000867361	-1.56204	6.8315
54	TCF7L2_HepG2_hg19	0.00112397	-1.53966	6.60831
55	EP300_SK-N-SH_hg19	0.000748116	-1.46495	6.57027
56	REST_K562_hg19	0.0006593	-1.42156	6.50165
57	CTCF_astrocyte of the spinal cord_hg19	0.00112574	-1.50631	6.46514
58	FOXA1_HepG2_hg19	0.000716986	-1.42488	6.42448
59	CHD1_MEL cell line_mm9	0.00138578	-1.55393	6.41001
60	CEBPB_A549_hg19	0.000795638	-1.43862	6.38997
61	MXI1_SK-N-SH_hg19	0.00106528	-1.47529	6.36873
62	BHLHE40_K562_hg19	0.00106528	-1.4675	6.33509
63	BHLHE40_A549_hg19	0.00106528	-1.46185	6.31072
64	PHF8_H1-hESC_hg19	0.00106528	-1.43231	6.18318
65	MAZ_IMR-90_hg19	0.00106528	-1.42392	6.14697
66	E2F6_H1-hESC_hg19	0.00101309	-1.40823	6.07925
67	ZNF263_K562_hg19	0.00147605	-1.46574	5.9789
68	GATA3_SH-SY5Y_hg19	0.00106528	-1.38253	5.9683
69	CTCF_BJ_hg19	0.0019717	-1.47	5.89018
70	CTCF_HGPS cell_hg19	0.00203838	-1.46465	5.86877
71	CTCF_kidney epithelial cell_hg19	0.00179186	-1.44149	5.77596
72	JUND_HeLa-S3_hg19	0.00150535	-1.4134	5.75797
73	RFX5_IMR-90_hg19	0.0028693	-1.51522	5.6619
74	CTCF_GM20000_hg19	0.00203838	-1.40314	5.62229
75	CTCF_H1-hESC_hg19	0.00138995	-1.35875	5.60489
76	CTCF_fibroblast of the aortic adventitia_hg19	0.00212023	-1.38792	5.54832
77	POLR2A_cortical plate_mm9	0.00106528	-1.27748	5.51482
78	CEBPB_HepG2_hg19	0.00133573	-1.33106	5.50503
79	CTCF_endothelial cell of umbilical vein_hg19	0.00152563	-1.34687	5.48695
80	CTCF_GM12875_hg19	0.00205456	-1.36707	5.47775
81	CEBPB_IMR-90_hg19	0.00203838	-1.35961	5.44788
82	CTCF_HepG2_hg19	0.00199559	-1.35568	5.43212
83	TCF7L2_HeLa-S3_hg19	0.00201738	-1.34148	5.37524
84	CTCF_brain_mm9	0.00203838	-1.34034	5.37066
85	TFAP2A_HeLa-S3_hg19	0.00195976	-1.33041	5.33088
86	EZH2_fibroblast of dermis_hg19	0.00203838	-1.32051	5.29119
87	SIN3A_H1-hESC_hg19	0.00157	-1.30174	5.2835
88	CHD1_GM12878_hg19	0.00203838	-1.3174	5.27875
89	CTCF_LNCaP clone FGC_hg19	0.00205577	-1.29814	5.20158
90	MAZ_MEL cell line_mm9	0.00203838	-1.28618	5.15365
91	SUZ12_K562_hg19	0.00203838	-1.28284	5.14026
92	BHLHE40_HepG2_hg19	0.0021108	-1.27135	5.08232
93	CCNT2_K562_hg19	0.00203838	-1.26273	5.05967
94	CTCF_HeLa-S3_hg19	0.00228336	-1.27799	5.04104
95	TFAP2C_HeLa-S3_hg19	0.00203838	-1.25769	5.03948
96	POLR2A_IMR-90_hg19	0.00203838	-1.25202	5.01677
97	POLR2AphosphoS5_GM12892_hg19	0.00243414	-1.27777	4.97171
98	SMARCC2_HeLa-S3_hg19	0.0043954	-1.3937	4.87225
99	CBX2_K562_hg19	0.00378113	-1.34478	4.85731
100	CTCF_astrocyte_hg19	0.00378113	-1.32198	4.77496
101	CTCF_GM12869_hg19	0.00363713	-1.31076	4.73442
102	NR3C1_A549_hg19	0.00433354	-1.32368	4.63497
103	EZH2_skeletal muscle myoblast_hg19	0.00378113	-1.27349	4.59979
104	SMARCC1_HeLa-S3_hg19	0.00378113	-1.26934	4.5848
105	HMGN3_K562_hg19	0.00378113	-1.22981	4.44205
106	CTCF_GM13976_hg19	0.00378113	-1.2085	4.36505
107	POLR2AphosphoS2_HeLa-S3_hg19	0.00378113	-1.20479	4.35166
108	NFYA_GM12878_hg19	0.00378113	-1.19907	4.33101
109	POLR2A_MCF 10A_hg19	0.00314924	-1.18426	4.32698
110	POLR2A_GM18526_hg19	0.00378113	-1.19695	4.32335
111	TBP_HepG2_hg19	0.00378113	-1.19623	4.32075
112	RCOR1_IMR-90_hg19	0.00412638	-1.22236	4.31901
113	POLR2A_K562_hg19	0.0022117	-1.0843	4.30025
114	MXI1_HepG2_hg19	0.00378113	-1.18395	4.27639
115	KDM5B_H1-hESC_hg19	0.00378113	-1.17687	4.25083
116	POLR2A_brain_mm9	0.00378113	-1.17644	4.24925
117	RAD21_K562_hg19	0.00429361	-1.20994	4.23753
118	REST_myocyte_mm9	0.00378113	-1.14353	4.1304
119	CTCF_fibroblast of pedal digit skin_hg19	0.00579447	-1.25898	4.12595
120	SPI1_GM12878_hg19	0.00612119	-1.23469	3.99824
121	CTCFL_K562_hg19	0.00473708	-1.15605	3.97433
122	CTCF_HCT116_hg19	0.00505454	-1.16084	3.92516
123	STAT3_HeLa-S3_hg19	0.00567188	-1.18572	3.90167
124	CTCF_Caco-2_hg19	0.00613913	-1.18571	3.83964
125	POLR2A_HEK293_hg19	0.00679578	-1.18484	3.83681
126	CTCF_NB4_hg19	0.00679578	-1.18135	3.82552
127	CTCF_BE2C_hg19	0.00710039	-1.18964	3.82088
128	CTCF_GM06990_hg19	0.00630253	-1.1765	3.8098
129	REST_Panc1_hg19	0.00808962	-1.20801	3.77606
130	BCL11A_H1-hESC_hg19	0.00646662	-1.16169	3.76185
131	CTCF_fibroblast of pulmonary artery_hg19	0.00712653	-1.16875	3.75379
132	CEBPB_C2C12_mm9	0.00698814	-1.16639	3.75274
133	GTF2F1_H1-hESC_hg19	0.00679578	-1.15581	3.74282
134	IKZF1_GM12878_hg19	0.00679578	-1.15047	3.72553
135	MAFK_IMR-90_hg19	0.00679578	-1.14334	3.70242
136	CEBPD_K562_hg19	0.00837949	-1.19247	3.69341
137	EZH2_myotube_hg19	0.00679578	-1.13775	3.68433
138	CTCF_bronchial epithelial cell_hg19	0.00793996	-1.17233	3.66454
139	MXI1_H1-hESC_hg19	0.00679578	-1.11026	3.59531
140	CTCF_embryonic fibroblast_mm9	0.00679578	-1.10574	3.58065
141	EP300_HeLa-S3_hg19	0.00771901	-1.13447	3.56871
142	EZH2_mammary epithelial cell_hg19	0.00679578	-1.10066	3.5642
143	CTCF_GM12878_hg19	0.00559128	-1.07515	3.54453
144	FOS_K562_hg19	0.00679578	-1.09454	3.5444
145	NFIC_ECC-1_hg19	0.011048	-1.19433	3.49734
146	HDAC2_MCF-7_hg19	0.00854535	-1.13078	3.48764
147	CTCF_epithelial cell of proximal tubule_hg19	0.00954495	-1.13808	3.39916
148	CHD7_H1-hESC_hg19	0.00679578	-1.04104	3.37114
149	EGR1_ECC-1_hg19	0.0071804	-1.03853	3.3349
150	MYC_K562_hg19	0.00450312	-0.946401	3.29362
151	ETS1_MEL cell line_mm9	0.0108146	-1.09645	3.21074
152	CTCF_skin fibroblast_hg19	0.0118279	-1.08048	3.16398
153	MYC_MCF-7_hg19	0.00648111	-0.975285	3.15822
154	HNF4A_HepG2_hg19	0.00800021	-1.00068	3.12798
155	USF1_H1-hESC_hg19	0.0095019	-1.03385	3.08782
156	POLR2A_HepG2_hg19	0.0052037	-0.909492	3.0563
157	TRIM28_K562_hg19	0.0101795	-1.03728	3.0447
158	CTCF_myotube_hg19	0.0118279	-1.03829	3.04043
159	CTCF_keratinocyte_hg19	0.00982309	-1.01596	3.01179
160	MXI1_IMR-90_hg19	0.0118279	-1.02488	3.00114
161	EP300_osteoblast_hg19	0.0118279	-1.0243	2.99944
162	RCOR1_K562_hg19	0.00806794	-0.95807	2.99478
163	CUX1_K562_hg19	0.0118279	-1.01957	2.9856
164	SP1_HCT116_hg19	0.0113258	-1.01182	2.9629
165	SMC3_SK-N-SH_hg19	0.0118279	-1.00935	2.95569
166	CTCF_thymus_mm9	0.0118279	-0.995813	2.91603
167	CTCF_HL-60_hg19	0.0118279	-0.995293	2.91451
168	USF1_C2C12_mm9	0.0118279	-0.980701	2.87178
169	CTCF_limb_mm9	0.0118279	-0.955421	2.79775
170	HNF4G_HepG2_hg19	0.0163647	-1.05716	2.76991
171	ZNF384_K562_hg19	0.0118279	-0.945855	2.76974
172	CHD2_HepG2_hg19	0.0118279	-0.936369	2.74196
173	CTCF_pancreas_hg19	0.0118279	-0.920206	2.69463
174	POLR2A_thymus_mm9	0.0118279	-0.917558	2.68688
175	REST_MCF-7_hg19	0.01687	-1.02228	2.65302
176	CTCF_small intestine_mm9	0.0118279	-0.905305	2.651
177	EP300_HepG2_hg19	0.011175	-0.902825	2.64374
178	RAD21_IMR-90_hg19	0.0118279	-0.899349	2.63356
179	ARID3A_K562_hg19	0.0118279	-0.886982	2.59735
180	POLR2A_HGPS cell_hg19	0.0118279	-0.886114	2.5948
181	TCF12_SK-N-SH_hg19	0.0213975	-1.01813	2.55398
182	FOS_MCF 10A_hg19	0.0110281	-0.860875	2.52089
183	TCF12_H1-hESC_hg19	0.0188785	-0.98732	2.50948
184	MYC_NB4_hg19	0.0118279	-0.845424	2.47565
185	CTCF_HEK293_hg19	0.0192033	-0.958717	2.43677
186	CTCF_fibroblast of gingiva_hg19	0.0175545	-0.948731	2.43227
187	REST_HCT116_hg19	0.0201958	-0.951062	2.40908
188	MAX_HepG2_hg19	0.0136228	-0.856382	2.39149
189	CTCF_brain microvascular endothelial cell_hg19	0.0202933	-0.9415	2.38486
190	FOS_GM12878_hg19	0.0196535	-0.919145	2.33619
191	CTCF_GM12872_hg19	0.0192073	-0.917471	2.33194
192	EZH2_HepG2_hg19	0.0199248	-0.916803	2.33024
193	CTCF_H54_hg19	0.0199248	-0.914429	2.32421
194	EZH2_endothelial cell of umbilical vein_hg19	0.0199248	-0.90389	2.29742
195	JUN_HepG2_hg19	0.0199248	-0.899824	2.28709
196	USF1_GM12878_hg19	0.0187519	-0.899337	2.28585
197	KDM5B_K562_hg19	0.0199248	-0.89225	2.26784
198	CTCF_olfactory bulb_mm9	0.0199248	-0.877752	2.23099
199	REST_SK-N-SH_hg19	0.018105	-0.876842	2.22867
200	POLR2AphosphoS5_SK-N-SH_hg19	0.0204472	-0.870256	2.20199
201	RCOR1_HepG2_hg19	0.0199248	-0.854636	2.17223
202	EP300_GM12878_hg19	0.0144121	-0.780823	2.14081
203	eGFP-JUND_K562_hg19	0.0199248	-0.841641	2.1392
204	NFIC_SK-N-SH_hg19	0.030116	-0.960175	2.12814
205	CEBPB_MCF-7_hg19	0.0212022	-0.842014	2.11256
206	E2F6_HeLa-S3_hg19	0.0232293	-0.8653	2.10758
207	POLR2A_myocyte_mm9	0.0199248	-0.826204	2.09997
208	CHD1_IMR-90_hg19	0.0199248	-0.81927	2.08234
209	IRF3_HeLa-S3_hg19	0.0175988	-0.810286	2.07734
210	USF1_K562_hg19	0.0216237	-0.828906	2.07445
211	MAX_A549_hg19	0.0186817	-0.808067	2.05387
212	CTCF_spleen_hg19	0.0199248	-0.806861	2.0508
213	POLR2A_NB4_hg19	0.0199248	-0.805339	2.04693
214	HA-E2F1_HeLa-S3_hg19	0.0199248	-0.788055	2.003
215	FOXM1_MCF-7_hg19	0.0257875	-0.851234	1.99223
216	SRF_HepG2_hg19	0.0280274	-0.865731	1.96588
217	SRF_K562_hg19	0.0302111	-0.881452	1.95366
218	CTCF_WI38_hg19	0.0212882	-0.775878	1.94663
219	CTCF_fibroblast of skin of abdomen_hg19	0.0270983	-0.819414	1.88088
220	SETDB1_K562_hg19	0.020939	-0.739785	1.85781
221	REST_ECC-1_hg19	0.0300721	-0.824937	1.8284
222	HDAC2_K562_hg19	0.0212167	-0.725384	1.81994
223	BRCA1_HeLa-S3_hg19	0.0324704	-0.789237	1.74769
224	SAP30_H1-hESC_hg19	0.0324704	-0.773528	1.7129
225	CTCF_CD14-positive monocyte_hg19	0.0324704	-0.771804	1.70909
226	REST_U-87 MG_hg19	0.0367556	-0.783427	1.6569
227	CTCF_astrocyte of the cerebellum_hg19	0.0343109	-0.758002	1.64916
228	CHD1_CH12.LX_mm9	0.0324704	-0.738999	1.63644
229	POLR2A_GM19099_hg19	0.0324704	-0.735553	1.62881
230	USF1_myocyte_mm9	0.0324704	-0.731283	1.61936
231	MYC_MCF 10A_hg19	0.0254719	-0.678064	1.59217
232	RBBP5_H1-hESC_hg19	0.0324704	-0.713341	1.57963
233	GATA3_T47D_hg19	0.041691	-0.773225	1.56058
234	TCF7L2_Panc1_hg19	0.0324704	-0.698125	1.54593
235	CTCF_GM19238_hg19	0.0324704	-0.697472	1.54449
236	CTCF_GM10266_hg19	0.0324704	-0.695475	1.54006
237	CTCF_WERI-Rb-1_hg19	0.0337788	-0.702874	1.53734
238	POLR2A_GM12892_hg19	0.0295058	-0.687854	1.52971
239	CTCF_medulloblastoma_hg19	0.0324704	-0.686229	1.51959
240	SIX5_H1-hESC_hg19	0.0387691	-0.730218	1.51128
241	EP300_H1-hESC_hg19	0.0310424	-0.681294	1.50866
242	MAX_NB4_hg19	0.0324704	-0.67867	1.50285
243	POLR2AphosphoS5_H1-hESC_hg19	0.0399834	-0.725841	1.48548
244	TAL1_K562_hg19	0.0324704	-0.665758	1.47426
245	CTCF_GM12870_hg19	0.0401502	-0.711448	1.45602
246	POLR2A_heart_mm9	0.0324704	-0.654437	1.44919
247	CTCF_cardiac muscle cell_hg19	0.0400944	-0.702498	1.4377
248	EP300_ECC-1_hg19	0.0477045	-0.746127	1.43294
249	GATA3_MCF-7_hg19	0.0337579	-0.650616	1.42304
250	MAFK_GM12878_hg19	0.0430344	-0.7102	1.4181
251	REST_neural cell_hg19	0.0470459	-0.730006	1.40936
252	POLR3A_K562_hg19	0.0415116	-0.698123	1.409
253	CTCF_kidney_hg19	0.0324704	-0.615617	1.36322
254	TAF1_PFSK-1_hg19	0.0366879	-0.634875	1.34272
255	POLR2A_MCF-7_hg19	0.0273333	-0.578098	1.32461
256	MYC_HeLa-S3_hg19	0.0335375	-0.59973	1.31174
257	JUND_HCT116_hg19	0.0556087	-0.686541	1.2775
258	TEAD4_ECC-1_hg19	0.0423856	-0.628497	1.26206
259	CTCF_GM12874_hg19	0.0454673	-0.637766	1.25063
260	ZBTB7A_HepG2_hg19	0.0438071	-0.610078	1.20968
261	POLR2A_HeLa-S3_hg19	0.0302628	-0.544199	1.20617
262	RAD21_HCT116_hg19	0.0446924	-0.599211	1.1787
263	RAD21_A549_hg19	0.0417917	-0.579787	1.17017
264	PHF8_K562_hg19	0.0511659	-0.605705	1.16277
265	MYC_GM12878_hg19	0.0511659	-0.597291	1.14662
266	FOS_endothelial cell of umbilical vein_hg19	0.0511659	-0.586972	1.12681
267	POLR2A_A549_hg19	0.0375154	-0.531109	1.11453
268	RAD21_HeLa-S3_hg19	0.0511659	-0.58027	1.11394
269	JUN_endothelial cell of umbilical vein_hg19	0.0597711	-0.615086	1.11043
270	JUND_A549_hg19	0.0578404	-0.605582	1.10717
271	MYC_endothelial cell of umbilical vein_hg19	0.0511659	-0.573079	1.10014
272	ATF3_GM12878_hg19	0.0532074	-0.570946	1.0797
273	JUND_SK-N-SH_hg19	0.052565	-0.560494	1.06479
274	EZH2_astrocyte_hg19	0.0511659	-0.546435	1.04899
275	ZNF143_H1-hESC_hg19	0.0511659	-0.544937	1.04611
276	USF2_K562_hg19	0.0511659	-0.540964	1.03849
277	SRF_H1-hESC_hg19	0.0601838	-0.573512	1.03537
278	CTCF_GM13977_hg19	0.0511659	-0.53185	1.02099
279	PBX3_SK-N-SH_hg19	0.0450172	-0.51749	1.01795
280	KDM4A_H1-hESC_hg19	0.0511659	-0.529413	1.01631
281	EZH2_fibroblast of lung_hg19	0.0511659	-0.52325	1.00448
282	CEBPB_K562_hg19	0.0498999	-0.520348	0.998909
283	CHD2_H1-hESC_hg19	0.0511659	-0.518937	0.996201
284	TEAD4_A549_hg19	0.0725011	-0.596285	0.994077
285	YY1_GM12878_hg19	0.0511659	-0.511199	0.981346
286	E2F4_CH12.LX_mm9	0.0511659	-0.503212	0.966015
287	MAZ_K562_hg19	0.0511659	-0.499548	0.95898
288	CTCF_fibroblast of mammary gland_hg19	0.0558935	-0.513886	0.955365
289	SPI1_GM12891_hg19	0.0605756	-0.522415	0.941573
290	CEBPB_HCT116_hg19	0.0776222	-0.561834	0.936643
291	MYOD1_C2C12_mm9	0.07658	-0.557576	0.929545
292	NFYB_K562_hg19	0.0511659	-0.481089	0.923544
293	ELF1_GM12878_hg19	0.061436	-0.514389	0.92157
294	MYOG_C2C12_mm9	0.0766954	-0.521587	0.869547
295	ZKSCAN1_HeLa-S3_hg19	0.0511659	-0.449672	0.863234
296	REST_HepG2_hg19	0.0656393	-0.485415	0.840762
297	USF1_SK-N-SH_hg19	0.0520646	-0.44015	0.838837
298	POLR2A_ECC-1_hg19	0.0601935	-0.458437	0.827627
299	POLR2A_endothelial cell of umbilical vein_hg19	0.0449966	-0.404444	0.795579
300	E2F6_K562_hg19	0.0544076	-0.422427	0.79089
301	REST_HeLa-S3_hg19	0.0702232	-0.468812	0.785173
302	KAT2A_GM12878_hg19	0.0584075	-0.406213	0.740092
303	POLR2AphosphoS5_neural cell_hg19	0.0704262	-0.441021	0.738628
304	IRF3_GM12878_hg19	0.0511659	-0.383523	0.736247
305	RAD21_MCF-7_hg19	0.0659979	-0.419695	0.726032
306	MAX_SK-N-SH_hg19	0.0664926	-0.417027	0.719677
307	NR2C2_K562_hg19	0.0806136	-0.435619	0.715342
308	RAD21_HepG2_hg19	0.0642309	-0.386386	0.676338
309	NRF1_HepG2_hg19	0.0779283	-0.403003	0.671853
310	UBTF_K562_hg19	0.0549575	-0.353419	0.65936
311	JUND_H1-hESC_hg19	0.0599086	-0.36245	0.65434
312	WRNIP1_GM12878_hg19	0.0779283	-0.387136	0.645401
313	KDM1A_K562_hg19	0.0779283	-0.383083	0.638645
314	EZH2_HeLa-S3_hg19	0.0779283	-0.3722	0.620502
315	EZH2_T-cell acute lymphoblastic leukemia_hg19	0.0779283	-0.362239	0.603894
316	SMC3_K562_hg19	0.0779283	-0.362017	0.603525
317	MAX_HeLa-S3_hg19	0.0553773	-0.317388	0.590819
318	GTF2F1_K562_hg19	0.0779283	-0.353208	0.588838
319	ZNF384_ES-E14_mm9	0.0779283	-0.35211	0.587009
320	GATA1_K562_hg19	0.0991546	-0.399694	0.586371
321	CTCF_GM12892_hg19	0.0779283	-0.349624	0.582865
322	CTCF_GM12871_hg19	0.0755239	-0.348543	0.581063
323	CTCF_cardiac fibroblast_hg19	0.0779283	-0.336407	0.560829
324	GTF2B_K562_hg19	0.0779283	-0.335907	0.559996
325	EGR1_H1-hESC_hg19	0.0865645	-0.327453	0.519192
326	JUN_H1-hESC_hg19	0.0779283	-0.303788	0.50645
327	CTCF_fibroblast of upper leg skin_hg19	0.0876856	-0.318415	0.501688
328	RFX5_GM12878_hg19	0.0779283	-0.299025	0.498509
329	HDAC6_H1-hESC_hg19	0.0779283	-0.298243	0.497205
330	NR2C2_HepG2_hg19	0.0853806	-0.30622	0.488852
331	RELA_GM12892_hg19	0.0842631	-0.303932	0.487426
332	FOSL2_MCF-7_hg19	0.103915	-0.336177	0.480293
333	CTCF_GM10248_hg19	0.0779283	-0.283817	0.473157
334	NFYB_HeLa-S3_hg19	0.0779283	-0.280599	0.467791
335	MAX_K562_hg19	0.0736596	-0.271663	0.452894
336	REST_GM12878_hg19	0.0950967	-0.297367	0.447827
337	USF1_HepG2_hg19	0.102284	-0.304704	0.438416
338	SREBF1_HepG2_hg19	0.11831	-0.319087	0.435358
339	CTCF_GM19239_hg19	0.0779283	-0.252959	0.421713
340	JUND_MEL cell line_mm9	0.107954	-0.29444	0.411101
341	HDAC6_K562_hg19	0.0779283	-0.245913	0.409966
342	MAZ_GM12878_hg19	0.0779283	-0.243574	0.406066
343	POLR2A_olfactory bulb_mm9	0.0779283	-0.238839	0.398173
344	JUND_CH12.LX_mm9	0.115635	-0.286302	0.394986
345	USF1_HCT116_hg19	0.0896818	-0.250997	0.390543
346	EGR1_K562_hg19	0.0798671	-0.23359	0.385067
347	E2F4_myocyte_mm9	0.0779283	-0.22845	0.380853
348	CUX1_GM12878_hg19	0.0779283	-0.228259	0.380535
349	EP300_MCF-7_hg19	0.0936364	-0.243087	0.368448
350	SIN3A_MCF-7_hg19	0.106929	-0.255908	0.35902
351	USF2_H1-hESC_hg19	0.0779283	-0.196524	0.327628
352	EGR1_HCT116_hg19	0.0947482	-0.212098	0.319584
353	BRCA1_HepG2_hg19	0.0779283	-0.190313	0.317274
354	TAL1_megakaryocyte_mm9	0.141085	-0.254065	0.309963
355	JUN_CH12.LX_mm9	0.128111	-0.234341	0.305472
356	EZH2_keratinocyte_hg19	0.114678	-0.208792	0.289028
357	NR2F2_MCF-7_hg19	0.147554	-0.236215	0.280011
358	STAT1_HeLa-S3_hg19	0.13197	-0.216777	0.277271
359	FOXA2_HepG2_hg19	0.126922	-0.210635	0.275987
360	TCF12_A549_hg19	0.116278	-0.195621	0.269318
361	CTCF_choroid plexus epithelial cell_hg19	0.125336	-0.199677	0.262568
362	RELA_GM18505_hg19	0.114678	-0.177774	0.24609
363	SIRT6_K562_hg19	0.114678	-0.177498	0.245708
364	HA-E2F1_MCF-7_hg19	0.114678	-0.175843	0.243417
365	SIN3A_K562_hg19	0.143829	-0.201384	0.242329
366	CEBPB_ECC-1_hg19	0.114788	-0.17028	0.235716
367	SIN3A_MEL cell line_mm9	0.114678	-0.167621	0.232036
368	USF2_HeLa-S3_hg19	0.114678	-0.160679	0.222425
369	BHLHE40_GM12878_hg19	0.114678	-0.157932	0.218622
370	SIN3A_HCT116_hg19	0.135789	-0.174382	0.218521
371	CTCF_fibroblast of dermis_hg19	0.114678	-0.154688	0.214133
372	CEBPZ_HepG2_hg19	0.13949	-0.163828	0.201313
373	TBL1XR1_K562_hg19	0.0849927	-0.124231	0.198526
374	POLR2A_H1-hESC_hg19	0.10267	-0.132379	0.190349
375	TBP_MEL cell line_mm9	0.114678	-0.134255	0.185848
376	GTF3C2_HeLa-S3_hg19	0.148209	-0.138825	0.164303
377	POLR2AphosphoS5_HL-60_hg19	0.118351	-0.117335	0.160091
378	NFE2_GM12878_hg19	0.114678	-0.111364	0.154159
379	ELK1_K562_hg19	0.114678	-0.110659	0.153183
380	RAD21_CH12.LX_mm9	0.163019	-0.123493	0.144742
381	YY1_GM12891_hg19	0.119433	-0.104416	0.14179
382	SREBF1_GM12878_hg19	0.146832	-0.119266	0.14166
383	TAF7_H1-hESC_hg19	0.122219	-0.103692	0.13869
384	TEAD4_H1-hESC_hg19	0.128724	-0.106232	0.138247
385	MAZ_HepG2_hg19	0.114678	-0.0855866	0.118476
386	GTF2F1_HeLa-S3_hg19	0.114678	-0.0725843	0.100477
387	HDAC1_K562_hg19	0.114678	-0.071173	0.0985238
388	MXI1_K562_hg19	0.114678	-0.0591289	0.0818513
389	ELF1_K562_hg19	0.145636	-0.0667219	0.0796255
390	SPI1_HL-60_hg19	0.154495	-0.0637617	0.0747329
391	SP1_K562_hg19	0.157335	-0.0534476	0.0626441
392	POLR3A_HeLa-S3_hg19	0.175244	-0.0397843	0.044358
393	ZZZ3_HeLa-S3_hg19	0.160979	-0.0372378	0.0436452
394	EP300_ES-Bruce4_mm9	0.163019	-0.0366365	0.0429404
395	MAFK_CH12.LX_mm9	0.163019	-0.0347359	0.0407128
396	PRDM1_HeLa-S3_hg19	0.162521	-0.0238947	0.0280062
397	CBX3_K562_hg19	0.126887	-0.0120279	0.0157597
398	IRF1_K562_hg19	0.0827341	-0.00648458	0.0104992
399	STAT1_GM12878_hg19	0.114678	-0.00717985	0.00993897
400	YY1_ECC-1_hg19	0.150363	-0.00601652	0.00705176
401	JUN_HeLa-S3_hg19	0.222623	-0.00398721	0.00376994
402	BACH1_H1-hESC_hg19	0.163019	-0.000737406	0.000864288
403	ZBTB33_K562_hg19	0.999613	1.57983	-0.000611467
404	TAL1_G1E_mm9	0.996215	1.53194	-0.00318394
405	ZBTB33_HepG2_hg19	0.99655	1.64239	-0.0034135
406	ZBTB33_GM12878_hg19	0.990464	1.61365	-0.00352305
407	POLR2AphosphoS5_Panc1_hg19	0.996698	1.79685	-0.00373452
408	GATA1_erythroblast_mm9	0.992964	1.75054	-0.00373651
409	NFATC1_GM12878_hg19	0.992558	1.75253	-0.00374076
410	STAT5A_GM12878_hg19	0.990148	1.74374	-0.00380709
411	ELK4_HeLa-S3_hg19	0.987084	1.83632	-0.00573518
412	ZBTB33_A549_hg19	0.985607	1.87123	-0.00632378
413	SREBF2_GM12878_hg19	0.202643	0.00959507	-0.00941396
414	YY1_GM12892_hg19	0.979763	1.62972	-0.0131743
415	ZBTB33_HCT116_hg19	0.978804	1.70182	-0.0137572
416	WHSC1_K562_hg19	0.163019	0.0144686	-0.0169581
417	TAL1_erythroblast_mm9	0.972521	1.4861	-0.0174822
418	TBP_CH12.LX_mm9	0.97439	1.66473	-0.0184649
419	ELF1_A549_hg19	0.968647	1.75887	-0.025515
420	RELA_GM18526_hg19	0.962164	1.51791	-0.0265092
421	POLR2AphosphoS5_G1E-ER4_mm9	0.966347	1.71372	-0.0267906
422	SMC3_HepG2_hg19	0.163019	0.0234828	-0.0275234
423	MBD4_HepG2_hg19	0.965284	1.81119	-0.0283144
424	CTCF_G1E-ER4_mm9	0.961609	1.75894	-0.0307188
425	NR2C2_GM12878_hg19	0.220139	0.0362793	-0.0343024
426	RELA_GM12878_hg19	0.946232	1.45263	-0.0374031
427	CHD1_K562_hg19	0.953301	1.61324	-0.0375362
428	CEBPB_GM12878_hg19	0.947043	1.48396	-0.0382097
429	RBBP5_K562_hg19	0.163019	0.0329168	-0.0385806
430	GABPA_H1-hESC_hg19	0.954196	1.67439	-0.038959
431	RAD21_MEL cell line_mm9	0.951068	1.73715	-0.0404193
432	KAT2B_K562_hg19	0.953301	1.73721	-0.0404207
433	SIN3A_GM12878_hg19	0.163019	0.037469	-0.0439161
434	CTCF_spleen_mm9	0.163019	0.039077	-0.0458008
435	FOSL2_HepG2_hg19	0.936855	1.36472	-0.0464446
436	POLR2A_GM12878_hg19	0.0794391	0.0285689	-0.047164
437	YY1_SK-N-SH_hg19	0.126698	0.0382296	-0.0500908
438	GTF3C2_K562_hg19	0.219666	0.0550029	-0.0520058
439	GATA2_K562_hg19	0.214473	0.0575457	-0.0544099
440	MAFK_MEL cell line_mm9	0.927225	1.39097	-0.054641
441	GATA2_G1E_mm9	0.916695	1.36714	-0.0549278
442	FOS_HeLa-S3_hg19	0.919817	1.40466	-0.0564352
443	TAF1_HeLa-S3_hg19	0.168573	0.0505496	-0.0578557
444	ESRRA_GM12878_hg19	0.931806	1.52407	-0.058171
445	SUPT20H_GM12878_hg19	0.922855	1.50507	-0.0604692
446	MXI1_CH12.LX_mm9	0.163019	0.052217	-0.0612017
447	TCF12_ECC-1_hg19	0.931566	1.66232	-0.0634479
448	CTCF_G1E_mm9	0.92278	1.5857	-0.0637089
449	MYB_MEL cell line_mm9	0.902999	1.35359	-0.0638565
450	SIN3A_Panc1_hg19	0.911746	1.48468	-0.064281
451	POLR2AphosphoS5_G1E_mm9	0.931768	1.69443	-0.0646733
452	CTCF_T-cell acute lymphoblastic leukemia_hg19	0.921074	1.62547	-0.0653065
453	CTCF_B cell_hg19	0.163019	0.0560366	-0.0656786
454	THAP1_K562_hg19	0.927113	1.69451	-0.0665647
455	ELF1_HepG2_hg19	0.92695	1.70553	-0.0669978
456	MXI1_HeLa-S3_hg19	0.921074	1.67284	-0.0672097
457	FLI1_megakaryocyte_mm9	0.920598	1.6972	-0.0681886
458	HSF1_HepG2_hg19	0.910738	1.62564	-0.070384
459	SP4_H1-hESC_hg19	0.909178	1.63431	-0.0711473
460	SIX5_A549_hg19	0.907132	1.61778	-0.0719777
461	RELA_GM15510_hg19	0.163019	0.0633523	-0.074253
462	CHD2_MEL cell line_mm9	0.902148	1.57461	-0.0742829
463	JUND_MCF-7_hg19	0.903529	1.62821	-0.0768114
464	ETS1_A549_hg19	0.896763	1.6386	-0.0832293
465	RXRA_HepG2_hg19	0.860336	1.1855	-0.0859926
466	BCL11A_GM12878_hg19	0.261438	0.105059	-0.0863249
467	BATF_GM12878_hg19	0.859583	1.21598	-0.0882039
468	USF2_CH12.LX_mm9	0.163019	0.0807476	-0.0946414
469	GATA2_G1E-ER4_mm9	0.86253	1.33639	-0.0953078
470	MXI1_MEL cell line_mm9	0.163019	0.0841556	-0.0986359
471	PML_MCF-7_hg19	0.859715	1.38639	-0.100565
472	YY1_A549_hg19	0.882228	1.53357	-0.100956
473	ETS1_CH12.LX_mm9	0.87551	1.43107	-0.101411
474	CTCF_cerebellum_mm9	0.87551	1.46446	-0.103778
475	EZH2_K562_hg19	0.87551	1.46761	-0.104001
476	CTCF_GM19240_hg19	0.163019	0.0888675	-0.104158
477	ATF3_H1-hESC_hg19	0.190459	0.101648	-0.105105
478	NFIC_GM12878_hg19	0.864881	1.51214	-0.107731
479	STAT1_K562_hg19	0.847193	1.34344	-0.10918
480	ELF1_MCF-7_hg19	0.864271	1.5541	-0.11072
481	RCOR1_HeLa-S3_hg19	0.87551	1.56379	-0.110817
482	USF1_A549_hg19	0.159533	0.094978	-0.11132
483	POLR2AphosphoS2_CH12.LX_mm9	0.87551	1.58667	-0.112438
484	TAF1_H1-hESC_hg19	0.209957	0.119064	-0.113672
485	E2F6_A549_hg19	0.208344	0.119661	-0.114624
486	ELK4_HEK293_hg19	0.87551	1.61936	-0.114755
487	POLR2A_spleen_mm9	0.87551	1.62673	-0.115277
488	FOXA2_A549_hg19	0.20916	0.121322	-0.116017
489	CBX3_HCT116_hg19	0.868408	1.644	-0.1165
490	ZBTB33_SK-N-SH_hg19	0.845798	1.43303	-0.116905
491	NR3C1_HepG2_hg19	0.870936	1.66024	-0.117651
492	TEAD4_K562_hg19	0.848563	1.4771	-0.1198
493	GABPA_HepG2_hg19	0.878133	1.74006	-0.120376
494	CTCF_ECC-1_hg19	0.836517	1.32138	-0.120607
495	ZMIZ1_MEL cell line_mm9	0.195054	0.119891	-0.121658
496	FOXA1_ECC-1_hg19	0.248711	0.146764	-0.126394
497	RCOR1_MEL cell line_mm9	0.832114	1.33244	-0.126861
498	GABPA_HeLa-S3_hg19	0.849598	1.58957	-0.128921
499	CEBPD_HepG2_hg19	0.174781	0.11653	-0.129967
500	RFX5_HepG2_hg19	0.163019	0.113076	-0.132532
501	TBP_H1-hESC_hg19	0.163019	0.116276	-0.136283
502	POLR2A_erythroblast_hg19	0.163019	0.118765	-0.139201
503	ATF3_HepG2_hg19	0.810297	1.25364	-0.141118
504	CTCF_GM12891_hg19	0.163019	0.123173	-0.144366
505	PAX5_GM12892_hg19	0.793911	1.21528	-0.148104
506	JUND_GM12878_hg19	0.260853	0.181996	-0.149575
507	TAF1_neural cell_hg19	0.171712	0.133226	-0.150333
508	MYC_HepG2_hg19	0.163019	0.129532	-0.15182
509	POLR2A_H54_hg19	0.163019	0.130083	-0.152466
510	TCF3_GM12878_hg19	0.211556	0.160415	-0.152797
511	EP300_CH12.LX_mm9	0.22383	0.162227	-0.153387
512	PML_GM12878_hg19	0.806864	1.36742	-0.153926
513	BCLAF1_GM12878_hg19	0.198444	0.15697	-0.156936
514	PML_K562_hg19	0.824321	1.52086	-0.157069
515	RXRA_H1-hESC_hg19	0.108332	0.114299	-0.159507
516	ZNF274_K562_hg19	0.237579	0.180265	-0.161988
517	CTCF_ES-Bruce4_mm9	0.8156	1.44787	-0.162982
518	ZNF143_K562_hg19	0.8156	1.44929	-0.163141
519	ZNF143_HeLa-S3_hg19	0.163019	0.139453	-0.163448
520	E2F4_MCF 10A_hg19	0.8156	1.45433	-0.163709
521	ZMIZ1_K562_hg19	0.8156	1.46093	-0.164452
522	SRF_ECC-1_hg19	0.211842	0.175012	-0.1667
523	KDM5A_H1-hESC_hg19	0.8156	1.48135	-0.166751
524	SIN3A_CH12.LX_mm9	0.8156	1.49414	-0.168191
525	eGFP-HDAC8_K562_hg19	0.8156	1.49914	-0.168753
526	HCFC1_MEL cell line_mm9	0.8156	1.50302	-0.16919
527	POLR2AphosphoS5_endothelial cell of umbilical vein_hg19	0.791595	1.40563	-0.172791
528	MTA3_GM12878_hg19	0.783593	1.32885	-0.173856
529	SP2_HepG2_hg19	0.791984	1.41662	-0.174142
530	EP300_T47D_hg19	0.231894	0.190597	-0.174681
531	HCFC1_CH12.LX_mm9	0.8156	1.55845	-0.17543
532	TAF1_GM12891_hg19	0.811444	1.59087	-0.179079
533	ELK1_GM12878_hg19	0.8156	1.59466	-0.179506
534	NR2C2_HeLa-S3_hg19	0.225638	0.191947	-0.180352
535	FOSL2_A549_hg19	0.778938	1.33478	-0.180746
536	NFE2_K562_hg19	0.766326	1.28099	-0.19084
537	POLR2A_GM19193_hg19	0.163019	0.165798	-0.194326
538	BCL3_GM12878_hg19	0.717784	1.04467	-0.197695
539	BCLAF1_K562_hg19	0.759606	1.28826	-0.199706
540	MAFK_ES-E14_mm9	0.733744	1.16299	-0.201072
541	KAT2A_MEL cell line_mm9	0.163019	0.175732	-0.20597
542	EZH2_H1-hESC_hg19	0.22383	0.218814	-0.206891
543	TAF1_MCF-7_hg19	0.210549	0.217211	-0.207252
544	POLR2A_GM15510_hg19	0.22383	0.220905	-0.208868
545	RFX5_H1-hESC_hg19	0.163019	0.180368	-0.211403
546	CTCF_epithelial cell of esophagus_hg19	0.244327	0.242248	-0.211919
547	eGFP-NR4A1_K562_hg19	0.725387	1.18673	-0.213753
548	TAF1_ECC-1_hg19	0.755491	1.34464	-0.213886
549	CREB1_A549_hg19	0.74173	1.24079	-0.214521
550	FOSL1_K562_hg19	0.715201	1.12181	-0.214748
551	CTCF_T47D_hg19	0.743784	1.25099	-0.215052
552	TCF12_GM12878_hg19	0.289734	0.282461	-0.215917
553	HDAC2_HepG2_hg19	0.236947	0.240379	-0.216141
554	STAT2_K562_hg19	0.738276	1.25073	-0.21624
555	MAX_myocyte_mm9	0.236563	0.244237	-0.21961
556	NCOR1_K562_hg19	0.22383	0.232555	-0.219883
557	POLR2A_small intestine_mm9	0.163019	0.190204	-0.222931
558	ATF2_H1-hESC_hg19	0.754232	1.40287	-0.223543
559	MAX_HCT116_hg19	0.203701	0.22892	-0.223926
560	CTCF_bone marrow_mm9	0.742018	1.31704	-0.227706
561	ARID3A_HepG2_hg19	0.742018	1.3451	-0.232556
562	GATA1_megakaryocyte_mm9	0.691258	1.05835	-0.232613
563	ZC3H11A_ES-E14_mm9	0.314464	0.323498	-0.235927
564	HCFC1_K562_hg19	0.742018	1.36908	-0.236703
565	MAFF_K562_hg19	0.22383	0.250394	-0.23675
566	TRIM28_U2OS_hg19	0.22383	0.256012	-0.242061
567	YY1_HCT116_hg19	0.246144	0.280455	-0.243852
568	ZC3H11A_MEL cell line_mm9	0.342745	0.364973	-0.245053
569	EZH2_GM12878_hg19	0.22383	0.259531	-0.245388
570	CTCF_kidney_mm9	0.742018	1.42063	-0.245614
571	POLR2A_GM10847_hg19	0.742018	1.42572	-0.246495
572	CTCF_GM12868_hg19	0.257624	0.297008	-0.246564
573	MYC_H1-hESC_hg19	0.172355	0.219084	-0.246902
574	TBL1XR1_GM12878_hg19	0.742018	1.42881	-0.24703
575	FOSL1_HCT116_hg19	0.677727	1.05539	-0.248302
576	CHD2_K562_hg19	0.742018	1.44458	-0.249756
577	MEF2C_GM12878_hg19	0.777985	1.84457	-0.249779
578	ELK1_HeLa-S3_hg19	0.742018	1.46563	-0.253394
579	POLR2A_liver_mm9	0.22383	0.271322	-0.256538
580	GABPA_HL-60_hg19	0.194792	0.254517	-0.258268
581	SRF_HCT116_hg19	0.371455	0.435438	-0.264873
582	SIN3A_PFSK-1_hg19	0.713936	1.38204	-0.265047
583	ESR1_ECC-1_hg19	0.582039	0.811681	-0.265372
584	MAX_H1-hESC_hg19	0.163234	0.228287	-0.267568
585	KAT2A_HeLa-S3_hg19	0.282846	0.350167	-0.267672
586	NR2F2_K562_hg19	0.697344	1.25462	-0.268108
587	SIX5_K562_hg19	0.287383	0.3529	-0.269761
588	TBP_HeLa-S3_hg19	0.163019	0.230381	-0.270022
589	FOSL1_C2C12_mm9	0.317311	0.373437	-0.271231
590	YY1_H1-hESC_hg19	0.284432	0.358202	-0.273814
591	CTCF_GM12864_hg19	0.296721	0.359432	-0.274754
592	POLR2AphosphoS2_myocyte_mm9	0.22383	0.291335	-0.27546
593	POLR2AphosphoS5_U-87 MG_hg19	0.231241	0.301287	-0.276338
594	RELA_GM19099_hg19	0.163019	0.236553	-0.277256
595	TAL1_G1E-ER4_mm9	0.525591	0.742901	-0.280387
596	SRF_myocyte_mm9	0.264193	0.344456	-0.280843
597	FOXA1_T47D_hg19	0.630029	1.05241	-0.28119
598	IRF4_GM12878_hg19	0.673864	1.17718	-0.281289
599	NR2F2_HepG2_hg19	0.762429	1.85448	-0.283171
600	CTCF_cortical plate_mm9	0.657267	1.12063	-0.286679
601	MAFK_H1-hESC_hg19	0.657267	1.12372	-0.287468
602	GABPA_A549_hg19	0.690294	1.32001	-0.290125
603	EP300_A549_hg19	0.669894	1.20251	-0.291712
604	GATA3_A549_hg19	0.336767	0.430002	-0.29312
605	RELA_GM19193_hg19	0.22383	0.311565	-0.294588
606	TAF1_HepG2_hg19	0.25449	0.35099	-0.294944
607	IRF3_HepG2_hg19	0.310809	0.405762	-0.297755
608	ATF3_K562_hg19	0.631985	1.11473	-0.297841
609	CREB1_GM12878_hg19	0.371104	0.49446	-0.300776
610	NR3C1_ECC-1_hg19	0.669146	1.24128	-0.301119
611	CREBBP_K562_hg19	0.296868	0.394478	-0.301544
612	BRCA1_H1-hESC_hg19	0.657267	1.18703	-0.303664
613	MYC_MEL cell line_mm9	0.657267	1.18791	-0.30389
614	PAX5_GM12891_hg19	0.515847	0.771957	-0.304561
615	FOSL2_SK-N-SH_hg19	0.47642	0.661651	-0.305099
616	TAL1_MEL cell line_mm9	0.631633	1.14285	-0.305355
617	ZBTB7A_K562_hg19	0.458244	0.654937	-0.305673
618	TCF12_myocyte_mm9	0.404272	0.550525	-0.307235
619	YY1_HepG2_hg19	0.532907	0.842301	-0.308956
620	ESR1_T47D_hg19	0.394177	0.532834	-0.30898
621	POLR2AphosphoS2_MEL cell line_mm9	0.657267	1.20798	-0.309026
622	POLR2AphosphoS5_HepG2_hg19	0.264193	0.379228	-0.309194
623	TAF1_K562_hg19	0.634153	1.17116	-0.310649
624	MEF2A_K562_hg19	0.591269	0.974636	-0.310704
625	ELF1_HCT116_hg19	0.607124	1.04374	-0.311404
626	RELA_GM18951_hg19	0.657267	1.21986	-0.312063
627	RXRA_GM12878_hg19	0.371442	0.513024	-0.312068
628	EP300_heart_mm9	0.657267	1.22371	-0.313049
629	NRF1_K562_hg19	0.657267	1.22418	-0.313168
630	SP1_GM12878_hg19	0.663066	1.26537	-0.314454
631	MEF2A_GM12878_hg19	0.463898	0.674539	-0.314822
632	TAF1_A549_hg19	0.376697	0.517648	-0.314881
633	POLR2AphosphoS2_A549_hg19	0.657267	1.23314	-0.315462
634	EP300_MEL cell line_mm9	0.471447	0.677867	-0.316375
635	ZKSCAN1_CH12.LX_mm9	0.540008	0.880452	-0.316901
636	RUNX3_GM12878_hg19	0.269189	0.396999	-0.31706
637	PAX5_GM12878_hg19	0.681915	1.37668	-0.317381
638	CTCF_liver_mm9	0.657267	1.24065	-0.317382
639	ZEB1_GM12878_hg19	0.598284	1.02535	-0.317871
640	MAX_CH12.LX_mm9	0.296868	0.416028	-0.318017
641	MAZ_CH12.LX_mm9	0.657267	1.25143	-0.320141
642	POLR2AphosphoS5_K562_hg19	0.657283	1.25152	-0.320164
643	RAD21_ECC-1_hg19	0.342615	0.479282	-0.321803
644	BHLHE40_MEL cell line_mm9	0.296868	0.423099	-0.323422
645	FOXP2_SK-N-MC_hg19	0.390392	0.552219	-0.323618
646	EGR1_MCF-7_hg19	0.427099	0.620497	-0.323962
647	POLR2A_CH12.LX_mm9	0.657267	1.27511	-0.326199
648	SP2_K562_hg19	0.674268	1.36769	-0.326813
649	FOXP2_PFSK-1_hg19	0.212985	0.345685	-0.328181
650	CHD7_K562_hg19	0.657267	1.28793	-0.329476
651	SIN3A_HepG2_hg19	0.321563	0.459116	-0.330775
652	RCOR1_CH12.LX_mm9	0.565414	0.939524	-0.331421
653	POLR2A_ES-Bruce4_mm9	0.657267	1.3009	-0.332796
654	FOXM1_GM12878_hg19	0.631727	1.2479	-0.333423
655	MAFK_K562_hg19	0.657267	1.30665	-0.334265
656	SMC3_MEL cell line_mm9	0.471447	0.716526	-0.334418
657	CTCF_lung_mm9	0.296868	0.438228	-0.334986
658	STAT5A_K562_hg19	0.622009	1.21309	-0.336183
659	GATA1_G1E-ER4_mm9	0.669852	1.3882	-0.33676
660	POLR2A_bone marrow macrophage_mm9	0.657267	1.3183	-0.337246
661	ZC3H11A_CH12.LX_mm9	0.4102	0.613129	-0.337499
662	BACH1_K562_hg19	0.296868	0.442424	-0.338195
663	SIX5_GM12878_hg19	0.312649	0.467748	-0.341368
664	SMC3_GM12878_hg19	0.22383	0.361616	-0.341912
665	ZZZ3_GM12878_hg19	0.317311	0.474807	-0.344856
666	BHLHE40_CH12.LX_mm9	0.296868	0.451864	-0.34541
667	CEBPB_HeLa-S3_hg19	0.22383	0.366172	-0.346219
668	ATF1_K562_hg19	0.296868	0.453893	-0.346961
669	MAX_MCF-7_hg19	0.462823	0.744136	-0.347304
670	TAF7_K562_hg19	0.501758	0.832308	-0.348743
671	POLR2A_GM12891_hg19	0.163887	0.298454	-0.349311
672	SIN3A_A549_hg19	0.612935	1.20472	-0.34976
673	POLR2A_embryonic fibroblast_mm9	0.296868	0.45756	-0.349764
674	RFX5_HeLa-S3_hg19	0.296868	0.457721	-0.349888
675	POLR2A_kidney_mm9	0.22383	0.371216	-0.350988
676	CREB1_K562_hg19	0.537789	0.972956	-0.351617
677	MYC_A549_hg19	0.22383	0.372328	-0.35204
678	GABPA_K562_hg19	0.585986	1.0851	-0.352267
679	CTCF_GM12801_hg19	0.565414	1.01382	-0.357629
680	POLR2AphosphoS5_SK-N-MC_hg19	0.440587	0.722798	-0.35859
681	CREB1_H1-hESC_hg19	0.535924	0.98875	-0.358669
682	ZNF384_MEL cell line_mm9	0.380461	0.590544	-0.359223
683	TBP_K562_hg19	0.22383	0.380231	-0.359511
684	CTCF_heart_mm9	0.565414	1.02096	-0.360147
685	SRF_GM12878_hg19	0.285706	0.47323	-0.361742
686	NELFE_K562_hg19	0.405995	0.651234	-0.36224
687	UBTF_CH12.LX_mm9	0.296868	0.474182	-0.362471
688	SIN3A_SK-N-SH_hg19	0.339464	0.536788	-0.36262
689	NFIC_HepG2_hg19	0.584977	1.12004	-0.363608
690	CHD2_CH12.LX_mm9	0.296868	0.476965	-0.364598
691	BRCA1_GM12878_hg19	0.565414	1.03366	-0.364629
692	ZKSCAN1_MEL cell line_mm9	0.439586	0.735743	-0.365434
693	POLR2AphosphoS2_HepG2_hg19	0.22383	0.38734	-0.366233
694	CTCF_bone marrow macrophage_mm9	0.565414	1.03929	-0.366615
695	POLR2A_testis_mm9	0.565414	1.04458	-0.368482
696	TAF1_SK-N-SH_hg19	0.316872	0.509728	-0.37022
697	NRF1_HeLa-S3_hg19	0.565414	1.05454	-0.371993
698	POLR2AphosphoS2_GM12878_hg19	0.296868	0.488237	-0.373214
699	NRF1_GM12878_hg19	0.296868	0.488555	-0.373457
700	PBX3_GM12878_hg19	0.416088	0.69852	-0.376955
701	POU2F2_GM12878_hg19	0.527032	1.00717	-0.378983
702	NFYA_HeLa-S3_hg19	0.565414	1.07491	-0.379178
703	MYBL2_HepG2_hg19	0.58104	1.1602	-0.379545
704	GABPA_SK-N-SH_hg19	0.597222	1.22545	-0.380234
705	POLR2A_lung_mm9	0.22383	0.402254	-0.380335
706	NRF1_H1-hESC_hg19	0.565414	1.0819	-0.381646
707	SIRT6_H1-hESC_hg19	0.565414	1.09378	-0.385835
708	TBP_GM12878_hg19	0.565414	1.09417	-0.385975
709	SMC3_HeLa-S3_hg19	0.296868	0.50522	-0.386196
710	CTCF_C2C12_mm9	0.296868	0.506543	-0.387208
711	GABPA_CH12.LX_mm9	0.565414	1.09856	-0.38752
712	GATA1_MEL cell line_mm9	0.602693	1.27667	-0.388331
713	HCFC1_HeLa-S3_hg19	0.471447	0.833026	-0.388791
714	FOSL1_H1-hESC_hg19	0.586044	1.19871	-0.389149
715	RAD21_GM12878_hg19	0.448827	0.812438	-0.389384
716	MAX_MEL cell line_mm9	0.471447	0.834356	-0.389412
717	MAX_ECC-1_hg19	0.340104	0.577658	-0.390203
718	eGFP-GATA2_K562_hg19	0.565414	1.10824	-0.390937
719	ZNF384_CH12.LX_mm9	0.471447	0.838077	-0.391148
720	HCFC1_ES-E14_mm9	0.296868	0.512165	-0.391505
721	NFYB_GM12878_hg19	0.565414	1.11361	-0.39283
722	SAP30_K562_hg19	0.471447	0.84175	-0.392862
723	POLR2A_GM18951_hg19	0.296868	0.514444	-0.393247
724	CTCF_GM12865_hg19	0.324793	0.551468	-0.393845
725	SPI1_K562_hg19	0.423845	0.750267	-0.396171
726	GABPA_GM12878_hg19	0.590333	1.24349	-0.3965
727	ATF3_A549_hg19	0.557357	1.12524	-0.396932
728	CREB1_HepG2_hg19	0.304663	0.535437	-0.399527
729	MAX_GM12878_hg19	0.565414	1.13649	-0.400901
730	SMC3_CH12.LX_mm9	0.380461	0.659408	-0.401113
731	POLR2AphosphoS5_PFSK-1_hg19	0.30849	0.543365	-0.401563
732	MAX_C2C12_mm9	0.565414	1.13977	-0.402057
733	ZNF143_GM12878_hg19	0.565414	1.14411	-0.403589
734	TEAD4_HepG2_hg19	0.421903	0.763231	-0.403906
735	MAFK_HeLa-S3_hg19	0.296868	0.529261	-0.404574
736	POLR2A_bone marrow_mm9	0.565414	1.14863	-0.405186
737	POLR2AphosphoS5_HCT116_hg19	0.36896	0.668132	-0.406419
738	ELF1_SK-N-SH_hg19	0.498652	0.961765	-0.407409
739	PBX3_A549_hg19	0.296747	0.533514	-0.407825
740	NRF1_SK-N-SH_hg19	0.471447	0.875001	-0.408381
741	REST_A549_hg19	0.407619	0.73714	-0.409139
742	E2F4_K562_hg19	0.296868	0.536418	-0.410045
743	ETS1_K562_hg19	0.486607	0.929229	-0.410333
744	POLR2AphosphoS5_GM12878_hg19	0.412293	0.75116	-0.410951
745	SP2_H1-hESC_hg19	0.475682	0.891578	-0.411122
746	E2F4_GM12878_hg19	0.565414	1.16797	-0.412006
747	ZEB1_HepG2_hg19	0.544784	1.16604	-0.413122
748	POU2F2_GM12891_hg19	0.365642	0.676679	-0.414288
749	BCL3_A549_hg19	0.490686	0.953897	-0.414811
750	YY1_NT2-D1_hg19	0.296868	0.543338	-0.415334
751	ZMIZ1_CH12.LX_mm9	0.471447	0.892969	-0.416767
752	ZC3H11A_K562_hg19	0.296868	0.546086	-0.417435
753	eGFP-JUNB_K562_hg19	0.565414	1.18577	-0.418287
754	GABPA_MCF-7_hg19	0.422877	0.795939	-0.420745
755	KAT2A_CH12.LX_mm9	0.471447	0.90172	-0.420852
756	TAF1_GM12892_hg19	0.305749	0.566063	-0.421445
757	CEBPB_H1-hESC_hg19	0.296868	0.551598	-0.421648
758	USF2_MEL cell line_mm9	0.474476	0.915308	-0.422826
759	CTCF_GM12867_hg19	0.399202	0.743969	-0.423286
760	JUND_K562_hg19	0.380461	0.696228	-0.42351
761	POLR2A_GM18505_hg19	0.471447	0.907682	-0.423635
762	CREB1_ECC-1_hg19	0.417897	0.792245	-0.42546
763	RELA_GM12891_hg19	0.380461	0.700108	-0.42587
764	MYOG_myocyte_mm9	0.260372	0.518771	-0.426355
765	CTCF_lung_hg19	0.565414	1.20926	-0.426573
766	NELFE_MEL cell line_mm9	0.380461	0.701532	-0.426737
767	POLR2AphosphoS5_MEL cell line_mm9	0.507663	1.04705	-0.428155
768	eGFP-FOS_K562_hg19	0.471447	0.917931	-0.428418
769	ATF2_GM12878_hg19	0.325708	0.602478	-0.429696
770	RELA_GM10847_hg19	0.296868	0.562721	-0.430151
771	JUND_HepG2_hg19	0.565481	1.22151	-0.430894
772	POLR2AphosphoS5_GM12891_hg19	0.300944	0.571657	-0.431384
773	USF2_HepG2_hg19	0.380461	0.710894	-0.432431
774	USF1_ECC-1_hg19	0.314428	0.593432	-0.432789
775	MXI1_GM12878_hg19	0.380461	0.714008	-0.434325
776	STAT3_GM12878_hg19	0.471447	0.933426	-0.43565
777	MYC_CH12.LX_mm9	0.380461	0.719496	-0.437664
778	ZNF384_GM12878_hg19	0.296868	0.573475	-0.438371
779	JUN_K562_hg19	0.538365	1.22458	-0.442552
780	JUND_T47D_hg19	0.697467	2.07853	-0.444174
781	SP1_H1-hESC_hg19	0.406425	0.79911	-0.444495
782	CHD2_GM12878_hg19	0.380461	0.732036	-0.445292
783	CHD2_HeLa-S3_hg19	0.380461	0.739562	-0.449869
784	EGR1_GM12878_hg19	0.460687	0.969007	-0.452256
785	SRF_MCF-7_hg19	0.324793	0.633862	-0.452689
786	CTCF_testis_mm9	0.471447	0.970768	-0.453078
787	TAF1_GM12878_hg19	0.383641	0.754289	-0.453874
788	NFYA_K562_hg19	0.471447	0.978998	-0.456919
789	CTCF_CH12.LX_mm9	0.355012	0.715817	-0.458065
790	POLR2A_HCT116_hg19	0.471447	0.98509	-0.459763
791	POLR2AphosphoS2_K562_hg19	0.495902	1.08053	-0.460203
792	YY1_K562_hg19	0.299645	0.609898	-0.461708
793	RCOR1_GM12878_hg19	0.380461	0.763704	-0.464555
794	RFX5_K562_hg19	0.471447	1.00218	-0.46774
795	MAZ_HeLa-S3_hg19	0.471447	1.01388	-0.4732
796	SP1_A549_hg19	0.314587	0.65398	-0.476946
797	POLR2A_limb_mm9	0.380461	0.78703	-0.478744
798	MAX_endothelial cell of umbilical vein_hg19	0.380461	0.787811	-0.479219
799	STAT3_MCF 10A_hg19	0.241814	0.544119	-0.48048
800	POLR2A_MEL cell line_mm9	0.542593	1.34794	-0.480864
801	SUPT20H_HeLa-S3_hg19	0.497725	1.13765	-0.482196
802	NELFE_CH12.LX_mm9	0.380461	0.797339	-0.485015
803	MAFF_HepG2_hg19	0.471447	1.04647	-0.488409
804	POLR2A_Raji_hg19	0.380461	0.831339	-0.505697
805	EBF1_GM12878_hg19	0.321539	0.707318	-0.509595
806	MAFK_HepG2_hg19	0.319069	0.739166	-0.535332
807	EP300_K562_hg19	0.271453	0.686785	-0.544153
808	CTCF_MEL cell line_mm9	0.350315	0.856281	-0.557792
809	TCF12_MCF-7_hg19	0.636512	2.20978	-0.581219
810	TEAD4_MCF-7_hg19	0.428221	1.12149	-0.584502
811	RXRA_SK-N-SH_hg19	0.391626	1.14492	-0.66935
812	ESRRA_HepG2_hg19	0.308606	1.12858	-0.834053
813	REST_HL-60_hg19	0.319159	1.1614	-0.841132
814	NANOG_H1-hESC_hg19	0.301553	1.13795	-0.8586

## Sheet: 7 KEGG terms for gamma down
Rank	Term	p-Value	Z-score	Combined score
1	focal adhesion	0.00219519	-2.11391	5.44167
2	axon guidance	0.000875373	-1.8977	5.24561
3	prostate cancer	0.00423408	-1.8667	4.80528
4	small cell lung cancer	0.00403715	-1.80241	4.63979
5	melanoma	0.0117243	-1.63333	3.3079
6	pancreatic cancer	0.0128295	-1.62302	3.28703
7	glutathione metabolism	0.0116143	-1.46305	2.96305
8	colorectal cancer	0.0201003	-1.57099	2.8
9	non small cell lung cancer	0.0285426	-1.38311	2.19486
10	glioma	0.0417638	-1.24929	1.79243
11	glycerolipid metabolism	0.0312519	-1.08202	1.71706
12	chronic myeloid leukemia	0.0653913	-0.929754	1.24687
13	long term depression	0.0614219	-0.901288	1.20869
14	ecm receptor interaction	0.0915821	-0.554177	0.674306
15	gap junction	0.0987284	-0.536255	0.652499
16	melanogenesis	0.124105	-0.397371	0.432596
17	methionine metabolism	0.021031	-0.211404	0.376789
18	selenoamino acid metabolism	0.0434422	-0.228252	0.327485
19	cell cycle	0.134873	-0.275211	0.299607
20	thyroid cancer	0.0522526	-0.19909	0.275351
21	tight junction	0.214783	0.01211	-0.00917895
22	cell communication	0.233831	0.0439422	-0.0308849
23	o glycan biosynthesis	0.0463115	0.0469278	-0.06733
24	bladder cancer	0.0891391	0.0908568	-0.110552
25	erbb signaling pathway	0.279351	0.286156	-0.180676
26	regulation of actin cytoskeleton	0.917653	2.29761	-0.197446
27	basal transcription factors	0.064892	0.149339	-0.200275
28	type ii diabetes mellitus	0.0964989	0.193876	-0.235903
29	metabolism of xenobiotics by cytochrome p450	0.212493	0.322664	-0.244569
30	calcium signaling pathway	0.876577	2.26872	-0.26713
31	acute myeloid leukemia	0.135604	0.246673	-0.268539
32	neuroactive ligand receptor interaction	0.792162	1.85948	-0.316162
33	cytokine cytokine receptor interaction	0.809248	1.98752	-0.337932
34	natural killer cell mediated cytotoxicity	0.796327	2.06819	-0.351648
35	mapk signaling pathway	0.81107	2.12791	-0.361802
36	purine metabolism	0.820208	2.14458	-0.364637
37	glycerophospholipid metabolism	0.177591	0.412727	-0.365508
38	endometrial cancer	0.135604	0.344637	-0.375187
39	glycan structures biosynthesis 1	0.372281	0.796781	-0.422389
40	jak stat signaling pathway	0.541496	1.22777	-0.440136
41	leukocyte transendothelial migration	0.38955	0.856047	-0.441931
42	gnrh signaling pathway	0.693356	2.05822	-0.543232
43	apoptosis	0.631117	2.17701	-0.711302
44	pyrimidine metabolism	0.64448	2.28923	-0.73605
45	fc epsilon ri signaling pathway	0.597996	2.07766	-0.740629
46	b cell receptor signaling pathway	0.534325	2.06937	-0.741837
47	hedgehog signaling pathway	0.504974	2.20054	-0.788857
48	epithelial cell signaling in helicobacter pylori infection	0.551111	2.21143	-0.792761
49	long term potentiation	0.561971	2.21827	-0.795213
50	adherens junction	0.6029	2.23258	-0.795855
51	adipocytokine signaling pathway	0.582926	2.22783	-0.796167
52	renal cell carcinoma	0.572574	2.23489	-0.801172
53	basal cell carcinoma	0.492734	2.21056	-0.802315
54	vegf signaling pathway	0.567305	2.27242	-0.814626
55	ppar signaling pathway	0.561971	2.29661	-0.823299
56	arachidonic acid metabolism	0.467358	2.38482	-0.944427
57	butanoate metabolism	0.42695	2.36492	-1.10263
58	valine leucine and isoleucine degradation	0.41993	2.49462	-1.1631
59	arginine and proline metabolism	0.344937	3.14589	-1.72686
60	aminoacyl trna biosynthesis	0.376009	3.2612	-1.72882
61	sphingolipid metabolism	0.360658	3.36905	-1.78599
62	dorso ventral axis formation	0.295473	3.11328	-1.9657
63	alzheimers disease	0.295473	3.26702	-2.06276
64	ether lipid metabolism	0.312354	3.35155	-2.09345
65	glutamate metabolism	0.312354	3.40113	-2.12441
66	urea cycle and metabolism of amino groups	0.295473	3.44905	-2.17769
67	nitrogen metabolism	0.260487	3.59556	-2.34451
68	rna polymerase	0.251478	3.7907	-2.49838
69	prion disease	0.155274	6.06254	-5.98429
70	synthesis and degradation of ketone bodies	0.113494	6.80212	-7.60622
71	taurine and hypotaurine metabolism	0.0808392	6.78203	-8.37146
72	cyanoamino acid metabolism	0.0808392	8.06086	-9.94999

## Sheet: 8 GO_CC terms for gamma down
Rank	Term	p-Value	Z-score	Combined score
1	transcription factor complex (GO:0005667)	0.000824389	-2.29055	3.63612
2	anchored component of plasma membrane (GO:0046658)	0.0022344	-2.1805	2.79868
3	euchromatin (GO:0000791)	0.00622475	-2.72055	2.70915
4	nuclear heterochromatin (GO:0005720)	0.0120196	-2.30673	2.29707
5	chromatin (GO:0000785)	0.0133116	-2.25308	2.24364
6	chromosome, centromeric region (GO:0000775)	0.0106193	-2.13483	2.12588
7	nuclear matrix (GO:0016363)	0.0106193	-2.11095	2.10211
8	heterochromatin (GO:0000792)	0.0129072	-2.07727	2.06857
9	anchored component of membrane (GO:0031225)	0.0141513	-2.01072	2.00229
10	basement membrane (GO:0005604)	0.0191422	-2.03144	1.98679
11	mitochondrial outer membrane (GO:0005741)	0.0197126	-1.94003	1.89738
12	DNA-directed RNA polymerase I complex (GO:0005736)	0.0148961	-1.76146	1.75407
13	cyclin-dependent protein kinase holoenzyme complex (GO:0000307)	0.0168846	-1.7341	1.69598
14	chromosomal region (GO:0098687)	0.0236607	-1.89648	1.64911
15	organelle outer membrane (GO:0031968)	0.0288728	-1.89545	1.52398
16	outer membrane (GO:0019867)	0.0338773	-1.87801	1.43096
17	sex chromosome (GO:0000803)	0.0258702	-1.65979	1.40963
18	anchored component of external side of plasma membrane (GO:0031362)	0.030942	-1.6271	1.29424
19	chromosome (GO:0005694)	0.0653538	-1.90353	0.996334
20	spindle pole (GO:0000922)	0.0505912	-1.79451	0.939268
21	synapse (GO:0045202)	0.0953664	-1.78623	0.934935
22	extracellular matrix part (GO:0044420)	0.0838827	-1.68976	0.884444
23	transcriptional repressor complex (GO:0017053)	0.0645852	-1.65084	0.864068
24	replication fork (GO:0005657)	0.0482159	-1.63316	0.854818
25	protein kinase complex (GO:1902911)	0.0848808	-1.6232	0.849603
26	nucleolus (GO:0005730)	0.109124	-1.56974	0.821624
27	axon terminus (GO:0043679)	0.075324	-1.54767	0.810068
28	nucleolar part (GO:0044452)	0.0941814	-1.5074	0.788994
29	midbody (GO:0030496)	0.121021	-1.41992	0.743205
30	sarcoplasmic reticulum (GO:0016529)	0.098102	-1.3592	0.711421
31	endocytic vesicle (GO:0030139)	0.129402	-1.35799	0.71079
32	cell-cell junction (GO:0005911)	0.141672	-1.3455	0.704251
33	collagen trimer (GO:0005581)	0.11555	-1.34481	0.703892
34	microbody membrane (GO:0031903)	0.106078	-1.33301	0.697712
35	trans-Golgi network membrane (GO:0032588)	0.106078	-1.32544	0.693751
36	PcG protein complex (GO:0031519)	0.106078	-1.32398	0.692989
37	peroxisomal membrane (GO:0005778)	0.106078	-1.29283	0.676684
38	endoplasmic reticulum lumen (GO:0005788)	0.139178	-1.26748	0.663415
39	neuron projection terminus (GO:0044306)	0.114221	-1.11973	0.586082
40	extracellular matrix (GO:0031012)	0.161955	-1.11406	0.583111
41	cell-cell contact zone (GO:0044291)	0.114221	-1.10057	0.576055
42	neuromuscular junction (GO:0031594)	0.126722	-1.01629	0.53194
43	microtubule (GO:0005874)	0.181779	-1.01605	0.531813
44	centrosome (GO:0005813)	0.181779	-0.996413	0.521536
45	synaptic membrane (GO:0097060)	0.171668	-0.974993	0.510324
46	filopodium (GO:0030175)	0.130959	-0.869207	0.454954
47	DNA-directed RNA polymerase complex (GO:0000428)	0.135229	-0.862295	0.451336
48	nuclear DNA-directed RNA polymerase complex (GO:0055029)	0.135229	-0.830988	0.43495
49	RNA polymerase complex (GO:0030880)	0.139529	-0.828457	0.433625
50	cell surface (GO:0009986)	0.200149	-0.754705	0.395022
51	tight junction (GO:0005923)	0.16481	-0.752305	0.393766
52	occluding junction (GO:0070160)	0.16481	-0.730692	0.382453
53	nuclear chromatin (GO:0000790)	0.195044	-0.694132	0.363318
54	intracellular (GO:0005622)	0.226574	-0.691247	0.353104
55	Golgi membrane (GO:0000139)	0.205462	-0.651133	0.340812
56	cell body (GO:0044297)	0.21941	-0.597888	0.305414
57	coated pit (GO:0005905)	0.157011	-0.575239	0.301087
58	stress fiber (GO:0001725)	0.152601	-0.56937	0.298016
59	actin filament bundle (GO:0032432)	0.161445	-0.535035	0.280044
60	membrane coat (GO:0030117)	0.161445	-0.533701	0.279346
61	microtubule cytoskeleton (GO:0015630)	0.202699	-0.467252	0.244566
62	nuclear chromosome (GO:0000228)	0.17038	-0.347099	0.181676
63	postsynaptic membrane (GO:0045211)	0.242825	-0.348452	0.172563
64	neuronal cell body (GO:0043025)	0.266617	-0.276541	0.127571
65	nucleoplasm (GO:0005654)	0.270468	-0.262414	0.121054
66	actomyosin (GO:0042641)	0.193049	-0.217641	0.113916
67	microtubule organizing center (GO:0005815)	0.30754	-0.230383	0.0931842
68	axon part (GO:0033267)	0.245739	-0.184606	0.0914216
69	vacuolar membrane (GO:0005774)	0.278839	-0.157404	0.0717313
70	mitochondrion (GO:0005739)	0.99917	2.45991	-0.00204183
71	cytoplasmic vesicle membrane (GO:0030659)	0.338519	0.00849273	-0.00294257
72	dendrite (GO:0030425)	0.358589	0.026152	-0.00906119
73	microbody part (GO:0044438)	0.234679	0.0923941	-0.0471969
74	vacuole (GO:0005773)	0.976988	2.45653	-0.0472655
75	extracellular region (GO:0005576)	0.950126	2.2073	-0.0526375
76	axon (GO:0030424)	0.341812	0.163315	-0.0565856
77	cilium (GO:0005929)	0.956033	2.41658	-0.0576283
78	perinuclear region of cytoplasm (GO:0048471)	0.968561	2.42534	-0.0578372
79	plasma membrane region (GO:0098590)	0.962547	2.43606	-0.0580927
80	lytic vacuole (GO:0000323)	0.965164	2.45764	-0.0586075
81	lysosome (GO:0005764)	0.965164	2.47867	-0.059109
82	ciliary part (GO:0044441)	0.943076	2.44011	-0.063001
83	nuclear body (GO:0016604)	0.932685	2.38796	-0.0759347
84	integral component of organelle membrane (GO:0031301)	0.933547	2.39065	-0.0760204
85	apical plasma membrane (GO:0016324)	0.924406	2.42659	-0.0806471
86	cytosolic part (GO:0044445)	0.921428	2.43744	-0.0810079
87	peroxisomal part (GO:0044439)	0.234679	0.167599	-0.085613
88	external side of plasma membrane (GO:0009897)	0.914017	2.41492	-0.0870875
89	ubiquitin ligase complex (GO:0000151)	0.904694	2.37738	-0.0999706
90	nucleosome (GO:0000786)	0.234679	0.199704	-0.102013
91	vesicle membrane (GO:0012506)	0.395811	0.298334	-0.103367
92	DNA bending complex (GO:1990104)	0.234679	0.224219	-0.114536
93	nuclear chromosome part (GO:0044454)	0.408018	0.347764	-0.120494
94	DNA packaging complex (GO:0044815)	0.262726	0.281685	-0.129944
95	secretory granule (GO:0030141)	0.393317	0.388703	-0.134678
96	spindle (GO:0005819)	0.337226	0.433402	-0.150166
97	protein-DNA complex (GO:0032993)	0.360123	0.443693	-0.153731
98	apical part of cell (GO:0045177)	0.309446	0.405361	-0.163958
99	ion channel complex (GO:0034702)	0.421403	0.511736	-0.177307
100	cytoplasmic membrane-bounded vesicle (GO:0016023)	0.441464	0.51203	-0.177409
101	extracellular vesicular exosome (GO:0070062)	0.432623	0.517682	-0.179367
102	anchoring junction (GO:0070161)	0.447969	0.575757	-0.199489
103	receptor complex (GO:0043235)	0.460673	0.639691	-0.221641
104	organelle inner membrane (GO:0019866)	0.84037	2.17444	-0.242498
105	endoplasmic reticulum membrane (GO:0005789)	0.827603	2.06895	-0.247191
106	lysosomal membrane (GO:0005765)	0.460235	0.76903	-0.266454
107	nuclear envelope (GO:0005635)	0.413785	0.779972	-0.270246
108	lamellipodium (GO:0030027)	0.41816	0.783116	-0.271335
109	mitochondrial inner membrane (GO:0005743)	0.812755	2.13032	-0.281151
110	focal adhesion (GO:0005925)	0.469904	0.819926	-0.284089
111	microtubule associated complex (GO:0005875)	0.830134	2.50351	-0.299111
112	side of membrane (GO:0098552)	0.803585	2.16701	-0.30114
113	cell-substrate junction (GO:0030055)	0.494139	0.924286	-0.320248
114	cell-substrate adherens junction (GO:0005924)	0.48449	0.931785	-0.322846
115	membrane raft (GO:0045121)	0.47326	0.940008	-0.325695
116	endosomal part (GO:0044440)	0.47326	0.944963	-0.327412
117	vacuolar part (GO:0044437)	0.496311	0.991213	-0.343437
118	cytoplasmic vesicle part (GO:0044433)	0.496542	0.998018	-0.345795
119	transporter complex (GO:1990351)	0.512428	1.09779	-0.368024
120	envelope (GO:0031975)	0.469307	1.06766	-0.369924
121	microbody (GO:0042579)	0.469307	1.07089	-0.371044
122	integral component of plasma membrane (GO:0005887)	0.497522	1.08892	-0.37729
123	transmembrane transporter complex (GO:1902495)	0.499013	1.105	-0.382863
124	mitochondrial matrix (GO:0005759)	0.746041	2.07127	-0.383098
125	organelle envelope (GO:0031967)	0.469307	1.10999	-0.384591
126	extracellular space (GO:0005615)	0.679852	1.72585	-0.387125
127	mitochondrial membrane (GO:0031966)	0.531103	1.18568	-0.397014
128	Golgi apparatus (GO:0005794)	0.671699	1.73357	-0.401535
129	cell projection membrane (GO:0031253)	0.716157	2.01408	-0.402384
130	trans-Golgi network (GO:0005802)	0.786075	2.57529	-0.403342
131	actin cytoskeleton (GO:0015629)	0.708242	2.02225	-0.404016
132	extrinsic component of membrane (GO:0019898)	0.771935	2.5839	-0.440233
133	adherens junction (GO:0005912)	0.592958	1.49071	-0.448612
134	synapse part (GO:0044456)	0.570888	1.4297	-0.450342
135	proteinaceous extracellular matrix (GO:0005578)	0.591693	1.50129	-0.451797
136	cytosol (GO:0005829)	0.553884	1.42683	-0.462855
137	cytoplasmic ribonucleoprotein granule (GO:0036464)	0.759958	2.60704	-0.473434
138	peroxisome (GO:0005777)	0.753737	2.61861	-0.475535
139	ribonucleoprotein granule (GO:0035770)	0.759958	2.6305	-0.477695
140	endosome membrane (GO:0010008)	0.65686	1.95654	-0.478165
141	microtubule organizing center part (GO:0044450)	0.740809	2.59773	-0.48047
142	late endosome (GO:0005770)	0.747355	2.62253	-0.485058
143	sperm part (GO:0097223)	0.734095	2.58408	-0.489208
144	site of polarized growth (GO:0030427)	0.730673	2.61808	-0.495949
145	endocytic vesicle membrane (GO:0030666)	0.701676	2.53543	-0.506543
146	leading edge membrane (GO:0031256)	0.705464	2.58393	-0.516233
147	postsynaptic density (GO:0014069)	0.716543	2.58466	-0.51638
148	kinetochore (GO:0000776)	0.716543	2.59071	-0.517588
149	growth cone (GO:0030426)	0.720143	2.63257	-0.524861
150	early endosome (GO:0005769)	0.540788	1.59722	-0.530931
151	cation channel complex (GO:0034703)	0.563102	1.69215	-0.538714
152	nuclear membrane (GO:0031965)	0.570367	1.72434	-0.54315
153	Golgi lumen (GO:0005796)	0.669577	2.66567	-0.617433
154	nuclear transcription factor complex (GO:0044798)	0.647795	2.71408	-0.687941
155	pore complex (GO:0046930)	0.634047	2.73523	-0.738731
156	cytoplasmic membrane-bounded vesicle lumen (GO:0060205)	0.624586	2.72476	-0.763608
157	coated vesicle (GO:0030135)	0.619765	2.74868	-0.770312
158	vesicle lumen (GO:0031983)	0.624586	2.74921	-0.770458
159	neuron spine (GO:0044309)	0.614882	2.7704	-0.778934
160	potassium channel complex (GO:0034705)	0.599858	2.78337	-0.837623
161	ciliary basal body (GO:0036064)	0.599858	2.78877	-0.839251
162	voltage-gated potassium channel complex (GO:0008076)	0.594721	2.81276	-0.84647
163	ruffle (GO:0001726)	0.58425	2.81377	-0.846774
164	dendritic spine (GO:0043197)	0.599858	2.87076	-0.863923
165	myosin complex (GO:0016459)	0.562495	2.81173	-0.895142
166	intercalated disc (GO:0014704)	0.382941	2.58896	-0.897028
167	cytoplasmic side of membrane (GO:0098562)	0.442676	2.59402	-0.898779
168	SNARE complex (GO:0031201)	0.367039	2.59681	-0.899745
169	neuron projection membrane (GO:0032589)	0.367039	2.60442	-0.902382
170	cytoplasmic side of plasma membrane (GO:0009898)	0.420981	2.65685	-0.920547
171	perikaryon (GO:0043204)	0.463562	2.65966	-0.921523
172	condensed chromosome (GO:0000793)	0.463562	2.66096	-0.921974
173	plasma lipoprotein particle (GO:0034358)	0.390743	2.67194	-0.925776
174	presynaptic membrane (GO:0042734)	0.435535	2.68246	-0.929424
175	brush border membrane (GO:0031526)	0.442676	2.68479	-0.93023
176	secretory granule lumen (GO:0034774)	0.551197	2.87626	-0.933043
177	actin filament (GO:0005884)	0.435535	2.69705	-0.934476
178	calcium channel complex (GO:0034704)	0.521667	2.79611	-0.937369
179	protein-lipid complex (GO:0032994)	0.406053	2.70666	-0.937806
180	plasma membrane raft (GO:0044853)	0.527723	2.80314	-0.939727
181	platelet alpha granule lumen (GO:0031093)	0.463562	2.71284	-0.939947
182	ionotropic glutamate receptor complex (GO:0008328)	0.47035	2.71749	-0.941558
183	axoneme (GO:0005930)	0.463562	2.73423	-0.947359
184	caveola (GO:0005901)	0.527723	2.8282	-0.948128
185	serine/threonine protein kinase complex (GO:1902554)	0.515533	2.83098	-0.949059
186	nuclear pore (GO:0005643)	0.551197	2.93563	-0.952302
187	clathrin-coated vesicle (GO:0030136)	0.521667	2.84253	-0.952931
188	early endosome membrane (GO:0031901)	0.398446	2.75229	-0.953615
189	T-tubule (GO:0030315)	0.375041	2.75935	-0.956063
190	COP9 signalosome (GO:0008180)	0.367039	2.7719	-0.960413
191	cis-Golgi network (GO:0005801)	0.367039	2.7744	-0.961279
192	recycling endosome (GO:0055037)	0.539609	2.89386	-0.961942
193	rough endoplasmic reticulum (GO:0005791)	0.367039	2.78215	-0.963964
194	dendritic shaft (GO:0043198)	0.367039	2.78245	-0.964065
195	intrinsic component of membrane (GO:0031224)	0.533704	2.89458	-0.969227
196	AP-type membrane coat adaptor complex (GO:0030119)	0.398446	2.80404	-0.971546
197	RNA polymerase II transcription factor complex (GO:0090575)	0.527723	2.91155	-0.97607
198	acrosomal vesicle (GO:0001669)	0.496658	2.81884	-0.976676
199	chromosome, telomeric region (GO:0000781)	0.496658	2.8286	-0.980056
200	cytoplasmic microtubule (GO:0005881)	0.527723	2.94235	-0.986396
201	nuclear ubiquitin ligase complex (GO:0000152)	0.390743	2.8575	-0.990072
202	mitochondrial nucleoid (GO:0042645)	0.406053	2.86058	-0.991137
203	chloride channel complex (GO:0034707)	0.477052	2.89487	-1.00302
204	nucleoid (GO:0009295)	0.420981	2.90308	-1.00586
205	heterotrimeric G-protein complex (GO:0005834)	0.367039	2.91395	-1.00963
206	kinesin complex (GO:0005871)	0.496658	2.91526	-1.01008
207	cytoplasmic mRNA processing body (GO:0000932)	0.477052	2.93314	-1.01628
208	alpha-amino-3-hydroxy-5-methyl-4-isoxazolepropionic acid selective glutamate receptor complex (GO:0032281)	0.308105	2.85081	-1.15308
209	immunological synapse (GO:0001772)	0.316847	2.96941	-1.15658
210	mitotic spindle (GO:0072686)	0.308105	3.01338	-1.21883
211	cell division site part (GO:0032155)	0.299252	3.26705	-1.32144
212	recycling endosome membrane (GO:0055038)	0.281207	3.28438	-1.49674
213	female pronucleus (GO:0001939)	0.107939	2.99019	-1.5651
214	presynaptic active zone (GO:0048786)	0.281207	3.48448	-1.58793
215	beta-catenin destruction complex (GO:0030877)	0.130306	3.17562	-1.66216
216	spindle midzone (GO:0051233)	0.25327	3.4447	-1.67015
217	RNAi effector complex (GO:0031332)	0.130306	3.19249	-1.67099
218	cell surface furrow (GO:0097610)	0.272012	3.6564	-1.68673
219	clathrin coat (GO:0030118)	0.194116	3.23633	-1.69393
220	cleavage furrow (GO:0032154)	0.272012	3.70762	-1.71036
221	RISC complex (GO:0016442)	0.130306	3.2946	-1.72444
222	pericentriolar material (GO:0000242)	0.194116	3.33259	-1.74432
223	translation preinitiation complex (GO:0070993)	0.194116	3.35069	-1.7538
224	PRC1 complex (GO:0035102)	0.152115	3.36449	-1.76102
225	pronucleus (GO:0045120)	0.214334	3.45503	-1.7649
226	transcription factor TFIID complex (GO:0005669)	0.25327	3.66909	-1.77894
227	nuclear membrane part (GO:0044453)	0.152115	3.40808	-1.78383
228	preribosome (GO:0030684)	0.224253	3.5021	-1.78895
229	desmosome (GO:0030057)	0.224253	3.50749	-1.7917
230	triglyceride-rich lipoprotein particle (GO:0034385)	0.234048	3.528	-1.80218
231	eukaryotic translation initiation factor 3 complex (GO:0005852)	0.204289	3.44447	-1.80288
232	very-low-density lipoprotein particle (GO:0034361)	0.234048	3.59336	-1.83556
233	fibrillar collagen trimer (GO:0005583)	0.162815	3.54457	-1.85527
234	eukaryotic 43S preinitiation complex (GO:0016282)	0.194116	3.54952	-1.85786
235	nuclear euchromatin (GO:0005719)	0.243719	3.7576	-1.86087
236	integral component of nuclear inner membrane (GO:0005639)	0.141279	3.64471	-1.90769
237	eukaryotic 48S preinitiation complex (GO:0033290)	0.183814	3.66737	-1.91955
238	condensed chromosome kinetochore (GO:0000777)	0.152115	3.69	-1.93139
239	axolemma (GO:0030673)	0.162815	3.7076	-1.9406
240	axonal growth cone (GO:0044295)	0.162815	3.73486	-1.95488
241	cohesin complex (GO:0008278)	0.152115	3.79768	-1.98775
242	mRNA cleavage factor complex (GO:0005849)	0.183814	3.80249	-1.99027
243	basement membrane collagen trimer (GO:0098651)	0.107939	3.87461	-2.02802
244	extrinsic component of organelle membrane (GO:0031312)	0.194116	3.88228	-2.03203
245	XY body (GO:0001741)	0.162815	3.91464	-2.04897
246	chylomicron (GO:0042627)	0.162815	3.9779	-2.08208
247	myelin sheath (GO:0043209)	0.204289	4.04405	-2.11671
248	lateral element (GO:0000800)	0.141279	4.09771	-2.14479

## Sheet: 9 ChEA terms for alpha up
Rank	Term	p-Value	Z-score	Combined score
1	SOX2-20726797-SW620-HUMAN	1.28812e-17	-1.60127	53.0181
2	POU5F1-18700969-MESC-mouse	1.84416e-07	-3.17153	41.2971
3	TCF4-18268006-LS174T-HUMAN	1.82473e-07	-2.38881	31.1051
4	EP300-20729851-FORBRAIN_MIDBRAIN_LIMB_HEART-MOUSE	3.55658e-08	-2.14284	30.6164
5	ZNF217-24962896-MCF7-HUMAN	2.84351e-10	-1.56872	28.6754
6	EGR1-20690147-ERYTHROLEUKEMIA-HUMAN	1.31571e-16	-0.855971	27.2925
7	NR1H3-23393188-ATHEROSCLEROTIC-FOAM-HUMAN	4.8615e-08	-1.93462	27.2666
8	NR0B1-18358816-MESC-mouse	1.09248e-08	-1.70696	25.8031
9	SMAD1-18555785-MESC-mouse	4.13735e-07	-2.08455	25.7006
10	MITF-21258399-MELANOMA-HUMAN	5.69488e-17	-0.743204	24.018
11	FOXA2-19822575-HepG2-human	5.34302e-12	-1.08695	23.8762
12	TFAP2C-20629094-MCF7-HUMAN	1.64516e-08	-1.53383	22.6717
13	HSF1-23293686-STHDH_STRIATAL-MOUSE	2.07057e-05	-2.15486	19.642
14	ZFP281-18358816-MESC-mouse	9.37298e-06	-1.99075	19.3281
15	ZFP281-18757296-E14-MOUSE	2.44406e-07	-1.49617	19.1674
16	MTF2-20144788-MESC-MOUSE	4.36712e-10	-1.05853	19.1314
17	SUZ12-20075857-MESC-MOUSE	9.03884e-13	-0.795406	18.7404
18	DNAJC2-21179169-NT2-HUMAN	1.07523e-06	-1.59175	18.4215
19	AR-21909140-LNCAP PROSTATE CANCER CELL LINES-HUMAN	1.51129e-05	-1.94048	18.201
20	PRDM14-21183938-MESC-MOUSE	3.495e-08	-1.23586	17.6577
21	TCFAP2C-20176728-TROPHOBLAST STEM CELLS-MOUSE	8.93729e-08	-1.27691	17.3353
22	PPARD-21283829-MYOFIBROBLAST-HUMAN	3.88645e-10	-0.953297	17.2402
23	NR3C1-21868756-MCF10A-HUMAN	8.31822e-07	-1.41793	16.735
24	SOX9-25088423-EMBRYONIC GONADS-MOUSE	2.32753e-08	-1.14569	16.69
25	CDX2-19796622-MESC-mouse	3.3367e-05	-1.91799	16.6895
26	HNF4A-19822575-HepG2-human	1.32142e-14	-0.599637	16.5278
27	SMAD2-18955504-HaCaT-human	5.12358e-07	-1.29807	15.8365
28	SMAD3-18955504-HaCaT-human	5.12358e-07	-1.28567	15.6851
29	SMAD4-21741376-HESC-HUMAN	1.70473e-06	-1.36138	15.3006
30	NRF2-20460467-MEF-MOUSE	1.57144e-06	-1.33313	15.0595
31	TRIM28-19339689-MESC-mouse	1.54843e-07	-1.14441	15.0135
32	NFE2L2-20460467-MEF-MOUSE	1.57144e-06	-1.32092	14.9216
33	SOX2-21211035-LN229_GBM-HUMAN	4.90576e-08	-1.05698	14.8971
34	CLOCK-20551151-293T-HUMAN	1.98108e-05	-1.61414	14.7579
35	TCFCP2L1-18555785-MESC-mouse	7.95826e-07	-1.22471	14.4742
36	NUCKS1-24931609-HEPATOCYTES-MOUSE	1.09598e-05	-1.50503	14.4645
37	SMAD3-21741376-HESC-HUMAN	2.24429e-05	-1.58143	14.3134
38	RUNX1-21571218-MEGAKARYOCYTES-HUMAN	5.32097e-11	-0.714131	14.1555
39	PPARG-20887899-3T3-L1 PREADIPOCYTE CELLS-MOUSE	3.52637e-09	-0.858822	13.8847
40	E2F1-18555785-MESC-mouse	2.10504e-08	-0.945714	13.8109
41	TCF3-18347094-MESC-mouse	1.47673e-06	-1.21774	13.7708
42	GATA1-19941827-MEL-mouse	7.93045e-07	-1.16048	13.7152
43	TP63-22573176-HFKS-HUMAN	2.91147e-09	-0.798817	12.9982
44	TBX3-20139965-MESC-MOUSE	3.53512e-05	-1.43553	12.4304
45	EP300-21415370-HL-1-MOUSE	0.000324756	-1.80112	12.2193
46	TAL1-20887958-HPC-7-MOUSE	4.23019e-07	-0.990146	12.2076
47	TAL1-20566737-PRIMARY FETAL LIVER ERYTHROID CELLS-MOUSE	1.13587e-06	-1.01349	11.7007
48	FOXO3-23340844-DLD1-HUMAN	4.89836e-05	-1.27675	10.6958
49	GATA2-21666600-HMVEC-HUMAN	0.000242311	-1.49253	10.5139
50	SMAD4-21799915-A2780-HUMAN	2.2827e-07	-0.815578	10.4754
51	SMARCA4-20176728-TROPHOBLAST STEM CELLS-MOUSE	5.73402e-05	-1.26356	10.4224
52	ESR1-17901129-mouse liver-mouse	0.000228305	-1.46089	10.3452
53	SETDB1-19884255-MESC-mouse	1.26397e-05	-1.05832	10.0597
54	NANOG-18700969-MESC-mouse	0.00163852	-1.76961	9.67889
55	STAT3-1855785-MESC-mouse	0.000250124	-1.36416	9.5814
56	ASH2L-23239880-MESC-MOUSE	9.01992e-08	-0.689802	9.36475
57	KLF4-19030024-MESC-mouse	3.18804e-05	-1.06712	9.30093
58	SCL-21571218-MEGAKARYOCYTES-HUMAN	7.05462e-06	-0.930483	9.27962
59	RBPJ-21746931-IB4-LCL-HUMAN	3.53388e-06	-0.868972	9.21198
60	SOX2-18692474-MESC-mouse	2.42904e-06	-0.831129	9.08546
61	ATF3-23680149-GBM1-GSC-HUMAN	3.95377e-06	-0.837283	8.80004
62	CRX-20693478-ADULT_RETINA-MOUSE	0.000168711	-1.15621	8.45568
63	TCF3-18692474-MESC-mouse	0.000116569	-1.08946	8.34342
64	RNF2-18974828-MESC-MOUSE	7.54572e-05	-1.0361	8.31854
65	EZH2-18974828-MESC-MOUSE	7.54572e-05	-1.02407	8.22191
66	FOXP1-21924763-HESC-HUMAN	3.6569e-08	-0.575316	8.21998
67	DMRT1-23473982-TESTES-MOUSE	5.55891e-06	-0.777274	7.92086
68	TFEB-21752829-HELA-HUMAN	0.000180003	-1.08585	7.88396
69	GATA1-21571218-MEGAKARYOCYTES-HUMAN	2.13237e-06	-0.69091	7.62677
70	TRP63-18441228-KERATINOCYTES-MOUSE	0.00192676	-1.33784	7.14232
71	NANOG-18692474-MESC-mouse	1.22565e-05	-0.728476	6.93341
72	VDR-20736230-LYMPHOBLASTOID-HUMAN	0.0015746	-1.17308	6.45351
73	TAF7L-23326641-C3H10T1-2-MOUSE	0.00178162	-1.1556	6.25098
74	POU5F1-18347094-MESC-mouse	7.31528e-05	-0.774213	6.21901
75	SOX2-18358816-MESC-mouse	0.000588347	-0.982078	6.20761
76	ZIC3-20872845-MESC-MOUSE	0.00219297	-1.18401	6.19486
77	STAT5-23275557-MAMMARY-EPITHELIUM-MOUSE	0.000116487	-0.798667	6.11644
78	LYL1-20887958-HPC-7-MOUSE	0.000424234	-0.910975	5.99868
79	STAT3-19079543-MESC-mouse	0.00067522	-0.962046	5.97534
80	EOMES-20176728-TROPHOBLAST STEM CELLS-MOUSE	0.000190256	-0.822681	5.95683
81	E2F4-21247883-LYMPHOBLASTOID-HUMAN	3.00904e-06	-0.551895	5.92724
82	SOX9-24532713-HFSC-MOUSE	4.29689e-05	-0.687203	5.83696
83	SUZ12-18974828-MESC-MOUSE	6.9119e-05	-0.716786	5.78848
84	GATA4-21415370-HL-1-MOUSE	0.000401266	-0.833681	5.51468
85	FOXO1-23066095-LIVER-MOUSE	0.00171037	-0.900784	4.90237
86	SFPI1-20887958-HPC-7-MOUSE	1.39719e-05	-0.500965	4.72063
87	SUZ12-18692474-MESC-mouse	0.000183408	-0.641942	4.65657
88	POU5F1-18358816-MESC-mouse	0.00169582	-0.849359	4.62309
89	NANOG-21062744-HESC-HUMAN	0.000976943	-0.780087	4.61227
90	SOX17-20123909-XEN-MOUSE	0.000232445	-0.647718	4.58244
91	SREBP1-19666523-LIVER-FROM-C57BL-MICE-MOUSE	0.00148152	-0.79391	4.39665
92	YAP1-20516196-MESC-MOUSE	3.29023e-05	-0.498739	4.33983
93	TP53-18474530-U2OS-human	0.000870079	-0.716432	4.30655
94	NANOG-16518401-MESC-mouse	0.00737274	-1.0109	4.28134
95	WT1-20215353-NEPHRON PROGENITOR-MOUSE	0.00034048	-0.632485	4.26782
96	TP53-20018659-R1E-MOUSE	0.000788478	-0.686503	4.18221
97	SMAD4-19686287-HaCaT-human	0.00362685	-0.868675	4.17094
98	MYB-21317192-ERMYB-MOUSE	0.000543772	-0.6403	4.07933
99	NACC1-18358816-MESC-mouse	0.00195113	-0.761394	4.06112
100	MYC-19079543-MESC-mouse	0.000818985	-0.65744	3.986
101	SOX11-23321250-Z138-A519-JVM2-HUMAN	0.00273215	-0.764419	3.84853
102	MECOM-23826213-KASUMI-MOUSE	7.9543e-05	-0.464098	3.70777
103	AR-22383394-PROSTATE_CANCER-HUMAN	0.000131098	-0.489344	3.69615
104	CTCF-18555785-MESC-mouse	0.000554645	-0.570596	3.62946
105	STAT3-18555785-MESC-MOUSE	0.000107384	-0.441139	3.39772
106	TET1-21451524-MESC-MOUSE	0.000116338	-0.438534	3.35843
107	LMO2-20887958-HPC-7-MOUSE	0.000186497	-0.456807	3.31139
108	POU5F1-18692474-MESC-mouse	1.58065e-05	-0.346105	3.23673
109	CCND1-20090754-RETINA-MOUSE	0.000689683	-0.488488	3.02814
110	DACH1-20351289-CHIP-SEQ-HUMAN	0.000426252	-0.447296	2.9454
111	RUNX1-20887958-HPC-7-MOUSE	0.000770691	-0.474751	2.89882
112	KLF2-18264089-MESC-mouse	0.00631504	-0.662804	2.87679
113	KLF5-18264089-MESC-mouse	0.00631504	-0.646099	2.80428
114	JARID2-20075857-MESC-MOUSE	0.000650036	-0.440599	2.74928
115	KLF4-18264089-MESC-mouse	0.00631504	-0.628617	2.7284
116	ESR2-21235772-MCF-7-HUMAN	0.00451098	-0.584914	2.7049
117	KLF1-20508144-FETAL-LIVER-ERYTHROID-MOUSE	0.000922866	-0.449855	2.68153
118	FOXP2-23625967-PFSK-1 AND SK-N-MC-HUMAN	0.00119233	-0.456172	2.61779
119	TP53-23651856-MEF-MOUSE	9.70019e-06	-0.262016	2.5401
120	SALL4-18804426_ESC-MESC-mouse	0.00526516	-0.564523	2.53458
121	EKLF-21900194-ERYTHROCYTE-MOUSE	0.000565707	-0.384259	2.4403
122	PHC1-16625203-MESC-mouse	0.00627325	-0.525289	2.27992
123	BACH1-22875853-HELA-AND-SCP4-HUMAN	0.00124025	-0.394702	2.25276
124	PBX1-22567123-OVCAR3-HUMAN	0.00155717	-0.376359	2.07047
125	NR1I2-20693526-LIVER-MOUSE	0.00702422	-0.473563	2.02278
126	HNF4A-19761587-HUMAN INTESTINAL CELL LINE CACO-2-human	0.00763617	-0.474301	1.99807
127	NANOG-16153702-HESC-human	0.00783816	-0.448438	1.8825
128	SPI1-23547873-NB4-HUMAN	9.98138e-06	-0.173918	1.68445
129	ESR1-21235772-MCF-7-HUMAN	0.0096303	-0.415673	1.67149
130	SOX2-18555785-MESC-mouse	0.00942325	-0.400887	1.61843
131	GATA2-20887958-HPC-7-MOUSE	0.000453945	-0.245009	1.60038
132	FLI1-21571218-MEGAKARYOCYTES-HUMAN	1.38086e-07	-0.120153	1.58514
133	TRIM28-17542650-NTERA2-HUMAN	0.507747	-2.33179	1.41646
134	MYBL2-22936984-MESC-MOUSE	0.00302101	-0.280023	1.38371
135	CTNNB1-20460455-HCT116-HUMAN	0.00314333	-0.27877	1.37249
136	CDKN2AIP-20523734-CORTICAL_NEURONS-MOUSE	0.0103893	-0.339866	1.34476
137	PPARG-19300518-3T3-L1 preadipocyte cells-mouse	0.0172001	-0.371214	1.31779
138	AR-20517297-VCAP-HUMAN	0.000420033	-0.198728	1.3086
139	NOTCH1-21737748-TLL-HUMAN	0.0122262	-0.336238	1.28322
140	SPI1-23127762-K562-HUMAN	0.00157162	-0.224319	1.23405
141	GATA2-19941826-K562-human	0.00593146	-0.252913	1.10705
142	EED-16625203-MESC-mouse	0.0104706	-0.273631	1.0821
143	ESR1-22446102-UTERI-MOUSE	0.0091603	-0.258665	1.05008
144	RAD21-21589869-MESC-MOUSE	0.000394419	-0.145864	0.96487
145	SALL4-22934838-CD34+-HUMAN	0.0052559	-0.21363	0.959151
146	POU5F1-16518401-MESC-mouse	0.0240156	-0.288081	0.942405
147	ARNT-22903824-MCF7-HUMAN	0.00416541	-0.200809	0.941921
148	MEF2A-21415370-HL-1-MOUSE	0.0135964	-0.240114	0.898682
149	CEBPB-23403033-LIVER-MOUSE	0.0126549	-0.197676	0.750865
150	POU5F1-18555785-MESC-mouse	0.0154179	-0.185106	0.674481
151	FOXM1-23109430-U2OS-HUMAN	0.0161974	-0.173744	0.626321
152	PRDM5-23873026-MEF-MOUSE	0.00416541	-0.123826	0.580824
153	SMARCA4-23332759-OLIGODENDROCYTES-MOUSE	0.000282977	-0.0761506	0.526291
154	CHD7-19251738-MESC-mouse	0.0148543	-0.139702	0.51351
155	STAT3-20064451-CD4+T-MOUSE	0.164508	-0.323069	0.51322
156	CTNNB1-24651522-LGR5+ INTESTINAL STEM CELL-HUMAN	0.0212378	-0.111597	0.376588
157	STAT4-19710469-TH1 cell mouse-mouse	0.0223161	-0.0908505	0.302529
158	SRY-25088423-EMBRYONIC GONADS-MOUSE	1.46467e-05	-0.0272967	0.256415
159	AHR-22903824-MCF7-HUMAN	0.012609	-0.0313774	0.119186
160	NANOG-18347094-MESC-mouse	0.00368444	-0.019397	0.0929643
161	TP53-16413492-HCT116-human	0.0785899	-0.0320943	0.0720006
162	HIF1A-21447827-MCF7-HUMAN	0.0290891	-0.0228093	0.0711028
163	TBP-23326641-C3H10T1-2-MOUSE	0.0369776	0.0132956	-0.0384505
164	EOMES-21245162-HESC-HUMAN	0.00666268	0.0165004	-0.0710649
165	THRA-23701648-CEREBELLUM-MOUSE	0.0273427	0.0289592	-0.0912586
166	ZNF274-21170338-K562_HELA_HEPG2_GM12878-HUMAN	0.0308094	0.031345	-0.0960775
167	CTNNB1-20615089-FETAL_BRAIN-HUMAN	0.898082	1.25859	-0.1314
168	FOXP2-21765815-NEURO2A-MOUSE	0.920936	1.6765	-0.138085
169	IRF8-22096565-A-GC-B-HUMAN	0.0373823	0.053968	-0.155984
170	EST1-17652178-JURKAT-HUMAN	0.873477	1.24869	-0.157299
171	GABP-17652178-JURKAT-HUMAN	0.873477	1.30485	-0.164374
172	MYC-18940864-HL60-human	0.018459	0.084947	-0.296861
173	JARID1A-20064375-MESC-MOUSE	0.889419	2.67721	-0.297158
174	NFIB-24661679-E16.5 LUNG-MOUSE	0.0177186	0.0865031	-0.304958
175	SOX2-16153702-HESC-human	0.0408762	0.109809	-0.308574
176	WT1-19549856-Wilms tumor-derived CCG99?11-human	0.0355946	0.113139	-0.330982
177	IRF8-22096565-GC-B-MOUSE	0.762777	1.33972	-0.337739
178	JARID2-20064375-MESC-MOUSE	0.00724224	0.0918492	-0.390079
179	RUNX1-17652178-JURKAT-HUMAN	0.0284947	0.126248	-0.394451
180	SALL4-18804426-XEN-mouse	0.0289267	0.126643	-0.394782
181	CREB1-15753290-HEK293T-human	0.444983	0.554587	-0.397057
182	IRF1-21803131-MONOCYTES-HUMAN	0.709043	1.39367	-0.444355
183	IRF8-21731497-J774-MOUSE	0.680658	1.3656	-0.486872
184	NKX2-5-21415370-HL-1-MOUSE	0.0200635	0.14527	-0.497756
185	CUX1-19635798-MULTIPLE HUMAN CANCER CELL TYPES-HUMAN	0.652156	1.25895	-0.498698
186	ESRRB-18555785-MESC-mouse	0.754019	1.94831	-0.507528
187	NR3C1-23031785-PC12-MOUSE	0.0180422	0.146132	-0.513275
188	GBX2-23144817-PC3-HUMAN	0.640635	1.28512	-0.52787
189	RELA-24523406-FIBROSARCOMA-HUMAN	0.00372158	0.113966	-0.545851
190	NANOG-18358816-MESC-mouse	0.0136283	0.146436	-0.548071
191	XRN2-22483619-HELA-HUMAN	0.00355929	0.11666	-0.561515
192	YY1-23942234-MYOBLASTS AND MYOTUBES-MOUSE	0.769071	2.30047	-0.568263
193	ELK1-19687146-Hela cells-human	0.636457	1.44118	-0.596791
194	FOXP3-17237761-TREG-MOUSE	0.234388	0.498236	-0.644743
195	THAP11-20581084-MESC-MOUSE	0.596383	1.39351	-0.6632
196	CDX2-20551321-CACO-2-HUMAN	0.107768	0.341321	-0.663595
197	RARG-19884340-MEF-MOUSE	0.0524518	0.259666	-0.673072
198	E2F4-17652178-JURKAT-HUMAN	0.47993	1.04864	-0.678581
199	VDR-23401126-LCL-AND-THP1-HUMAN	0.574883	1.4112	-0.714332
200	ETS2-20176728-TROPHOBLAST STEM CELLS-MOUSE	0.536827	1.29024	-0.722868
201	ELF1-20517297-JURKAT-HUMAN	0.0115896	0.19008	-0.734524
202	CHD1-19587682-MESC-mouse	0.57974	1.47164	-0.737299
203	ASXL1-24218140-BMDM-MOUSE	0.550238	1.37249	-0.741483
204	CEBPD-23245923-MEF-MOUSE	0.537573	1.37323	-0.769366
205	NR4A2-19515692-MN9D-mouse	0.523404	1.32781	-0.77065
206	IRF1-19129219-H3396 breast cancer cells-human	0.504314	1.26918	-0.775369
207	YY1-21170310-MESC-MOUSE	0.493639	1.24921	-0.777386
208	HOXD13-18407260-invivo in developing limbs-mouse	0.504314	1.29758	-0.792719
209	FLI1-20887958-HPC-7-MOUSE	0.00103658	0.13778	-0.807631
210	PPARD-23176727-KERATINOCYTES-MOUSE	0.500762	1.35206	-0.826548
211	SPI1-22096565-GC-B-MOUSE	0.552449	1.57076	-0.847425
212	MYCN-21190229-SHEP-21N-HUMAN	0.384713	0.993783	-0.849372
213	TP63-23658742-EP156T-HUMAN	4.08096e-05	0.101531	-0.866113
214	PPARG-23326641-C3H10T1-2-MOUSE	0.350057	0.960966	-0.895502
215	BCL3-23251550-MUSCLE-MOUSE	0.0125589	0.236511	-0.898377
216	STAT6-20620947-CD4_POS_T-HUMAN	0.272609	0.781898	-0.907689
217	POU3F2-20337985-501MEL-HUMAN	0.567524	1.83062	-0.944285
218	POU5F1-16153702-HESC-human	0.183587	0.631638	-0.946079
219	NFE2L2-22581777-LYMPHOBLASTOID-HUMAN	0.0418565	0.346569	-0.96725
220	TCF7-22412390-EML-MOUSE	0.00355929	0.203558	-0.979783
221	GATA1-19941826-K562-human	0.133783	0.560191	-0.986061
222	ERG-21242973-JURKAT-HUMAN	0.108883	0.509536	-0.98748
223	HTT-18923047-STHdh-human	0.145609	0.584022	-0.987734
224	REST-18959480-MESC-mouse	0.027979	0.326039	-1.02307
225	EGR1-19032775-M12-HUMAN	0.25927	0.858852	-1.03706
226	EWS-ERG-20517297-CADO-ES1-HUMAN	0.0128521	0.278749	-1.05602
227	NANOG-18555785-MESC-mouse	0.130389	0.607488	-1.08251
228	EWS-FLI1-20517297-SK-N-MC-HUMAN	0.336313	1.13773	-1.09786
229	PDX1-19855005-MIN6-MOUSE	0.21769	0.821259	-1.10546
230	ESR1-20079471-T-47D-HUMAN	0.18143	0.738134	-1.11154
231	GATA3-20176728-TROPHOBLAST STEM CELLS-MOUSE	0.346843	1.18549	-1.11155
232	SRY-22984422-TESTIS-RAT	0.155088	0.679896	-1.11492
233	MYC-22102868-BL-HUMAN	0.157673	0.70006	-1.13912
234	YY1-22570637-MALME-3M-HUMAN	0.0136726	0.305043	-1.14169
235	SRF-21415370-HL-1-MOUSE	0.364803	1.29503	-1.1668
236	KDM6A-18722178-U937_AND_SAOS2-HUMAN	0.245019	0.941209	-1.18636
237	TCF7L2-21901280-H4IIE-RAT	0.200053	0.859979	-1.22067
238	SPI1-20517297-HL60-HUMAN	0.459712	1.77906	-1.22181
239	ELF1-17652178-JURKAT-HUMAN	0.379392	1.41544	-1.22463
240	PPARD-23208498-MDA-MB-231-HUMAN	0.114706	0.665771	-1.26099
241	CEBPA-23403033-LIVER-MOUSE	0.0613915	0.517971	-1.27015
242	SMAD-19615063-ovarian surface epithelium-human	0.359158	1.42786	-1.30382
243	DROSHA-22980978-HELA-HUMAN	0.223484	1.00043	-1.32772
244	ERG-20517297-VCAP-HUMAN	0.0146916	0.361858	-1.33026
245	STAT1-20625510-HELA-HUMAN	0.208083	0.975654	-1.35372
246	TP63-17297297-HaCaT-human	0.00982073	0.340677	-1.3652
247	SOX2-19030024-MESC-mouse	0.196647	0.974028	-1.39563
248	DCP1A-22483619-HELA-HUMAN	0.28538	1.27541	-1.42672
249	ZNF652-21678463-ZR75-1-HUMAN	0.331156	1.47	-1.43606
250	TCF3-18467660-MESC-MOUSE	0.125091	0.805061	-1.46475
251	SREBP2-21459322-LIVER-MOUSE	0.352078	1.57888	-1.4677
252	GATA2-21571218-MEGAKARYOCYTES-HUMAN	0.0190421	0.425358	-1.47541
253	BMI1-19503595-MEFC-mouse	0.0895677	0.699477	-1.48356
254	PAX3-FKHR-20663909-RHABDOMYOSARCOMA-HUMAN	0.0147723	0.404635	-1.48744
255	SIN3A-21632747-MESC-MOUSE	0.0107024	0.379595	-1.49497
256	RNF2-16625203-MESC-mouse	0.147316	0.892193	-1.50201
257	SUZ12-16625203-MESC-mouse	0.170081	0.96893	-1.51064
258	EBNA2-21746931-IB4-LCL-HUMAN	0.00767756	0.36127	-1.52191
259	E2F1-21310950-MCF7-HUMAN	0.226154	1.16094	-1.53119
260	RUNX2-22187159-PCA-HUMAN	0.000216846	0.216342	-1.54068
261	ELK1-22589737-MCF10A-HUMAN	0.050066	0.591826	-1.55637
262	GFI1B-20887958-HPC-7-MOUSE	0.00307821	0.32403	-1.59978
263	PHF8-20622854-HELA-HUMAN	0.00760122	0.381805	-1.60842
264	EGR1-19374776-THP-1-human	0.0258241	0.504368	-1.61578
265	SUZ12-18555785-MESC-mouse	0.0371492	0.568474	-1.64401
266	PPARG-20176806-THIOMACROPHAGE-MOUSE	0.1809	1.10492	-1.66387
267	HOXB4-20404135-EML-MOUSE	0.205132	1.20719	-1.68774
268	EGR1-23403033-LIVER-MOUSE	0.0538823	0.659911	-1.69568
269	ERG-20887958-HPC-7-MOUSE	0.00196992	0.318508	-1.69823
270	RUNX1-22412390-EML-MOUSE	0.004726	0.374178	-1.71545
271	MYC-20876797-MEDULLOBLASTOMA-HUMAN	0.237447	1.35015	-1.73936
272	TP53-22127205-IMR90-HUMAN	0.0617845	0.71859	-1.76061
273	ESR1-15608294-MCF7-human	0.296946	1.62663	-1.76072
274	TET1-21490601-MESC-MOUSE	0.00223154	0.339182	-1.77126
275	AR-19668381-PC3-HUMAN	0.000767804	0.291144	-1.77772
276	ELF5-23300383-T47D-HUMAN	0.0423593	0.647534	-1.80241
277	JUN-21703547-K562-HUMAN	0.0276311	0.575724	-1.811
278	MYC-18555785-MESC-mouse	0.0671905	0.759999	-1.81132
279	CNOT3-19339689-MESC-mouse	0.0237227	0.560529	-1.83781
280	BMI1-23680149-NPCS-MOUSE	0.177475	1.23301	-1.87459
281	TFAP2A-17053090-MCF7-human	0.00870307	0.45906	-1.88444
282	ZFP42-18358816-MESC-mouse	0.040565	0.672741	-1.89254
283	PAX6-23342162-BETA-FORBRAIN-LENS-MOUSE	0.0689335	0.81698	-1.93309
284	REST-19997604-NEURONS-MOUSE	0.13722	1.1235	-1.95355
285	EZH2-23942234-MYOBLASTS AND MYOTUBES-MOUSE	0.0517138	0.755354	-1.9653
286	RCOR1-19997604-NEURONS-MOUSE	0.229504	1.5164	-1.98323
287	VDR-23849224-CD4+-HUMAN	0.40015	2.47295	-2.02473
288	KLF4-18358816-MESC-mouse	0.019528	0.591662	-2.04033
289	PADI4-21655091-MCF7-HUMAN	0.0796212	0.938759	-2.09768
290	STAT3-23295773-U87-HUMAN	0.000397862	0.317486	-2.10013
291	OLIG2-23332759-OLIGODENDROCYTES-MOUSE	0.00669634	0.500172	-2.15417
292	TP53-22573176-HFKS-HUMAN	0.0236468	0.66015	-2.16443
293	MYC-19915707-AK7-human	0.112494	1.16209	-2.21895
294	FOXP3-21729870-TREG-HUMAN	0.236396	1.77501	-2.28821
295	GLI1-17442700-MESC-mouse	0.231474	1.7957	-2.3397
296	KLF4-18555785-MESC-mouse	0.00677842	0.557244	-2.39663
297	MEIS1-20887958-HPC-7-MOUSE	0.149398	1.4834	-2.48226
298	TBX5-21415370-HL-1-MOUSE	0.0682446	1.05262	-2.4968
299	E2F1-17053090-MCF7-human	0.046215	0.938007	-2.53344
300	MYC-19030024-MESC-mouse	0.000605328	0.403901	-2.54531
301	SPI1-20176806-THIOMACROPHAGE-MOUSE	0.138626	1.5629	-2.71249
302	TTF2-22483619-HELA-HUMAN	0.0922167	1.34808	-2.82549
303	SETDB1-19884257-MESC-mouse	0.219689	2.12295	-2.84603
304	MYCN-18555785-MESC-mouse	0.0159084	0.812023	-2.93762
305	ETS1-20019798-JURKAT-HUMAN	0.0633677	1.24668	-3.03365
306	CEBPB-20176806-THIOMACROPHAGE-MOUSE	0.0595194	1.22756	-3.04286
307	TEAD4-22529382-TROPHECTODERM-MOUSE	0.00830892	0.765794	-3.17459
308	REST-21632747-MESC-MOUSE	0.00443997	0.732546	-3.39431
309	CREB1-23762244-HIPPOCAMPUS-RAT	0.00237503	0.698319	-3.60841
310	GABP-19822575-HepG2-human	0.006531	0.872996	-3.76749
311	HOXC9-25013753-NEUROBLASTOMA BE2-C-HUMAN	0.0291086	1.25702	-3.91847
312	FOXO3-22982991-MACROPHAGES-MOUSE	0.0555482	1.5999	-4.06933
313	STAT6-21828071-BEAS2B-HUMAN	0.138758	2.38145	-4.13312
314	MYC-18358816-MESC-mouse	0.0622379	1.712	-4.18942
315	SPI1-22790984-ERYTHROLEUKEMIA-MOUSE	0.0494598	1.64264	-4.33246
316	ZFX-18555785-MESC-mouse	0.0728649	1.94606	-4.50487
317	TCF4-23295773-U87-HUMAN	0.000484822	0.695888	-4.50654
318	RCOR3-21632747-MESC-MOUSE	0.00306624	0.928176	-4.58253
319	SIN3B-21632747-MESC-MOUSE	5.39365e-05	0.558468	-4.63275
320	RBPJ-22232070-NCS-MOUSE	0.117038	2.53776	-4.77596
321	CREB1-20920259-GC1-SPG-MOUSE	0.00655562	1.34815	-5.81807
322	KDM5B-21448134-MESC-MOUSE	0.11598	3.60441	-6.80161
323	BP1-19119308-Hs578T-human	0.0653283	3.72029	-8.95537
324	CREM-20920259-GC1-SPG-MOUSE	0.00114789	2.95706	-17.057

## Sheet: 10 ENCODE terms for alpha up
Rank	Term	p-Value	Z-score	Combined score
1	NR3C1_A549_hg19	3.66609e-14	-1.811	43.9122
2	NR3C1_ECC-1_hg19	1.82933e-10	-1.92264	31.5802
3	RCOR1_HeLa-S3_hg19	2.4923e-05	-1.80494	9.96246
4	TBP_K562_hg19	8.86468e-06	-1.62987	9.84838
5	POLR2A_GM19099_hg19	2.4923e-05	-1.73203	9.56005
6	RAD21_A549_hg19	3.7226e-05	-1.65594	8.7776
7	BHLHE40_A549_hg19	0.000173544	-1.70642	7.60107
8	PRDM1_HeLa-S3_hg19	0.000148873	-1.68127	7.48905
9	POLR2A_cerebellum_mm9	0.000173544	-1.62543	7.24028
10	IRF1_K562_hg19	9.1247e-05	-1.55709	7.09759
11	POLR2A_brain_mm9	0.000173544	-1.59195	7.09116
12	POLR2A_cortical plate_mm9	0.000173544	-1.48997	6.6369
13	POLR2A_HEK293_hg19	0.000428916	-1.71593	6.58442
14	CTCF_SK-N-SH_hg19	0.000306136	-1.62832	6.45926
15	CHD2_HeLa-S3_hg19	0.000428916	-1.61803	6.20877
16	POLR2A_small intestine_mm9	0.000428916	-1.55113	5.95207
17	SMC3_MEL cell line_mm9	0.00101327	-1.68884	5.94576
18	ZNF263_K562_hg19	0.0007132	-1.68461	5.93088
19	SP1_H1-hESC_hg19	0.00085926	-1.63792	5.7665
20	RAD21_HCT116_hg19	0.000845866	-1.60771	5.66012
21	RAD21_MCF-7_hg19	0.000956817	-1.6051	5.65096
22	RNF2_K562_hg19	0.00101327	-1.5893	5.59533
23	ZC3H11A_CH12.LX_mm9	0.00139889	-1.67233	5.54622
24	EP300_HepG2_hg19	0.000683295	-1.54178	5.42801
25	EZH2_B cell_hg19	0.00101327	-1.52484	5.3684
26	SUZ12_K562_hg19	0.00101327	-1.51789	5.34392
27	POLR2A_A549_hg19	0.00103019	-1.5139	5.32987
28	POLR2A_bone marrow macrophage_mm9	0.00101327	-1.51257	5.32517
29	ZBTB7A_ECC-1_hg19	0.00117462	-1.54181	5.27993
30	POLR2A_olfactory bulb_mm9	0.00101327	-1.47101	5.17886
31	TAF7_H1-hESC_hg19	0.00184762	-1.62237	5.03776
32	TCF7L2_MCF-7_hg19	0.00228538	-1.62097	5.03343
33	CTCF_A549_hg19	0.00135413	-1.49643	4.96287
34	TCF3_myocyte_mm9	0.00211006	-1.57031	4.87611
35	SMC3_SK-N-SH_hg19	0.00228538	-1.54325	4.7921
36	POLR2A_GM18526_hg19	0.00228538	-1.53907	4.77911
37	CTCF_ES-Bruce4_mm9	0.00228538	-1.52171	4.7252
38	ZBTB7A_HepG2_hg19	0.00242814	-1.53763	4.71852
39	JUND_HCT116_hg19	0.00416784	-1.73576	4.69241
40	CEBPB_myocyte_mm9	0.00397032	-1.72307	4.65808
41	POLR2A_embryonic fibroblast_mm9	0.00228538	-1.49938	4.65587
42	RAD21_GM12878_hg19	0.00261702	-1.53553	4.63319
43	MAZ_MEL cell line_mm9	0.00228538	-1.46817	4.55896
44	UBTF_MEL cell line_mm9	0.00228538	-1.46444	4.54737
45	POLR2A_MCF-7_hg19	0.00158966	-1.40716	4.53159
46	REST_K562_hg19	0.00270822	-1.45644	4.37814
47	POLR2AphosphoS5_GM12878_hg19	0.00345539	-1.55202	4.35417
48	RFX5_IMR-90_hg19	0.00656405	-1.66246	4.13551
49	EZH2_myotube_hg19	0.00491517	-1.47908	3.99849
50	MAX_NB4_hg19	0.00491517	-1.46352	3.95644
51	MYOD1_myocyte_mm9	0.00346017	-1.40354	3.93762
52	MAFK_HeLa-S3_hg19	0.00491517	-1.45583	3.93565
53	NRF1_GM12878_hg19	0.00491517	-1.45285	3.92759
54	RFX5_SK-N-SH_hg19	0.00581533	-1.5277	3.92394
55	RAD21_HepG2_hg19	0.00507252	-1.4585	3.92142
56	ZKSCAN1_HeLa-S3_hg19	0.00491517	-1.41501	3.8253
57	POLR2A_heart_mm9	0.00491517	-1.41154	3.81592
58	TBP_HeLa-S3_hg19	0.00491517	-1.40937	3.81005
59	EP300_T47D_hg19	0.00661578	-1.5316	3.80997
60	HA-E2F1_HeLa-S3_hg19	0.00491517	-1.40132	3.78829
61	HDAC2_MCF-7_hg19	0.00641395	-1.51086	3.7584
62	POLR2A_limb_mm9	0.00491517	-1.38679	3.74899
63	POLR2A_ES-Bruce4_mm9	0.00491517	-1.34997	3.64945
64	TAF1_HeLa-S3_hg19	0.0075229	-1.51563	3.62214
65	POLR2A_GM12878_hg19	0.00473032	-1.32256	3.57537
66	CTCF_cortical plate_mm9	0.0100674	-1.49889	3.39585
67	EP300_CH12.LX_mm9	0.0100674	-1.46765	3.32507
68	BHLHE40_GM12878_hg19	0.0100674	-1.45546	3.29743
69	PHF8_K562_hg19	0.0100674	-1.44743	3.27926
70	POLR2A_ECC-1_hg19	0.00928552	-1.4422	3.26739
71	CEBPB_HepG2_hg19	0.00715762	-1.34441	3.25934
72	SMC3_HeLa-S3_hg19	0.0100674	-1.43342	3.24751
73	RFX5_HepG2_hg19	0.0100674	-1.37747	3.12075
74	NFIC_SK-N-SH_hg19	0.014421	-1.51859	3.11202
75	MAZ_HeLa-S3_hg19	0.0100674	-1.3544	3.06849
76	TBP_HepG2_hg19	0.0100674	-1.35042	3.05946
77	MAX_K562_hg19	0.00960962	-1.34688	3.05146
78	POLR2AphosphoS2_HeLa-S3_hg19	0.0100674	-1.33934	3.03435
79	USF1_H1-hESC_hg19	0.0105435	-1.35545	3.02549
80	PML_MCF-7_hg19	0.0132807	-1.46454	3.02471
81	NFYA_GM12878_hg19	0.0100674	-1.32816	3.00903
82	JUND_MEL cell line_mm9	0.0168214	-1.47311	2.98967
83	EP300_HeLa-S3_hg19	0.0123719	-1.40416	2.962
84	CEBPB_C2C12_mm9	0.0129486	-1.41457	2.93666
85	CTCF_HCT116_hg19	0.0111666	-1.33895	2.92863
86	CHD1_MEL cell line_mm9	0.0182994	-1.44217	2.92686
87	EP300_MEL cell line_mm9	0.0196124	-1.39663	2.83444
88	HDAC2_H1-hESC_hg19	0.0114263	-1.27086	2.76626
89	RCOR1_IMR-90_hg19	0.0140342	-1.33257	2.75215
90	STAT2_K562_hg19	0.0205522	-1.33892	2.69855
91	RAD21_MEL cell line_mm9	0.0135992	-1.29523	2.67503
92	FOS_endothelial cell of umbilical vein_hg19	0.0196124	-1.31175	2.66217
93	RAD21_ECC-1_hg19	0.020088	-1.31501	2.65902
94	EGR1_ECC-1_hg19	0.0139975	-1.28662	2.65725
95	STAT3_HeLa-S3_hg19	0.017368	-1.3087	2.65599
96	CTCF_GM12892_hg19	0.0196124	-1.30233	2.64306
97	HDAC2_K562_hg19	0.0137005	-1.27165	2.62634
98	POLR2AphosphoS5_HCT116_hg19	0.0194755	-1.28845	2.61488
99	BHLHE40_MEL cell line_mm9	0.0196124	-1.28812	2.61422
100	POLR2A_GM18505_hg19	0.0196124	-1.27643	2.59049
101	ZNF143_H1-hESC_hg19	0.0196124	-1.27339	2.58432
102	BHLHE40_HepG2_hg19	0.0170737	-1.27135	2.5802
103	CTCF_lung_mm9	0.0196124	-1.26624	2.56981
104	USF1_HepG2_hg19	0.021584	-1.28954	2.55651
105	SAP30_K562_hg19	0.0196124	-1.25753	2.55213
106	POLR2AphosphoS5_K562_hg19	0.0199723	-1.25105	2.5297
107	KDM1A_K562_hg19	0.0196124	-1.24019	2.51695
108	FOXA1_HepG2_hg19	0.0188913	-1.23934	2.51522
109	TFAP2A_HeLa-S3_hg19	0.0191641	-1.233	2.50235
110	E2F6_H1-hESC_hg19	0.0190754	-1.23211	2.50054
111	GATA1_K562_hg19	0.0243407	-1.32342	2.48542
112	FOS_K562_hg19	0.0196124	-1.21851	2.47296
113	POLR2A_liver_mm9	0.0196124	-1.21798	2.47187
114	CTCF_GM12891_hg19	0.0196124	-1.21124	2.4582
115	ZNF143_GM12878_hg19	0.0196124	-1.19919	2.43374
116	CTCF_C2C12_mm9	0.0196124	-1.19614	2.42756
117	TAL1_G1E_mm9	0.0258891	-1.32333	2.42417
118	TAL1_MEL cell line_mm9	0.0204173	-1.18511	2.38855
119	CHD4_K562_hg19	0.0196124	-1.16334	2.36098
120	GTF2F1_HeLa-S3_hg19	0.0196124	-1.15564	2.34536
121	ETS1_MEL cell line_mm9	0.0236926	-1.22347	2.32114
122	POLR2A_K562_hg19	0.0139703	-1.12251	2.31832
123	POLR2A_HeLa-S3_hg19	0.0173042	-1.1388	2.31117
124	IRF3_GM12878_hg19	0.0196124	-1.12053	2.27411
125	REST_myocyte_mm9	0.0196124	-1.11734	2.26764
126	POLR2A_kidney_mm9	0.0196124	-1.11176	2.25631
127	POLR2A_lung_mm9	0.0196124	-1.05537	2.14185
128	POLR2A_MEL cell line_mm9	0.0151708	-1.04764	2.12617
129	ZMIZ1_MEL cell line_mm9	0.0284647	-1.16047	2.03853
130	RAD21_CH12.LX_mm9	0.0362932	-1.20298	1.99329
131	CEBPB_ECC-1_hg19	0.0307933	-1.16853	1.9906
132	POLR2AphosphoS5_neural cell_hg19	0.0349961	-1.16688	1.93348
133	REST_H1-hESC_hg19	0.0306416	-1.1348	1.93314
134	CTCF_GM19240_hg19	0.0362932	-1.16265	1.92647
135	USF1_myocyte_mm9	0.0362932	-1.16085	1.92348
136	CTCF_bone marrow_mm9	0.0362932	-1.1572	1.91744
137	NRF1_HepG2_hg19	0.0362932	-1.15525	1.9142
138	POLR2A_H1-hESC_hg19	0.028556	-1.0808	1.89858
139	NCOR1_K562_hg19	0.0362932	-1.12808	1.86919
140	TCF7L2_HeLa-S3_hg19	0.0304816	-1.09537	1.86598
141	TEAD4_A549_hg19	0.0442555	-1.23765	1.86062
142	POLR2A_GM10847_hg19	0.0362932	-1.10824	1.83631
143	CHD1_K562_hg19	0.0362932	-1.1075	1.83508
144	CTCF_spleen_mm9	0.0362932	-1.10217	1.82626
145	CTCF_MCF-7_hg19	0.0256811	-0.989574	1.81311
146	POLR2A_endothelial cell of umbilical vein_hg19	0.0270443	-0.9992	1.79444
147	SMC3_CH12.LX_mm9	0.0362932	-1.08261	1.79385
148	POLR2A_HepG2_hg19	0.0209884	-0.895355	1.79295
149	NRF1_SK-N-SH_hg19	0.0362932	-1.07261	1.77728
150	CHD2_GM12878_hg19	0.0362932	-1.07043	1.77366
151	ZC3H11A_ES-E14_mm9	0.0461133	-1.20175	1.77216
152	RBBP5_H1-hESC_hg19	0.0362932	-1.06495	1.76458
153	FOSL1_HCT116_hg19	0.0567568	-1.24954	1.76286
154	REST_MCF-7_hg19	0.0424407	-1.12905	1.73043
155	POLR2A_CH12.LX_mm9	0.0362932	-1.02828	1.70382
156	eGFP-NR4A1_K562_hg19	0.0422976	-1.10963	1.70067
157	USF1_ECC-1_hg19	0.0406909	-1.08514	1.68802
158	CTCF_ECC-1_hg19	0.0471045	-1.13729	1.65992
159	CTBP2_H1-hESC_hg19	0.0362932	-0.991133	1.64227
160	EP300_H1-hESC_hg19	0.0405248	-1.00436	1.56235
161	RAD21_SK-N-SH_hg19	0.0428913	-1.00177	1.5311
162	TEAD4_MCF-7_hg19	0.0561916	-1.06441	1.50168
163	HNF4A_HepG2_hg19	0.041831	-0.96689	1.48357
164	EGR1_K562_hg19	0.0460024	-0.996853	1.47001
165	REST_HepG2_hg19	0.0617722	-1.01765	1.43571
166	WRNIP1_GM12878_hg19	0.0637172	-1.01408	1.43067
167	MYC_K562_hg19	0.0359734	-0.855551	1.41762
168	EP300_ES-Bruce4_mm9	0.0637172	-1.00382	1.4162
169	USF1_HCT116_hg19	0.058028	-0.988472	1.39454
170	GATA1_erythroblast_mm9	0.0572139	-0.982504	1.38612
171	GATA3_MCF-7_hg19	0.0526967	-0.975492	1.37623
172	JUND_K562_hg19	0.0637172	-0.963246	1.35896
173	SUZ12_H1-hESC_hg19	0.0507959	-0.959215	1.35327
174	SREBF1_HepG2_hg19	0.0691167	-0.998819	1.34674
175	SMARCC1_HeLa-S3_hg19	0.0637172	-0.954541	1.34667
176	JUN_HeLa-S3_hg19	0.0711873	-1.0126	1.34485
177	NELFE_MEL cell line_mm9	0.0637172	-0.952927	1.3444
178	TAF1_MCF-7_hg19	0.0602931	-0.947715	1.33705
179	RCOR1_HepG2_hg19	0.0637172	-0.943192	1.33066
180	CEBPB_A549_hg19	0.0564573	-0.940828	1.32733
181	EZH2_astrocyte_hg19	0.0637172	-0.938691	1.32431
182	TAL1_erythroblast_mm9	0.0677409	-0.959733	1.30884
183	SP2_K562_hg19	0.0518137	-0.924548	1.30436
184	POLR2A_testis_mm9	0.0637172	-0.917404	1.29428
185	NRF1_K562_hg19	0.0637172	-0.914691	1.29045
186	PBX3_A549_hg19	0.0532887	-0.911302	1.28567
187	MYOD1_C2C12_mm9	0.0698824	-0.950944	1.27615
188	IKZF1_GM12878_hg19	0.0637172	-0.900846	1.27092
189	POLR2A_erythroblast_hg19	0.0637172	-0.895009	1.26269
190	POLR2A_Raji_hg19	0.0637172	-0.889224	1.25453
191	CTCF_IMR-90_hg19	0.0637172	-0.889199	1.25449
192	BHLHE40_K562_hg19	0.0637172	-0.887408	1.25196
193	POLR2AphosphoS2_A549_hg19	0.0637172	-0.886219	1.25029
194	POLR2A_MCF 10A_hg19	0.0548403	-0.883849	1.24694
195	MAFK_H1-hESC_hg19	0.0637172	-0.880595	1.24235
196	BHLHE40_CH12.LX_mm9	0.0637172	-0.880153	1.24173
197	CHD1_CH12.LX_mm9	0.0637172	-0.878763	1.23977
198	TCF7L2_HEK293_hg19	0.0637172	-0.872679	1.23118
199	USF2_HepG2_hg19	0.0637172	-0.858494	1.21117
200	EZH2_fibroblast of lung_hg19	0.0637172	-0.854417	1.20542
201	POLR2A_GM15510_hg19	0.0637172	-0.850351	1.19968
202	TFAP2C_HeLa-S3_hg19	0.0637172	-0.846097	1.19368
203	MXI1_HeLa-S3_hg19	0.0637172	-0.844264	1.19109
204	POLR2AphosphoS2_HepG2_hg19	0.0637172	-0.842717	1.18891
205	CTCF_GM19239_hg19	0.0637172	-0.841716	1.1875
206	ZNF384_K562_hg19	0.0637172	-0.839643	1.18458
207	GATA3_SK-N-SH_hg19	0.0771381	-0.927256	1.17828
208	POLR2AphosphoS2_GM12878_hg19	0.0637172	-0.823145	1.1613
209	RAD21_H1-hESC_hg19	0.0643376	-0.816262	1.14756
210	FOSL1_C2C12_mm9	0.0884371	-0.984819	1.14752
211	STAT1_GM12878_hg19	0.0637172	-0.810993	1.14416
212	CTCF_kidney_hg19	0.0637172	-0.808629	1.14082
213	CTCF_spleen_hg19	0.0637172	-0.802536	1.13223
214	CTCF_GM19238_hg19	0.0637172	-0.799182	1.12749
215	CEBPB_HeLa-S3_hg19	0.0637172	-0.781833	1.10302
216	GATA3_A549_hg19	0.0960407	-0.946983	1.05794
217	REST_HeLa-S3_hg19	0.0764391	-0.824529	1.05151
218	USF1_A549_hg19	0.0649416	-0.745615	1.0448
219	TCF12_myocyte_mm9	0.0911932	-0.886561	1.01356
220	MAX_SK-N-SH_hg19	0.0759397	-0.794754	1.01354
221	REST_ECC-1_hg19	0.081323	-0.829102	1.0135
222	TEAD4_ECC-1_hg19	0.0763589	-0.792629	1.01083
223	NFYA_K562_hg19	0.0637172	-0.712707	1.00549
224	RFX5_H1-hESC_hg19	0.0637172	-0.706196	0.996307
225	STAT1_HeLa-S3_hg19	0.0923647	-0.861385	0.980701
226	JUND_GM12878_hg19	0.0928357	-0.859771	0.978731
227	USF1_K562_hg19	0.0834185	-0.789499	0.952083
228	SIN3A_HCT116_hg19	0.100629	-0.811885	0.907013
229	MEF2A_K562_hg19	0.108457	-0.795757	0.875447
230	SAP30_H1-hESC_hg19	0.106004	-0.777786	0.868918
231	RAD21_K562_hg19	0.0899962	-0.719334	0.828753
232	ETS1_CH12.LX_mm9	0.106004	-0.735175	0.821315
233	CTCF_CH12.LX_mm9	0.084261	-0.677579	0.813322
234	FOXM1_ECC-1_hg19	0.114453	-0.763476	0.810421
235	POLR2AphosphoS5_GM12891_hg19	0.0924231	-0.705288	0.802982
236	TAF1_K562_hg19	0.102755	-0.701157	0.783311
237	RCOR1_CH12.LX_mm9	0.106004	-0.696318	0.777904
238	REST_neural cell_hg19	0.114077	-0.725765	0.770391
239	JUN_HepG2_hg19	0.106004	-0.675674	0.754842
240	USF1_SK-N-SH_hg19	0.0944845	-0.665983	0.749259
241	ZNF384_ES-E14_mm9	0.106004	-0.667411	0.745611
242	USF2_CH12.LX_mm9	0.106004	-0.665838	0.743853
243	POLR2A_H54_hg19	0.106004	-0.661961	0.739522
244	MYC_MCF-7_hg19	0.074542	-0.572917	0.737167
245	FOS_HeLa-S3_hg19	0.119748	-0.717783	0.732152
246	ZNF263_HEK293_hg19	0.106004	-0.650756	0.727004
247	POLR2AphosphoS2_K562_hg19	0.0853265	-0.606742	0.723362
248	CHD1_H1-hESC_hg19	0.0877054	-0.615444	0.719529
249	SMC3_GM12878_hg19	0.106004	-0.638929	0.713791
250	POLR2A_NB4_hg19	0.106004	-0.627258	0.700753
251	MAX_CH12.LX_mm9	0.106004	-0.627244	0.700738
252	CTCF_MEL cell line_mm9	0.0817212	-0.573303	0.700584
253	CHD2_H1-hESC_hg19	0.106004	-0.62694	0.700398
254	ZNF384_CH12.LX_mm9	0.106004	-0.625454	0.698737
255	TCF3_GM12878_hg19	0.109397	-0.634985	0.695514
256	POLR2AphosphoS2_CH12.LX_mm9	0.106004	-0.622176	0.695076
257	CTCF_kidney_mm9	0.106004	-0.613991	0.685932
258	ZMIZ1_CH12.LX_mm9	0.106004	-0.606683	0.677767
259	RFX5_HeLa-S3_hg19	0.106004	-0.599657	0.669918
260	RBBP5_K562_hg19	0.106004	-0.587581	0.656428
261	CTCF_small intestine_mm9	0.106004	-0.584053	0.652485
262	EGR1_MCF-7_hg19	0.132316	-0.68927	0.647065
263	HNF4G_HepG2_hg19	0.133485	-0.686121	0.640587
264	POLR2A_HGPS cell_hg19	0.106004	-0.572502	0.639581
265	STAT5A_K562_hg19	0.128953	-0.666158	0.635127
266	ESR1_ECC-1_hg19	0.15786	-0.719384	0.629471
267	KDM5B_H1-hESC_hg19	0.106004	-0.559203	0.624724
268	BCL3_GM12878_hg19	0.161422	-0.691836	0.605366
269	CCNT2_K562_hg19	0.106004	-0.524568	0.586032
270	FOXA1_T47D_hg19	0.136732	-0.635889	0.581951
271	EBF1_GM12878_hg19	0.106219	-0.519836	0.580745
272	PML_GM12878_hg19	0.136968	-0.627947	0.574683
273	EP300_ECC-1_hg19	0.156282	-0.653276	0.571626
274	BRCA1_HepG2_hg19	0.106004	-0.507587	0.56706
275	CTCFL_K562_hg19	0.126216	-0.520225	0.505216
276	RELA_GM12878_hg19	0.162571	-0.567862	0.496887
277	SP2_H1-hESC_hg19	0.139603	-0.552103	0.496759
278	JUND_MCF-7_hg19	0.160442	-0.565701	0.494996
279	MAX_HCT116_hg19	0.129757	-0.515548	0.490243
280	JUND_HeLa-S3_hg19	0.144688	-0.542086	0.476752
281	SPI1_GM12891_hg19	0.160868	-0.543404	0.475487
282	MAX_HeLa-S3_hg19	0.111723	-0.435718	0.469742
283	MAFK_CH12.LX_mm9	0.16695	-0.532324	0.465792
284	POLR2A_GM12892_hg19	0.130695	-0.470544	0.445798
285	CTCF_cerebellum_mm9	0.16695	-0.505369	0.442205
286	SRF_MCF-7_hg19	0.143173	-0.497402	0.440357
287	USF2_MEL cell line_mm9	0.14556	-0.49705	0.437144
288	SRF_myocyte_mm9	0.156271	-0.488416	0.427371
289	REST_SK-N-SH_hg19	0.145466	-0.46706	0.410769
290	CTCF_keratinocyte_hg19	0.142729	-0.461679	0.408731
291	EP300_SK-N-SH_hg19	0.156229	-0.459328	0.401919
292	GATA2_endothelial cell of umbilical vein_hg19	0.16695	-0.456227	0.399205
293	TAL1_G1E-ER4_mm9	0.181047	-0.480393	0.396101
294	CTCF_WI38_hg19	0.156972	-0.448544	0.392482
295	BACH1_H1-hESC_hg19	0.16695	-0.443522	0.388088
296	GTF2F1_K562_hg19	0.16695	-0.441047	0.385922
297	GTF3C2_HeLa-S3_hg19	0.168555	-0.435219	0.379806
298	USF2_GM12878_hg19	0.16695	-0.430421	0.376624
299	GATA2_K562_hg19	0.176858	-0.447588	0.375467
300	HSF1_HepG2_hg19	0.17142	-0.430317	0.371794
301	EZH2_skeletal muscle myoblast_hg19	0.16695	-0.420626	0.368054
302	USF2_HeLa-S3_hg19	0.16695	-0.418662	0.366335
303	HCFC1_K562_hg19	0.16695	-0.41597	0.36398
304	WHSC1_K562_hg19	0.16695	-0.415678	0.363724
305	BRCA1_HeLa-S3_hg19	0.16695	-0.415045	0.36317
306	CHD2_MEL cell line_mm9	0.1583	-0.413217	0.361571
307	TBP_CH12.LX_mm9	0.16695	-0.412325	0.36079
308	SETDB1_K562_hg19	0.151467	-0.409246	0.358096
309	HA-E2F1_MCF-7_hg19	0.16695	-0.401035	0.350912
310	IRF3_HeLa-S3_hg19	0.150556	-0.398032	0.348284
311	ZMIZ1_K562_hg19	0.16695	-0.397061	0.347434
312	HDAC2_HepG2_hg19	0.179792	-0.41119	0.339417
313	CTCF_H1-hESC_hg19	0.157193	-0.37931	0.331902
314	eGFP-JUND_K562_hg19	0.16695	-0.370341	0.324053
315	REST_Panc1_hg19	0.200349	-0.433323	0.319869
316	USF2_K562_hg19	0.16695	-0.363206	0.317811
317	SREBF2_GM12878_hg19	0.20165	-0.427877	0.315611
318	EZH2_mammary epithelial cell_hg19	0.16695	-0.354286	0.310006
319	ESRRA_HepG2_hg19	0.141936	-0.34694	0.307664
320	TBL1XR1_K562_hg19	0.160493	-0.348313	0.304779
321	MAZ_GM12878_hg19	0.16695	-0.344285	0.301255
322	TCF7L2_HCT116_hg19	0.16695	-0.343482	0.300552
323	CEBPD_K562_hg19	0.202973	-0.397024	0.291426
324	SIN3A_K562_hg19	0.209146	-0.393996	0.283153
325	NFE2_GM12878_hg19	0.16695	-0.321688	0.281481
326	TBP_H1-hESC_hg19	0.16695	-0.320577	0.28051
327	ESR1_T47D_hg19	0.225247	-0.40904	0.279444
328	REST_HCT116_hg19	0.207478	-0.384124	0.27686
329	TAF1_HepG2_hg19	0.169108	-0.313937	0.273966
330	ZNF217_MCF-7_hg19	0.180508	-0.331994	0.273741
331	MAFK_MEL cell line_mm9	0.245621	-0.400116	0.273347
332	NFYB_K562_hg19	0.16695	-0.312017	0.273019
333	FOXA1_ECC-1_hg19	0.237308	-0.395632	0.270284
334	E2F1_HeLa-S3_hg19	0.16695	-0.304367	0.266326
335	USF1_GM12878_hg19	0.169419	-0.299475	0.261345
336	RELA_GM19099_hg19	0.16695	-0.298232	0.260957
337	ZBTB7A_K562_hg19	0.223749	-0.366126	0.250126
338	CTCF_GM12874_hg19	0.197987	-0.320151	0.238219
339	ELK1_HeLa-S3_hg19	0.16695	-0.265906	0.232671
340	POLR2A_bone marrow_mm9	0.16695	-0.261289	0.228631
341	CTCF_kidney epithelial cell_hg19	0.199532	-0.306049	0.22626
342	CTCF_HeLa-S3_hg19	0.168433	-0.248411	0.216783
343	POLR2AphosphoS5_SK-N-SH_hg19	0.22814	-0.269143	0.18387
344	CTCF_GM06990_hg19	0.20585	-0.252522	0.182546
345	E2F6_A549_hg19	0.237941	-0.264664	0.180811
346	EGR1_H1-hESC_hg19	0.247016	-0.250213	0.170938
347	CEBPD_HepG2_hg19	0.231992	-0.245527	0.167737
348	TAF1_ECC-1_hg19	0.238241	-0.237305	0.16212
349	PBX3_SK-N-SH_hg19	0.196993	-0.207861	0.155091
350	GATA1_G1E-ER4_mm9	0.174507	-0.181125	0.153812
351	TAF1_GM12892_hg19	0.212562	-0.207547	0.146396
352	ETS1_K562_hg19	0.237299	-0.214253	0.146371
353	MAX_HepG2_hg19	0.1853	-0.176289	0.141794
354	SP2_HepG2_hg19	0.240517	-0.187677	0.128215
355	CBX8_K562_hg19	0.248738	-0.185724	0.126881
356	CTCF_HGPS cell_hg19	0.248738	-0.171169	0.116937
357	SIN3A_H1-hESC_hg19	0.20161	-0.151817	0.111984
358	ZC3H11A_MEL cell line_mm9	0.284778	-0.18387	0.109794
359	CTCF_olfactory bulb_mm9	0.248738	-0.15973	0.109123
360	RUNX3_GM12878_hg19	0.245664	-0.158203	0.10808
361	PAX5_GM12891_hg19	0.260062	-0.162789	0.106008
362	NR2F2_MCF-7_hg19	0.275216	-0.172336	0.105447
363	CREBBP_K562_hg19	0.248738	-0.154036	0.105233
364	EZH2_T-cell acute lymphoblastic leukemia_hg19	0.248738	-0.147603	0.100838
365	HMGN3_K562_hg19	0.248738	-0.141978	0.0969952
366	BRCA1_H1-hESC_hg19	0.248738	-0.14043	0.0959374
367	BRCA1_GM12878_hg19	0.248738	-0.137241	0.0937592
368	NR2F2_HepG2_hg19	0.208246	-0.128234	0.0923383
369	EZH2_HepG2_hg19	0.248738	-0.135039	0.0922547
370	E2F4_MCF 10A_hg19	0.248738	-0.127984	0.0874347
371	REST_U-87 MG_hg19	0.265593	-0.132402	0.0844619
372	SMARCC2_HeLa-S3_hg19	0.284778	-0.128462	0.0767083
373	TEAD4_SK-N-SH_hg19	0.309704	-0.137124	0.0733206
374	MAFK_K562_hg19	0.248738	-0.107216	0.0732467
375	E2F6_K562_hg19	0.24629	-0.106315	0.072631
376	RCOR1_GM12878_hg19	0.248738	-0.103261	0.0705449
377	SIN3A_CH12.LX_mm9	0.248738	-0.10066	0.0687676
378	TAF1_GM12891_hg19	0.244747	-0.0993672	0.0678847
379	RELA_GM18505_hg19	0.248738	-0.0962289	0.0657407
380	POLR2A_GM12891_hg19	0.2075	-0.0898604	0.0647674
381	YY1_HepG2_hg19	0.271371	-0.102429	0.0637645
382	PHF8_H1-hESC_hg19	0.248738	-0.0888811	0.0607209
383	MAX_endothelial cell of umbilical vein_hg19	0.248738	-0.0867729	0.0592806
384	EZH2_H1-hESC_hg19	0.248738	-0.0782046	0.053427
385	MAZ_IMR-90_hg19	0.248738	-0.077623	0.0530297
386	E2F4_K562_hg19	0.248738	-0.0743433	0.0507891
387	POLR2A_GM18951_hg19	0.248738	-0.0734168	0.0501562
388	MXI1_H1-hESC_hg19	0.248738	-0.0647636	0.0442445
389	MYC_endothelial cell of umbilical vein_hg19	0.248738	-0.0646933	0.0441965
390	GATA3_T47D_hg19	0.292152	-0.0734667	0.0425191
391	CTCF_medulloblastoma_hg19	0.248738	-0.0591608	0.0404168
392	USF1_C2C12_mm9	0.248738	-0.0590616	0.0403491
393	CTCF_fibroblast of lung_hg19	0.24616	-0.0581499	0.0397262
394	CTCF_brain_mm9	0.248738	-0.0570509	0.0389754
395	FOSL2_MCF-7_hg19	0.28975	-0.0597806	0.0348056
396	CTCF_endothelial cell of umbilical vein_hg19	0.24691	-0.0508075	0.0347102
397	ATF3_GM12878_hg19	0.271632	-0.051798	0.0322454
398	NRF1_HeLa-S3_hg19	0.248738	-0.0397637	0.0271654
399	HDAC1_K562_hg19	0.248738	-0.0370504	0.0253117
400	STAT1_K562_hg19	0.314412	-0.0414068	0.0221403
401	SPI1_K562_hg19	0.264161	-0.0332684	0.0213096
402	MEF2A_GM12878_hg19	0.315989	-0.0316347	0.0169152
403	ATF3_HepG2_hg19	0.330207	-0.0248859	0.0133066
404	JUND_A549_hg19	0.320226	-0.0246264	0.0131678
405	FOXA2_A549_hg19	0.283085	-0.0173635	0.0103683
406	TAF1_H1-hESC_hg19	0.283805	-0.0129803	0.00775096
407	CTCF_fibroblast of the aortic adventitia_hg19	0.25312	-0.0104048	0.00697898
408	FOXA2_HepG2_hg19	0.32059	-0.0102752	0.00549416
409	NFYB_GM12878_hg19	0.248738	-3.04511e-05	2.08033e-05
410	IRF4_GM12878_hg19	0.995621	1.62389	-0.000688252
411	SIX5_GM12878_hg19	0.999576	1.65706	-0.00070231
412	E2F4_HeLa-S3_hg19	0.998895	1.66845	-0.000707137
413	SIX5_K562_hg19	0.998051	1.68017	-0.000712104
414	SIX5_A549_hg19	0.993899	1.73018	-0.000733301
415	HCFC1_MEL cell line_mm9	0.99934	1.79547	-0.000760973
416	SIRT6_H1-hESC_hg19	0.99934	1.82251	-0.000772431
417	BATF_GM12878_hg19	0.987446	1.39354	-0.0013875
418	CTCF_osteoblast_hg19	0.990307	1.69358	-0.00168624
419	GABPA_CH12.LX_mm9	0.990307	1.71482	-0.00170738
420	BCL3_A549_hg19	0.989265	1.74269	-0.00173514
421	KAT2A_MEL cell line_mm9	0.990307	1.77206	-0.00176438
422	CHD1_IMR-90_hg19	0.248738	0.00857701	-0.00585955
423	TAF1_neural cell_hg19	0.266167	0.0147023	-0.00937886
424	CTCF_epithelial cell of esophagus_hg19	0.978278	1.63486	-0.0113182
425	ZNF274_K562_hg19	0.975928	1.51559	-0.0122232
426	GABPA_MCF-7_hg19	0.276766	0.0230266	-0.0140162
427	KAT2B_K562_hg19	0.974132	1.71961	-0.014861
428	CTCF_fibroblast of pedal digit skin_hg19	0.283941	0.0256282	-0.0153034
429	SRF_GM12878_hg19	0.972755	1.79361	-0.0157654
430	CEBPB_H1-hESC_hg19	0.248738	0.0267705	-0.0182888
431	NR2C2_GM12878_hg19	0.966828	1.45594	-0.019207
432	POLR2A_GM19193_hg19	0.248738	0.0305773	-0.0208895
433	YY1_A549_hg19	0.964739	1.61477	-0.021404
434	TAL1_megakaryocyte_mm9	0.959623	1.37587	-0.0223722
435	ETS1_A549_hg19	0.967255	1.72718	-0.0227852
436	TCF7L2_HepG2_hg19	0.956946	1.40464	-0.02284
437	E2F4_MEL cell line_mm9	0.957194	1.41343	-0.022983
438	SUPT20H_GM12878_hg19	0.957813	1.50507	-0.0244731
439	CTCF_choroid plexus epithelial cell_hg19	0.956902	1.5322	-0.0249143
440	TCF12_A549_hg19	0.951131	1.54247	-0.0250813
441	KAT2A_GM12878_hg19	0.254663	0.0388392	-0.0259126
442	NFIC_GM12878_hg19	0.959786	1.63331	-0.0265584
443	RXRA_HepG2_hg19	0.932163	1.23237	-0.0265604
444	CREB1_H1-hESC_hg19	0.957473	1.65625	-0.0269314
445	POLR2AphosphoS5_GM12892_hg19	0.263238	0.0423487	-0.0271688
446	SIN3A_A549_hg19	0.957547	1.71299	-0.027854
447	FOXM1_GM12878_hg19	0.96062	1.75007	-0.028457
448	ZBTB33_K562_hg19	0.939513	1.37477	-0.0296295
449	RFX5_K562_hg19	0.248738	0.0444547	-0.0303701
450	SIX5_H1-hESC_hg19	0.930304	1.4343	-0.0309123
451	TAF7_K562_hg19	0.941741	1.44373	-0.0311157
452	BCLAF1_K562_hg19	0.92815	1.44962	-0.0312426
453	ZNF143_HeLa-S3_hg19	0.248738	0.0461624	-0.0315368
454	YY1_ECC-1_hg19	0.945304	1.67014	-0.0325885
455	SIN3A_MCF-7_hg19	0.930569	1.51506	-0.032653
456	FOXM1_MCF-7_hg19	0.24984	0.0482728	-0.0328869
457	SETDB1_U2OS_hg19	0.94216	1.53886	-0.033166
458	BCLAF1_GM12878_hg19	0.929762	1.56659	-0.0337635
459	MYC_MEL cell line_mm9	0.94216	1.57381	-0.0339191
460	REST_GM12878_hg19	0.331513	0.0637347	-0.0340792
461	TCF7L2_Panc1_hg19	0.94216	1.58356	-0.0341293
462	HCFC1_HeLa-S3_hg19	0.94216	1.58751	-0.0342145
463	MAZ_K562_hg19	0.94216	1.61887	-0.0348904
464	HDAC6_K562_hg19	0.94216	1.62665	-0.0350579
465	RELA_GM12891_hg19	0.94216	1.63548	-0.0352482
466	KAT2A_HeLa-S3_hg19	0.300432	0.0632302	-0.0352787
467	eGFP-GATA2_K562_hg19	0.94216	1.72755	-0.0372327
468	SIN3A_Panc1_hg19	0.918303	1.41571	-0.0391173
469	ELF1_HCT116_hg19	0.911303	1.43848	-0.0488558
470	CTCF_GM12865_hg19	0.909421	1.49904	-0.0520328
471	FOSL1_H1-hESC_hg19	0.322877	0.101803	-0.0544344
472	CTCF_fibroblast of upper leg skin_hg19	0.349225	0.10352	-0.0553528
473	MAX_myocyte_mm9	0.340866	0.105822	-0.0565834
474	POLR2A_IMR-90_hg19	0.248738	0.084812	-0.057941
475	EGR1_HCT116_hg19	0.30895	0.112446	-0.0601255
476	CTCF_G1E_mm9	0.899206	1.47128	-0.0618467
477	NR2F2_K562_hg19	0.901273	1.48352	-0.0618564
478	POLR3A_K562_hg19	0.300016	0.113632	-0.0634
479	CTCF_GM12869_hg19	0.901898	1.52743	-0.0636875
480	MTA3_GM12878_hg19	0.895721	1.44136	-0.0642742
481	CEBPZ_HepG2_hg19	0.873307	1.28973	-0.0644501
482	CBX3_HCT116_hg19	0.335272	0.122437	-0.0654674
483	CTCF_foreskin fibroblast_hg19	0.29816	0.117966	-0.0661531
484	REST_PFSK-1_hg19	0.283282	0.116754	-0.0697172
485	MBD4_HepG2_hg19	0.894869	1.60687	-0.0716546
486	ELF1_K562_hg19	0.875688	1.43882	-0.0719004
487	CTCF_GM12801_hg19	0.350486	0.136444	-0.072957
488	SIN3A_MEL cell line_mm9	0.888338	1.46313	-0.073115
489	THAP1_K562_hg19	0.883714	1.50198	-0.0750564
490	CTCF_CD14-positive monocyte_hg19	0.888338	1.50762	-0.0753385
491	SP1_GM12878_hg19	0.888549	1.52037	-0.0759754
492	CTCF_H54_hg19	0.888338	1.52095	-0.0760043
493	CTCF_fibroblast of dermis_hg19	0.888338	1.54068	-0.0769906
494	ATF2_GM12878_hg19	0.332022	0.145078	-0.0775736
495	CTCF_HL-60_hg19	0.888338	1.56182	-0.0780469
496	CHD2_K562_hg19	0.888338	1.57658	-0.0787844
497	CTCF_GM13976_hg19	0.888338	1.59882	-0.0798955
498	CTCF_GM10248_hg19	0.888338	1.60194	-0.0800514
499	ATF3_A549_hg19	0.88547	1.60954	-0.0804315
500	eGFP-JUNB_K562_hg19	0.888338	1.61244	-0.0805766
501	JUND_HepG2_hg19	0.869194	1.58801	-0.0844464
502	MYB_MEL cell line_mm9	0.359329	0.168279	-0.0871797
503	MAX_H1-hESC_hg19	0.866836	1.61119	-0.087869
504	TCF12_ECC-1_hg19	0.85936	1.43989	-0.0890411
505	NFIC_HepG2_hg19	0.344492	0.167883	-0.0897675
506	GATA1_megakaryocyte_mm9	0.385147	0.198373	-0.0918487
507	SUZ12_NT2-D1_hg19	0.399324	0.215833	-0.0938785
508	JUND_CH12.LX_mm9	0.446379	0.26173	-0.0940099
509	NR2C2_HepG2_hg19	0.851606	1.37416	-0.0955604
510	FOSL1_K562_hg19	0.354304	0.184141	-0.0973765
511	FOSL2_HepG2_hg19	0.486335	0.312302	-0.101974
512	CTCF_astrocyte of the spinal cord_hg19	0.350294	0.192483	-0.102922
513	CBX2_K562_hg19	0.350486	0.194583	-0.104044
514	GTF3C2_K562_hg19	0.449857	0.289995	-0.104162
515	CREB1_GM12878_hg19	0.835902	1.2644	-0.105183
516	MAFK_ES-E14_mm9	0.829178	1.2381	-0.105575
517	KDM5B_K562_hg19	0.350486	0.199141	-0.106482
518	E2F6_HeLa-S3_hg19	0.837374	1.29065	-0.107367
519	GATA2_G1E-ER4_mm9	0.427915	0.287084	-0.108413
520	ZKSCAN1_CH12.LX_mm9	0.837774	1.3037	-0.108452
521	SREBF1_GM12878_hg19	0.834703	1.31032	-0.109003
522	JUN_endothelial cell of umbilical vein_hg19	0.816397	1.16938	-0.111419
523	SRF_HCT116_hg19	0.6829	0.752517	-0.112145
524	MAFK_IMR-90_hg19	0.350486	0.210114	-0.112349
525	GATA2_G1E_mm9	0.696714	0.768131	-0.114472
526	POLR2AphosphoS5_HL-60_hg19	0.841638	1.4403	-0.115154
527	CTCF_epithelial cell of proximal tubule_hg19	0.831892	1.38993	-0.115893
528	BCL11A_GM12878_hg19	0.514549	0.400996	-0.117103
529	MYC_H1-hESC_hg19	0.329813	0.219084	-0.117145
530	NRF1_H1-hESC_hg19	0.350486	0.224013	-0.11978
531	ELF1_MCF-7_hg19	0.836149	1.44388	-0.120114
532	CTCF_thymus_mm9	0.350486	0.226659	-0.121195
533	TCF12_H1-hESC_hg19	0.791635	1.20444	-0.121543
534	POLR2AphosphoS5_PFSK-1_hg19	0.826195	1.41322	-0.121701
535	EZH2_keratinocyte_hg19	0.809563	1.2063	-0.121731
536	CREB1_HepG2_hg19	0.824184	1.39966	-0.12201
537	GABPA_A549_hg19	0.827677	1.43004	-0.12256
538	ATF1_K562_hg19	0.350486	0.230116	-0.123044
539	FOXP2_SK-N-MC_hg19	0.695479	0.827099	-0.123259
540	SIN3A_HepG2_hg19	0.461143	0.347664	-0.124876
541	FOSL2_SK-N-SH_hg19	0.748145	0.965713	-0.12693
542	JUN_K562_hg19	0.256072	0.192176	-0.127636
543	RELA_GM18526_hg19	0.704834	0.857598	-0.127805
544	YY1_GM12892_hg19	0.777333	1.17039	-0.127947
545	ZZZ3_GM12878_hg19	0.812909	1.30522	-0.128142
546	ESRRA_GM12878_hg19	0.694791	0.864146	-0.12878
547	CTCF_T47D_hg19	0.391585	0.287758	-0.129632
548	TCF12_SK-N-SH_hg19	0.72124	0.874473	-0.129956
549	EP300_A549_hg19	0.661207	0.866706	-0.130507
550	BACH1_K562_hg19	0.809563	1.29858	-0.131043
551	SIRT6_K562_hg19	0.809563	1.30194	-0.131383
552	ZKSCAN1_MEL cell line_mm9	0.419714	0.335191	-0.131794
553	FOSL2_A549_hg19	0.670149	0.888631	-0.132429
554	TCF12_GM12878_hg19	0.694791	0.889723	-0.132592
555	EZH2_GM12878_hg19	0.809563	1.31711	-0.132913
556	GATA2_SH-SY5Y_hg19	0.809563	1.31717	-0.132919
557	CTCF_bone marrow macrophage_mm9	0.350486	0.250902	-0.134158
558	GATA3_SH-SY5Y_hg19	0.809563	1.3357	-0.134788
559	POLR3A_HeLa-S3_hg19	0.615065	0.675148	-0.134855
560	MAX_ECC-1_hg19	0.666136	0.905683	-0.13497
561	GABPA_HepG2_hg19	0.331532	0.252725	-0.135133
562	MYC_CH12.LX_mm9	0.809563	1.34402	-0.135629
563	CTCF_cardiac fibroblast_hg19	0.809563	1.34569	-0.135797
564	CTCF_brain microvascular endothelial cell_hg19	0.667168	0.912896	-0.136045
565	ATF3_H1-hESC_hg19	0.678221	0.913467	-0.13613
566	YY1_NT2-D1_hg19	0.809563	1.35525	-0.136762
567	NFIC_ECC-1_hg19	0.710712	0.920664	-0.137203
568	RXRA_GM12878_hg19	0.542005	0.548248	-0.13751
569	PAX5_GM12892_hg19	0.711216	0.923322	-0.137599
570	CTCF_pancreas_hg19	0.350486	0.257343	-0.137602
571	STAT5A_GM12878_hg19	0.778256	1.26545	-0.138338
572	STAT3_GM12878_hg19	0.809563	1.37172	-0.138424
573	NELFE_K562_hg19	0.568484	0.621157	-0.138593
574	CHD2_HepG2_hg19	0.350486	0.259765	-0.138897
575	ELK1_K562_hg19	0.809563	1.37741	-0.138998
576	MAFF_K562_hg19	0.809563	1.37771	-0.139028
577	EP300_heart_mm9	0.809563	1.37941	-0.1392
578	POLR2AphosphoS5_U-87 MG_hg19	0.773435	1.2612	-0.140103
579	RELA_GM10847_hg19	0.809563	1.39029	-0.140298
580	SRF_K562_hg19	0.753578	1.09081	-0.141239
581	CEBPB_GM12878_hg19	0.494263	0.439646	-0.141286
582	RCOR1_MEL cell line_mm9	0.536481	0.545671	-0.141478
583	CTCF_fibroblast of mammary gland_hg19	0.664164	0.951031	-0.141729
584	ZBTB33_HepG2_hg19	0.640571	0.804425	-0.142555
585	MXI1_K562_hg19	0.809563	1.41584	-0.142876
586	TEAD4_H1-hESC_hg19	0.670484	0.962233	-0.143398
587	TBL1XR1_GM12878_hg19	0.809563	1.42443	-0.143743
588	ZC3H11A_K562_hg19	0.809563	1.43261	-0.144568
589	ZEB1_GM12878_hg19	0.547268	0.591271	-0.144695
590	UBTF_K562_hg19	0.322229	0.271022	-0.144917
591	SRF_HepG2_hg19	0.74656	1.09892	-0.145166
592	SRF_H1-hESC_hg19	0.73379	1.04528	-0.145184
593	YY1_H1-hESC_hg19	0.691505	0.974743	-0.145262
594	JUN_CH12.LX_mm9	0.471785	0.415672	-0.146045
595	ZNF384_GM12878_hg19	0.809563	1.45041	-0.146365
596	POLR2AphosphoS5_SK-N-MC_hg19	0.644986	0.842178	-0.146368
597	ZBTB33_SK-N-SH_hg19	0.707472	0.984864	-0.14677
598	CHD7_H1-hESC_hg19	0.809563	1.45449	-0.146777
599	ZNF384_MEL cell line_mm9	0.707742	0.986468	-0.14701
600	SPI1_GM12878_hg19	0.395895	0.334494	-0.147701
601	PBX3_GM12878_hg19	0.639015	0.834112	-0.147816
602	SPI1_HL-60_hg19	0.566173	0.662744	-0.147872
603	CEBPB_HCT116_hg19	0.516186	0.510615	-0.148414
604	E2F4_myocyte_mm9	0.809563	1.47502	-0.148848
605	ZBTB33_GM12878_hg19	0.618766	0.759253	-0.148883
606	CTCF_GM12864_hg19	0.703819	1.00305	-0.149481
607	HCFC1_CH12.LX_mm9	0.809563	1.48159	-0.149511
608	NFE2_K562_hg19	0.487616	0.459302	-0.149912
609	GTF2F1_H1-hESC_hg19	0.350486	0.280426	-0.149945
610	CREB1_A549_hg19	0.755411	1.15833	-0.14998
611	CTCF_fibroblast of skin of abdomen_hg19	0.774656	1.35766	-0.150818
612	EZH2_HeLa-S3_hg19	0.467233	0.420836	-0.151159
613	JUND_SK-N-SH_hg19	0.534925	0.58226	-0.151614
614	MYOG_myocyte_mm9	0.318712	0.283789	-0.151743
615	RELA_GM12892_hg19	0.75447	1.17369	-0.151969
616	eGFP-FOS_K562_hg19	0.350486	0.284629	-0.152192
617	TBP_MEL cell line_mm9	0.350486	0.285036	-0.15241
618	FLI1_megakaryocyte_mm9	0.666719	1.02302	-0.152457
619	RELA_GM18951_hg19	0.350486	0.285764	-0.152799
620	CUX1_K562_hg19	0.707742	1.02875	-0.15331
621	CTCF_GM12868_hg19	0.457719	0.428299	-0.153839
622	CTCF_mammary epithelial cell_hg19	0.685054	1.03775	-0.154652
623	MAX_MEL cell line_mm9	0.707742	1.04042	-0.155049
624	E2F4_GM12878_hg19	0.350486	0.29022	-0.155182
625	CTCF_B cell_hg19	0.350486	0.290392	-0.155274
626	EZH2_endothelial cell of umbilical vein_hg19	0.707742	1.04194	-0.155276
627	NR2C2_HeLa-S3_hg19	0.720177	1.04565	-0.155395
628	MAX_MCF-7_hg19	0.736492	1.11921	-0.155453
629	GTF2B_K562_hg19	0.350486	0.290914	-0.155553
630	GABPA_H1-hESC_hg19	0.750818	1.2024	-0.155686
631	MYOG_C2C12_mm9	0.514431	0.533129	-0.15569
632	TAL1_K562_hg19	0.350486	0.291375	-0.155799
633	NFYB_HeLa-S3_hg19	0.350486	0.293029	-0.156683
634	MYBL2_HepG2_hg19	0.691505	1.05315	-0.156947
635	EP300_GM12878_hg19	0.282522	0.262905	-0.156989
636	KDM5A_H1-hESC_hg19	0.707742	1.05418	-0.157101
637	CTCF_fibroblast of villous mesenchyme_hg19	0.687858	1.05471	-0.157179
638	CTCF_embryonic fibroblast_mm9	0.350486	0.294723	-0.15759
639	TRIM28_HEK293_hg19	0.707742	1.05835	-0.157721
640	GABPA_SK-N-SH_hg19	0.680587	1.05955	-0.157901
641	CEBPB_MCF-7_hg19	0.351972	0.297135	-0.158239
642	SRF_ECC-1_hg19	0.427999	0.419157	-0.158289
643	SMC3_K562_hg19	0.350486	0.296544	-0.158563
644	YY1_K562_hg19	0.768318	1.37961	-0.15863
645	YY1_HCT116_hg19	0.736012	1.14374	-0.158859
646	EP300_osteoblast_hg19	0.590064	0.715124	-0.159559
647	CTCF_GM12870_hg19	0.363473	0.313154	-0.159933
648	CTCF_cardiac muscle cell_hg19	0.560037	0.699411	-0.159988
649	ATF3_K562_hg19	0.711314	1.07565	-0.160299
650	CTCF_heart_mm9	0.350486	0.300059	-0.160443
651	TAF1_SK-N-SH_hg19	0.712573	1.077	-0.160501
652	MYC_HeLa-S3_hg19	0.773736	1.44499	-0.160519
653	CTCF_astrocyte of the cerebellum_hg19	0.608737	0.784768	-0.161164
654	FOS_GM12878_hg19	0.714741	1.08208	-0.161258
655	NR3C1_HepG2_hg19	0.700839	1.08538	-0.16175
656	TEAD4_HepG2_hg19	0.75229	1.24939	-0.161772
657	ZBTB33_HCT116_hg19	0.734532	1.16605	-0.161958
658	CTCF_GM12867_hg19	0.576258	0.726167	-0.162022
659	CTCF_skeletal muscle myoblast_hg19	0.707742	1.08775	-0.162103
660	EZH2_fibroblast of dermis_hg19	0.707742	1.09017	-0.162464
661	SP1_K562_hg19	0.718329	1.0971	-0.16304
662	CEBPB_K562_hg19	0.689629	1.09614	-0.163353
663	ZNF143_K562_hg19	0.707742	1.10533	-0.164723
664	CTCF_GM12871_hg19	0.703605	1.10706	-0.164982
665	CTCF_skin fibroblast_hg19	0.590064	0.740257	-0.165166
666	TRIM28_K562_hg19	0.742265	1.21373	-0.165561
667	POLR2A_spleen_mm9	0.707742	1.11221	-0.165748
668	CTCF_GM10266_hg19	0.350486	0.310203	-0.165867
669	ELF1_A549_hg19	0.756167	1.28553	-0.16645
670	RAD21_HeLa-S3_hg19	0.707742	1.11695	-0.166455
671	POLR2AphosphoS5_Panc1_hg19	0.730642	1.2	-0.166734
672	POLR2AphosphoS5_endothelial cell of umbilical vein_hg19	0.737174	1.20257	-0.167031
673	HCFC1_ES-E14_mm9	0.707742	1.12086	-0.167038
674	MAX_GM12878_hg19	0.707742	1.12342	-0.167419
675	GABPA_K562_hg19	0.61952	0.854327	-0.167526
676	CTCF_GM12873_hg19	0.738992	1.20853	-0.167551
677	CTCF_WERI-Rb-1_hg19	0.72147	1.12943	-0.167845
678	CEBPB_IMR-90_hg19	0.590064	0.753925	-0.168216
679	CHD2_CH12.LX_mm9	0.707742	1.13005	-0.168406
680	POLR2AphosphoS5_G1E-ER4_mm9	0.551543	0.706687	-0.168698
681	ARID3A_HepG2_hg19	0.590064	0.756773	-0.168851
682	CTCF_fibroblast of gingiva_hg19	0.734232	1.21818	-0.169199
683	CTCF_GM12872_hg19	0.464703	0.471142	-0.169228
684	CTCF_GM13977_hg19	0.590064	0.759821	-0.169531
685	CTCF_HEK293_hg19	0.60219	0.810403	-0.16978
686	CTCF_myotube_hg19	0.707742	1.14126	-0.170077
687	CTCF_astrocyte_hg19	0.707742	1.14173	-0.170147
688	POLR2AphosphoS5_H1-hESC_hg19	0.501505	0.551565	-0.170235
689	CTCF_GM12878_hg19	0.291177	0.293737	-0.170281
690	CTCF_fibroblast of foreskin _hg19	0.640706	0.961958	-0.170472
691	RELA_GM15510_hg19	0.707742	1.14434	-0.170537
692	KDM4A_H1-hESC_hg19	0.350486	0.319268	-0.170714
693	CTCF_bronchial epithelial cell_hg19	0.605471	0.829876	-0.170927
694	CREB1_K562_hg19	0.621969	0.879462	-0.171389
695	SMARCB1_HeLa-S3_hg19	0.350486	0.321379	-0.171842
696	POU2F2_GM12878_hg19	0.432576	0.467731	-0.172588
697	STAT3_MCF 10A_hg19	0.316884	0.322939	-0.172677
698	SP1_HCT116_hg19	0.544235	0.69709	-0.173224
699	NFYA_HeLa-S3_hg19	0.350486	0.324416	-0.173466
700	ELF1_SK-N-SH_hg19	0.725066	1.19815	-0.17388
701	POLR2AphosphoS5_HepG2_hg19	0.612351	0.867408	-0.174442
702	PML_K562_hg19	0.7147	1.17806	-0.175562
703	CHD7_K562_hg19	0.707742	1.1781	-0.175568
704	YY1_GM12878_hg19	0.590064	0.787203	-0.175641
705	NFATC1_GM12878_hg19	0.374166	0.358948	-0.175848
706	REST_A549_hg19	0.370343	0.354531	-0.176603
707	CTCF_GM12866_hg19	0.456656	0.49204	-0.176734
708	ATF2_H1-hESC_hg19	0.401208	0.409856	-0.177167
709	KAT2A_CH12.LX_mm9	0.590064	0.794158	-0.177193
710	ELF1_GM12878_hg19	0.492055	0.547954	-0.177545
711	CTCF_G1E-ER4_mm9	0.589202	0.798395	-0.178138
712	CTCF_BE2C_hg19	0.354754	0.337529	-0.178491
713	ELF1_HepG2_hg19	0.718791	1.2089	-0.179655
714	TAF1_GM12878_hg19	0.615226	0.90088	-0.179942
715	EZH2_K562_hg19	0.467233	0.501369	-0.180085
716	TAF1_PFSK-1_hg19	0.626275	0.938903	-0.180106
717	CBX3_K562_hg19	0.566628	0.807336	-0.180133
718	SIN3A_SK-N-SH_hg19	0.476036	0.523816	-0.180486
719	MXI1_CH12.LX_mm9	0.467233	0.502821	-0.180606
720	SP4_H1-hESC_hg19	0.607359	0.877679	-0.180772
721	JUN_H1-hESC_hg19	0.590064	0.810828	-0.180912
722	PAX5_GM12878_hg19	0.739526	1.30601	-0.181066
723	CREB1_ECC-1_hg19	0.403091	0.421633	-0.18113
724	YY1_GM12891_hg19	0.596445	0.834576	-0.181445
725	SIN3A_GM12878_hg19	0.590064	0.815469	-0.181947
726	MAFK_HepG2_hg19	0.706483	1.223	-0.18226
727	POU2F2_GM12891_hg19	0.623806	0.939617	-0.182412
728	MXI1_HepG2_hg19	0.350486	0.342149	-0.182948
729	MXI1_SK-N-SH_hg19	0.467233	0.509865	-0.183136
730	SIN3A_PFSK-1_hg19	0.451088	0.510717	-0.183443
731	UBTF_CH12.LX_mm9	0.590064	0.823137	-0.183659
732	TEAD4_K562_hg19	0.510749	0.621595	-0.183883
733	CUX1_GM12878_hg19	0.350486	0.348534	-0.186363
734	JUND_H1-hESC_hg19	0.71705	1.25431	-0.186404
735	CTCF_LNCaP clone FGC_hg19	0.553953	0.785007	-0.186755
736	POLR2A_myocyte_mm9	0.467233	0.520435	-0.186933
737	CTCF_BJ_hg19	0.456681	0.52068	-0.187021
738	MAZ_CH12.LX_mm9	0.590064	0.838732	-0.187138
739	POLR2AphosphoS5_G1E_mm9	0.46458	0.521115	-0.187178
740	CTCF_testis_mm9	0.590064	0.838939	-0.187184
741	CHD1_GM12878_hg19	0.590064	0.839981	-0.187417
742	eGFP-HDAC8_K562_hg19	0.467233	0.522107	-0.187534
743	ZBTB33_A549_hg19	0.63086	1.00857	-0.187764
744	GATA1_MEL cell line_mm9	0.641744	1.06316	-0.188406
745	TRIM28_U2OS_hg19	0.590064	0.846001	-0.18876
746	POLR2AphosphoS5_MEL cell line_mm9	0.553953	0.796297	-0.189441
747	POLR2A_HCT116_hg19	0.590064	0.853974	-0.190539
748	MXI1_GM12878_hg19	0.467233	0.53197	-0.191077
749	CTCF_T-cell acute lymphoblastic leukemia_hg19	0.467233	0.532798	-0.191374
750	CTCF_Caco-2_hg19	0.45263	0.534437	-0.191962
751	CTCF_fibroblast of pulmonary artery_hg19	0.519913	0.674539	-0.19242
752	MXI1_IMR-90_hg19	0.467233	0.535728	-0.192426
753	CTCF_lung_hg19	0.590064	0.86788	-0.193642
754	POLR2AphosphoS2_myocyte_mm9	0.350486	0.36353	-0.194381
755	E2F4_CH12.LX_mm9	0.590064	0.871756	-0.194506
756	MYC_GM12878_hg19	0.467233	0.545189	-0.195824
757	CTCF_GM12875_hg19	0.524085	0.702754	-0.196116
758	MAX_C2C12_mm9	0.590064	0.878971	-0.196116
759	EP300_MCF-7_hg19	0.632548	1.06661	-0.197463
760	SMC3_HepG2_hg19	0.467233	0.550003	-0.197554
761	MAX_A549_hg19	0.712763	1.32864	-0.198002
762	MYC_HepG2_hg19	0.590064	0.888676	-0.198281
763	RFX5_GM12878_hg19	0.467233	0.553631	-0.198857
764	RELA_GM19193_hg19	0.590064	0.892777	-0.199197
765	CTCF_retinal pigment epithelial cell_hg19	0.363448	0.3917	-0.200047
766	CTCF_NB4_hg19	0.467233	0.558971	-0.200775
767	ELK4_HEK293_hg19	0.350486	0.37961	-0.202979
768	MYC_A549_hg19	0.350486	0.381112	-0.203782
769	SP1_A549_hg19	0.594331	0.93062	-0.204068
770	CTCF_limb_mm9	0.467233	0.575297	-0.206639
771	GATA1_erythroblast_hg19	0.414181	0.511505	-0.206883
772	POLR2AphosphoS2_MEL cell line_mm9	0.467233	0.582387	-0.209186
773	CTCF_liver_mm9	0.350486	0.394477	-0.210928
774	RCOR1_K562_hg19	0.622318	1.08249	-0.210956
775	GABPA_HL-60_hg19	0.591591	0.950095	-0.21113
776	USF2_H1-hESC_hg19	0.350486	0.395117	-0.21127
777	ELK4_HeLa-S3_hg19	0.467233	0.588393	-0.211343
778	HDAC6_H1-hESC_hg19	0.467233	0.59484	-0.213659
779	GABPA_HeLa-S3_hg19	0.505172	0.703704	-0.21385
780	CTCF_GM20000_hg19	0.467233	0.596915	-0.214404
781	TBP_GM12878_hg19	0.467233	0.59801	-0.214797
782	NELFE_CH12.LX_mm9	0.467233	0.603796	-0.216875
783	POLR2A_thymus_mm9	0.350486	0.407335	-0.217804
784	CTCF_K562_hg19	0.580445	0.989281	-0.220729
785	CTCF_HepG2_hg19	0.39037	0.500836	-0.226163
786	MXI1_MEL cell line_mm9	0.467233	0.637664	-0.22904
787	FOXP2_PFSK-1_hg19	0.606506	1.1196	-0.230601
788	MEF2C_GM12878_hg19	0.588134	1.04375	-0.232881
789	ELK1_GM12878_hg19	0.467233	0.649174	-0.233174
790	RAD21_IMR-90_hg19	0.350486	0.438964	-0.234716
791	GABPA_GM12878_hg19	0.489092	0.726125	-0.237001
792	FOS_MCF 10A_hg19	0.345384	0.447953	-0.239522
793	EP300_K562_hg19	0.332095	0.455947	-0.243796
794	MAZ_HepG2_hg19	0.467233	0.683697	-0.245574
795	EGR1_GM12878_hg19	0.491497	0.76528	-0.247962
796	ARID3A_K562_hg19	0.350486	0.46476	-0.248509
797	MYC_NB4_hg19	0.467233	0.70261	-0.252368
798	YY1_SK-N-SH_hg19	0.367962	0.516178	-0.258603
799	MYC_MCF 10A_hg19	0.36853	0.518943	-0.259988
800	MAFF_HepG2_hg19	0.350486	0.488839	-0.261384
801	JUND_T47D_hg19	0.505728	1.19787	-0.364022
802	RXRA_H1-hESC_hg19	0.488545	1.22717	-0.400538
803	TCF12_MCF-7_hg19	0.449253	1.16401	-0.418098
804	NANOG_H1-hESC_hg19	0.476761	1.25283	-0.431674

[truncated: 6 more sheets: 11 Reactome terms for alpha up, 12 GO_CC terms for alpha up, 13 ChEA terms for gamma up, 14 ENCODE terms for gamma up, 15 MGI terms for gamma up, 16 GO_CC terms for gamma up]
