# Supplementary material for: Glucocorticoid receptor isoforms direct distinct mitochondrial programs to regulate ATP production
Source: Sci Rep. 2016 May 26;6:26419. doi: 10.1038/srep26419 (PMC4881047; doi:10.1038/srep26419)
Supplement: Supplementary Dataset 2 [file srep26419-s3.xls]

## Sheet: 1 NURSA terms for alpha PPIs
Rank	Term	p-Value	Z-score	Combined score
1	SC-6243 (TP53)	4.84399e-84	-1.62718	299.964
2	a-FTO (78) (FTO)	4.34028e-71	-1.5816	245.488
3	AB80 (BRCA1)	7.98541e-66	-1.64096	236.313
4	SC-126 (TP53)	4.30955e-67	-1.55067	227.046
5	NB120-3333 (PSME3)	7.57699e-66	-1.52242	219.243
6	SATB1 mouse (SATB1)	1.61516e-64	-1.5488	218.666
7	AB81 (BRCA1)	2.85099e-58	-1.68572	214.919
8	BL6096 (MOV10)	4.64014e-61	-1.58095	211.258
9	SC-8396 (CCND1)	3.33382e-61	-1.56042	208.847
10	a-ABIN1 (TNIP1)	2.30817e-60	-1.50676	199.085
11	BL6699 (EIF3H)	1.6977e-57	-1.57652	198.31
12	BL409 (UPF1)	3.85268e-59	-1.52261	197.038
13	a-PTEN (WG) (PTEN)	1.57781e-61	-1.44101	193.75
14	BL3800 (PALB2)	1.8111e-55	-1.59418	193.205
15	SC-543 (ESR1)	6.07704e-55	-1.60283	192.423
16	BL2790 (PTEN)	1.73967e-52	-1.6709	191.448
17	BL4102 (PRMT6)	7.76013e-53	-1.65599	190.882
18	BL324 (PMS2)	3.9214e-52	-1.66046	189.077
19	BL2791 (PTEN)	1.37685e-51	-1.66385	187.606
20	BL4015 (PPP1R13B)	8.02269e-52	-1.56848	177.631
21	BL463 (RBM39)	1.09545e-52	-1.52894	175.803
22	BL5941 (WNK1)	5.12337e-52	-1.53876	174.883
23	a-CCND1 (Ab3) (CCND1)	1.90985e-52	-1.50894	172.832
24	ab_M_YW (RFWD3)	3.29782e-50	-1.54144	168.974
25	BL1870 (TRIP4)	4.57584e-48	-1.58857	166.432
26	BL436 (NCOA2)	4.85348e-48	-1.58755	166.291
27	CBC2031 (ZMYND8)	2.52216e-48	-1.54982	163.234
28	BL8109 (RAD54L2)	1.11422e-45	-1.6132	160.63
29	BL2227 (FIGNL1)	1.42133e-47	-1.54629	160.364
30	BL3131 (PPP2CB)	2.81188e-45	-1.6133	159.318
31	BL2502 (REST)	3.21502e-47	-1.51171	155.648
32	BL2030 (RFWD2)	6.5274e-44	-1.61081	154.273
33	BL587 (FEN1)	3.95786e-44	-1.60237	154.171
34	ab_N_YW (RFWD3)	1.62052e-44	-1.58526	153.889
35	BL2212 (LATS1)	1.14387e-45	-1.54454	153.793
36	SC-8002 (ESR1)	1.89063e-45	-1.54956	153.598
37	BL333 (AURKA)	1.10784e-43	-1.59703	152.142
38	BL2458 (UBE2L3)	1.95055e-46	-1.5014	151.977
39	SC-8023 (IFI16)	6.17715e-47	-1.47755	151.215
40	SC-50347 (PIAS4)	1.8437e-47	-1.46105	151.194
41	BL1861 (NRIP1)	1.49231e-45	-1.51799	150.787
42	BL1921 (KIAA1967)	3.60096e-45	-1.49614	147.416
43	BL2840 (UIMC1)	2.59459e-46	-1.45398	146.807
44	BL2158 (USP34)	5.24617e-44	-1.52312	146.173
45	BL1690 (MAD1L1)	4.4534e-43	-1.54163	144.784
46	BL322 (MLH1)	1.06821e-42	-1.54669	143.998
47	BL1739 (CARM1)	9.05814e-45	-1.46098	142.64
48	BL3602 (TP53BP2)	7.72332e-46	-1.42727	142.595
49	SC-102125 (TAF10)	1.4438e-43	-1.49937	142.473
50	BL2255 (PRKRIR)	3.26882e-42	-1.52088	140
51	BL2693 (PRMT1)	4.01816e-44	-1.45222	139.724
52	BL119 (ATR)	7.62449e-43	-1.49099	139.257
53	SC-28195 (KLF9)	9.91206e-42	-1.53073	139.242
54	BL5495 (RAD18)	3.55162e-41	-1.54427	138.608
55	BL5990 (ZNF592)	1.3521e-42	-1.48965	138.364
56	BL1327 (FOXO3)	1.85672e-42	-1.47795	136.837
57	BL4782 (AKT1S1)	9.90785e-43	-1.4669	136.651
58	BL1789 (PAXIP1)	3.28342e-42	-1.47164	135.467
59	BL1354 (FUS)	2.77355e-40	-1.53304	134.638
60	BL1239 (MAML1)	1.44796e-40	-1.51755	134.196
61	BL1999 (DDB1)	4.85684e-40	-1.51329	132.119
62	BL3114 (PPP4R1)	1.021e-39	-1.52266	131.889
63	EPI-2298-1 (BRAF)	2.84468e-40	-1.49687	131.445
64	BL2194 (USP4)	2.74107e-41	-1.45419	130.875
65	BL235 (CHEK1)	1.28429e-41	-1.441	130.756
66	BL993 (MORC2)	2.25385e-40	-1.48483	130.69
67	BL1799 (BCL11B)	2.46191e-39	-1.5207	130.439
68	BL3822 (JMJD1C)	6.89552e-41	-1.46207	130.33
69	BL1582 (E4F1)	1.2047e-39	-1.50507	130.136
70	BL996 (INTS1)	9.98144e-40	-1.50151	130.071
71	BL2995 (CRTC2)	3.83646e-41	-1.44841	129.915
72	BL5418 (DLG5)	6.19765e-40	-1.4846	129.273
73	BL844 (PRKD2)	1.1966e-38	-1.51511	127.71
74	ab70171 (BAT3)	6.92715e-40	-1.46818	127.7
75	BL8108 (RAD54L2)	2.91267e-40	-1.45052	127.361
76	BL475 (AHCTF1)	1.08721e-40	-1.43465	127.254
77	BL1823 (TAOK3)	1.78419e-40	-1.43562	126.673
78	BL1244 (MAML3)	3.37e-39	-1.45586	124.439
79	BL2217 (HPS3)	6.37171e-41	-1.39197	124.169
80	BL1073 (AURKB)	3.83264e-38	-1.47837	122.991
81	BL2581 (RPTOR)	1.201e-41	-1.34944	122.515
82	BL4805 (UBE4B)	3.59611e-38	-1.46097	121.621
83	CBC621 (ZNF687)	2.02346e-39	-1.41055	121.25
84	BL1796 (BCL11A)	1.08156e-38	-1.43606	121.176
85	BL1862 (NRIP1)	4.32284e-39	-1.41953	120.998
86	BL840 (UBE2A)	1.25607e-38	-1.42847	120.355
87	BL2290 (BTBD12)	1.50426e-37	-1.46571	119.95
88	BL1016 (INTS6)	5.04185e-39	-1.40215	119.335
89	BL373 (TOPBP1)	8.22616e-39	-1.40505	118.911
90	BL2507 (TLK1)	1.96505e-37	-1.44807	118.135
91	BL1657 (SMG1)	1.05379e-38	-1.39975	118.132
92	BL1688 (MAD1L1)	2.22687e-37	-1.44151	117.434
93	BL1601 (TSC1)	2.12526e-38	-1.40197	117.401
94	BL1258 (MDM4)	5.89321e-37	-1.45331	117.025
95	BL2429 (NCOA4)	2.67554e-38	-1.39006	116.099
96	BL735 (TERF2IP)	2.02048e-36	-1.45654	115.563
97	BL555 (TRIM28)	2.85837e-38	-1.37744	114.968
98	BL1966 (RANBP1)	1.42566e-36	-1.43475	114.278
99	ab92734 (PJA2)	4.69458e-39	-1.33939	114.073
100	BL1755 (MED23)	3.9032e-37	-1.39204	112.638
101	BL5987 (ZNF318)	8.46123e-36	-1.43827	112.173
102	a-BARD1 (BARD1)	5.52373e-37	-1.3755	110.835
103	BL1576 (ESCO1)	1.99158e-36	-1.39338	110.559
104	BL239 (RAD17)	1.69784e-36	-1.35648	107.82
105	BL2398 (DDB2)	5.0023e-36	-1.36441	107.093
106	BL2433 (UBA3)	7.43241e-36	-1.36406	106.55
107	BL2384 (ERCC4)	2.89468e-36	-1.3478	106.502
108	BL938 (SP1)	3.77373e-36	-1.35066	106.382
109	BL4396 (ARFGEF1)	2.06566e-36	-1.33834	106.168
110	BL2292 (BTBD12)	1.48253e-35	-1.35644	105.066
111	CBC2032 (ZMYND8)	5.7036e-36	-1.33703	104.781
112	BL6649 (GRB10)	2.41447e-35	-1.35284	104.162
113	BL3118 (PPP4R2)	9.38199e-36	-1.3325	103.798
114	BL6690 (KDM5D)	1.76286e-36	-1.29298	102.737
115	BL1036 (KDM1)	5.38571e-35	-1.34452	102.551
116	BL2776 (NF2)	4.78135e-35	-1.34179	102.478
117	BL313 (SMC3)	9.98654e-36	-1.3085	101.858
118	BL4808 (TRRAP)	2.69254e-36	-1.28447	101.579
119	BL437 (NCOA2)	1.71488e-35	-1.30902	101.213
120	BL922 (CUL9)	2.57095e-36	-1.27573	100.935
121	BL1684 (BUB3)	6.60137e-34	-1.36524	100.822
122	BL1794 (BCL11A)	4.79296e-35	-1.30633	99.7697
123	SC-81280 (NCOA2)	2.67218e-35	-1.29212	99.3662
124	BL2272 (TCF12)	3.69461e-34	-1.3354	99.364
125	BL5829 (PHF6)	1.45897e-34	-1.31549	99.0561
126	BL5529 (CCDC99)	4.67633e-35	-1.2951	98.9232
127	BL3283 (C7orf27)	2.18368e-34	-1.31708	98.664
128	BL1682 (BUB1)	2.18368e-34	-1.31319	98.3731
129	BL2500 (DOT1L)	6.89407e-35	-1.29283	98.299
130	BL1869 (TRIP4)	2.88552e-34	-1.30811	97.6378
131	BL8111 (RAD54L2)	7.56658e-34	-1.32008	97.3155
132	SC-14031 (FOXH1)	4.34483e-35	-1.26933	97.0294
133	BL2989 (RBBP7)	4.28768e-35	-1.26843	96.9658
134	a-ATR (YW) (ATR)	3.43952e-34	-1.30133	96.9122
135	BL7683 (RNASEN)	5.12909e-35	-1.26054	96.197
136	BL2555 (UHRF1)	1.59679e-33	-1.31759	96.1669
137	BL7201 (EPS8L2)	4.37499e-35	-1.25774	96.1434
138	BL3463 (CASC5)	6.29019e-34	-1.29927	96.0028
139	BL2431 (NCOA5)	3.43837e-35	-1.24357	95.3299
140	BL8110 (RAD54L2)	1.21156e-34	-1.2611	95.1852
141	BL1052 (N4BP2)	3.92686e-34	-1.2734	94.6826
142	BL1034 (ADNP)	4.11874e-33	-1.30392	94.0386
143	BL5619 (DAXX)	2.0696e-33	-1.28926	93.7822
144	BL8271 (VPS4B)	2.14528e-35	-1.20817	93.1555
145	BL8107 (AHDC1)	2.50616e-33	-1.28003	92.8923
146	BL3106 (APC)	1.68798e-33	-1.26543	92.298
147	BL2195 (USP4)	2.6257e-33	-1.26685	91.8856
148	BL2118 (MYST1)	3.08758e-33	-1.26626	91.6624
149	BL435 (NCOA1)	2.66268e-33	-1.26351	91.634
150	BL2457 (UBE2L3)	3.08758e-33	-1.24903	90.4157
151	CBC622 (ZNF687)	4.71597e-33	-1.24392	89.5506
152	BL2378 (RFWD3)	2.32398e-33	-1.22886	89.2632
153	JQ008 (IK)	7.98613e-33	-1.23538	88.3169
154	BL1053 (N4BP2)	2.81852e-32	-1.25212	88.0463
155	BL2185 (TSC2)	1.15315e-33	-1.19584	87.6614
156	BL3434 (CRTC1)	1.37846e-32	-1.23415	87.6007
157	BL531 (MCM10)	2.3073e-32	-1.23454	87.0287
158	BL8230 (TOP3A)	1.45386e-32	-1.2223	86.7017
159	BL5506 (UACA)	1.23115e-32	-1.21524	86.3884
160	BL6636 (FOXK2)	1.03445e-32	-1.20861	86.1126
161	BL1689 (MAD1L1)	2.31641e-33	-1.18442	86.0354
162	BL1936 (SMG5)	6.20801e-33	-1.19899	86.0093
163	TIF2 (NCOA2)	3.74282e-33	-1.18983	85.9166
164	BL4209 (TCEB3)	9.68035e-33	-1.2034	85.8137
165	CBC2152 (RFWD3)	1.04456e-32	-1.17894	83.9947
166	BL2289 (BTBD12)	3.09117e-32	-1.18655	83.3466
167	BL4214 (THRAP3)	1.31624e-31	-1.2088	83.2624
168	BL5398 (FAM175B)	2.38282e-32	-1.18067	83.2002
169	BL2438 (PUS1)	3.78429e-32	-1.17973	82.6483
170	BL2687 (ZBTB7A)	1.02242e-31	-1.19077	82.3087
171	BL1685 (BUB3)	3.37595e-32	-1.17154	82.202
172	BL1545 (TTK)	2.90658e-32	-1.16557	81.9314
173	BL2594 (PIAS2)	6.1576e-33	-1.13991	81.7734
174	BL8104 (AHDC1)	3.83741e-32	-1.16215	81.4067
175	BL7502 (VPRBP)	8.63403e-32	-1.17453	81.3599
176	BL2178 (RICTOR)	8.85667e-33	-1.13261	80.8597
177	BL5913 (NUCKS1)	1.91785e-32	-1.14062	80.6056
178	BL8105 (AHDC1)	6.50504e-32	-1.15716	80.4657
179	BL117 (ATR)	2.64286e-32	-1.14133	80.3232
180	BL3720 (KDM4B)	1.06449e-31	-1.16183	80.2671
181	BL3061 (UBR4)	3.1637e-33	-1.1089	80.2516
182	BL5424 (ERCC3)	7.75751e-32	-1.15613	80.1969
183	BL1242 (MAML2)	8.71714e-32	-1.15761	80.183
184	EPI-2269-1 (USO1)	3.12932e-32	-1.14041	80.0975
185	BL1705 (PHB2)	2.40342e-32	-1.1336	79.8797
186	BL2787 (PSMC5)	1.84901e-32	-1.12826	79.7664
187	BL8514 (CKAP2)	3.07499e-31	-1.17102	79.7076
188	BL2920 (SPHK1)	4.52608e-32	-1.13563	79.3679
189	BL4874 (FBXO11)	1.9949e-31	-1.15038	78.7715
190	BL992 (INCENP)	3.0141e-32	-1.11613	78.4215
191	BL1050 (C11orf30)	4.70088e-31	-1.15612	78.22
192	BL7700 (ARHGAP29)	5.96975e-33	-1.08942	78.1782
193	BL1855 (RBM14)	9.42045e-32	-1.12609	77.9184
194	BL1304 (SETX)	4.16913e-30	-1.17689	77.2025
195	BL3564 (CDK5RAP3)	6.84041e-31	-1.13899	76.6668
196	BL2587 (NCOR2)	4.85076e-31	-1.12682	76.2075
197	BL8517 (CKAP2L)	4.98814e-31	-1.12615	76.1365
198	BL2700 (STK24)	1.25744e-30	-1.13903	76.0083
199	BL5826 (ORC6L)	9.32866e-31	-1.13383	75.9892
200	BL1035 (KDM1)	1.8032e-31	-1.10623	75.8542
201	BL5502 (HDAC6)	3.58412e-31	-1.11135	75.4813
202	BL1854 (RBM14)	2.15132e-31	-1.10062	75.287
203	BL7244 (MAST4)	2.48079e-31	-1.09992	75.093
204	BL3961 (PES1)	8.86479e-31	-1.1183	74.9897
205	BL5930 (SPAG5)	5.46099e-31	-1.1071	74.7588
206	BL2441 (RNF4)	2.35547e-30	-1.12835	74.628
207	EPI-1664-1 (MALT1)	1.98942e-32	-1.05474	74.5039
208	BL1461 (MAD2L1)	4.35131e-31	-1.09516	74.1746
209	BL2794 (TRIM24)	6.84041e-31	-1.0973	73.8601
210	BL2127 (HDAC3)	2.10433e-30	-1.10515	73.2083
211	BL5892 (MAP4K4)	1.60443e-30	-1.1007	73.1971
212	BL8106 (AHDC1)	5.08394e-31	-1.08127	73.0865
213	a-ATM (Ab-3) (ATM)	8.61122e-32	-1.0543	73.0318
214	BL439 (NCOA3)	9.64682e-32	-1.04962	72.6074
215	BL7633 (COBRA1)	2.77454e-30	-1.09998	72.5815
216	CBC32 (POLDIP3)	1.06782e-30	-1.07873	72.1552
217	BL580 (MDC1)	8.98589e-31	-1.07489	72.0687
218	BL1706 (PHB2)	1.59097e-30	-1.07733	71.6473
219	BL1017 (INTS5)	5.35188e-32	-1.02021	71.1361
220	BL6998 (ZKSCAN1)	2.75305e-30	-1.07774	71.1174
221	BL320 (BRCA2)	1.64811e-30	-1.05907	70.4048
222	BL2434 (UBA3)	1.97515e-30	-1.04538	69.3102
223	BL825 (HLTF)	3.91465e-30	-1.05264	69.1046
224	BL990 (INCENP)	9.32866e-31	-1.02907	68.9678
225	BL6443 (CCNT2)	6.6742e-30	-1.04937	68.375
226	SC-71539 (MAGEA1)	4.16913e-30	-1.03998	68.2215
227	BL8516 (CKAP2L)	5.34782e-30	-1.03758	67.8236
228	BL2600 (BRIP1)	4.90832e-30	-1.03529	67.7495
229	BL2228 (FIGNL1)	6.37453e-30	-1.0375	67.6404
230	BL6872 (ALMS1)	3.97764e-30	-1.01695	66.75
231	CBC421 (C14orf43)	5.10891e-30	-1.01959	66.6898
232	BL6582 (NUMB)	1.16146e-29	-1.03099	66.6532
233	BL1798 (BCL11B)	1.11935e-29	-1.02681	66.4162
234	BL1738 (CARM1)	6.5867e-30	-1.01824	66.3562
235	BL4953 (TRIP11)	3.59179e-30	-1.0083	66.2763
236	BL4793 (XPC)	8.32356e-30	-1.01323	65.8047
237	BL8332 (C1orf55)	4.95673e-30	-1.00216	65.5759
238	BL2442 (RNF4)	2.76455e-29	-1.02457	65.3938
239	BL2291 (BTBD12)	1.08952e-29	-1.00647	65.1196
240	BL1832 (NIPBL)	2.28317e-31	-0.949061	64.8679
241	BL1012 (ZHX1)	1.49031e-30	-0.969507	64.5354
242	BL595 (APTX)	2.00478e-29	-1.00341	64.3379
243	BL285 (RFC5)	9.92153e-30	-0.992711	64.3145
244	BL2451 (TGFB1I1)	2.50854e-29	-1.00168	64.0184
245	BL4419 (FAM91A1)	8.88058e-30	-0.983528	63.8205
246	BL3513 (KDM4A)	1.30423e-29	-0.988063	63.771
247	BL4839 (WDHD1)	8.88058e-30	-0.974209	63.2158
248	BL1780 (C21orf7)	2.35547e-30	-0.955575	63.2009
249	BL2229 (FIGNL1)	7.85359e-30	-0.969314	63.0052
250	BL2777 (NF2)	1.99835e-29	-0.976681	62.6243
251	BL2273 (TCF12)	4.86777e-29	-0.982087	62.1563
252	BL2225 (MAPK14)	2.25941e-29	-0.962508	61.608
253	BL2754 (LCOR)	6.51689e-29	-0.977656	61.5979
254	BL9239 (GREB1)	1.10661e-29	-0.943066	61.0067
255	BL533 (CCAR1)	2.0758e-29	-0.951258	60.9648
256	a-AKT (BS) (AKT1)	2.90763e-31	-0.893713	60.8778
257	BL1105 (CENPC1)	2.48661e-29	-0.945892	60.4575
258	BL6680 (SETD7)	4.72544e-29	-0.954733	60.4498
259	BL1743 (CDK7)	6.50953e-29	-0.958516	60.3919
260	BL1104 (CENPB)	4.00918e-29	-0.948983	60.2382
261	BL1326 (FOXO3)	2.78049e-29	-0.941663	60.1003
262	BL3388 (E2F1)	2.68427e-29	-0.93218	59.5207
263	BL1021 (FAM184B)	3.29598e-29	-0.934158	59.473
264	BL6339 (ANKRD17)	2.89962e-29	-0.920941	58.7426
265	a-REST (TW) (REST)	1.20482e-29	-0.905333	58.4997
266	BL1110 (CENPF)	6.61056e-29	-0.924773	58.2561
267	BL2452 (TGFB1I1)	1.00586e-28	-0.929188	58.1612
268	BL1100 (HIPK2)	3.21336e-29	-0.911005	58.0187
269	BL2788 (PTEN)	9.87255e-30	-0.889982	57.6597
270	BL2731 (SIN3A)	3.88098e-29	-0.905032	57.4743
271	BL2512 (TLK2)	3.33313e-28	-0.932984	57.3368
272	BL4911 (PML)	1.621e-28	-0.918918	57.0964
273	BL460 (RBM14)	1.08456e-29	-0.87932	56.8935
274	BL406 (RFC3)	1.78427e-28	-0.903193	56.0359
275	BL3907 (USP28)	3.91808e-28	-0.908022	55.6683
276	BL3942 (P4HA2)	1.9667e-28	-0.893232	55.3372
277	BL4508 (SMARCAD1)	2.54314e-29	-0.863745	55.1944
278	EPI-2424-1 (SUFU)	8.37833e-29	-0.876939	55.0479
279	CBC42 (NAT10)	1.2321e-28	-0.881384	54.9965
280	BL5432 (ERCC5)	3.37361e-28	-0.892608	54.8478
281	BL4546 (HMG20B)	6.21795e-28	-0.898554	54.6789
282	BL6755 (PHF8)	4.55646e-28	-0.894022	54.6781
283	BL8287 (TOR1AIP1)	6.83125e-29	-0.856395	53.9237
284	BL4237 (PPP2R1A)	2.05395e-28	-0.864359	53.514
285	JQ006 (MSH2)	2.25538e-28	-0.864974	53.4742
286	BL2847 (MED27)	1.94105e-28	-0.860344	53.308
287	BL5576 (CEP110)	2.38364e-28	-0.851137	52.5747
288	BL4386 (MAGED2)	3.84272e-28	-0.853593	52.3451
289	BL1734 (TBL1XR1)	3.08146e-28	-0.849047	52.2422
290	BL1683 (BUB1)	1.19854e-27	-0.863886	52.0279
291	BL1426 (FOXO1)	1.46628e-28	-0.83442	51.9269
292	BL6090 (PHC3)	3.07575e-28	-0.842267	51.825
293	BL1168 (MCPH1)	9.37219e-28	-0.853775	51.6207
294	BL1476 (PNKP)	2.80563e-28	-0.837746	51.6197
295	BL1145 (LMO1)	2.4142e-28	-0.835529	51.6028
296	BL3282 (C7orf27)	1.35953e-27	-0.853188	51.2789
297	BL5889 (ENAH)	7.24565e-29	-0.813779	51.1984
298	BL476 (AHCTF1)	1.68918e-27	-0.853531	51.1441
299	BL2753 (LCOR)	8.99076e-28	-0.843358	51.0203
300	BL1544 (TTK)	1.03832e-27	-0.84051	50.7353
301	BL2666 (HDAC2)	8.89399e-28	-0.836755	50.6271
302	SC-8005 (ESR1)	1.04097e-28	-0.809019	50.6146
303	BL5433 (ERCC6)	1.83803e-27	-0.835003	49.9711
304	BL6228 (PBXIP1)	8.4969e-28	-0.82244	49.7959
305	BL1707 (PHB2)	1.73052e-27	-0.831115	49.7834
306	BL2683 (PHLPP2)	6.392e-28	-0.812352	49.4136
307	CBC752 (USP9X)	1.44206e-27	-0.822011	49.3698
308	BL1686 (BUB3)	1.52215e-27	-0.8217	49.3171
309	EPI-2046-1 (CTNNA2)	2.13472e-27	-0.818331	48.856
310	BL4912 (PML)	1.49518e-27	-0.803182	48.215
311	BL7041 (NFKB2)	1.59464e-27	-0.802882	48.1529
312	BL6657 (GRLF1)	1.42734e-27	-0.797941	47.9242
313	SC-48788 (FOXG1)	1.44085e-27	-0.78931	47.4058
314	BL4607 (SAFB2)	1.52215e-27	-0.78437	47.0767
315	BL3007 (RMI1)	2.47955e-27	-0.789519	47.0301
316	BL323 (MSH2)	7.14797e-29	-0.746421	46.968
317	BL8233 (TOP3A)	1.8112e-27	-0.784585	46.9629
318	BL2418 (UBAP2L)	1.46628e-28	-0.748418	46.5749
319	EPI-1625-1 (ITK)	3.79743e-28	-0.758463	46.5178
320	BL2223 (COL4A3BP)	1.44092e-27	-0.771354	46.3274
321	BL8333 (C1orf55)	4.17031e-27	-0.78408	46.3098
322	CBC682 (GIT1)	2.48566e-27	-0.771683	45.9676
323	BL57 (HELLS)	2.44236e-27	-0.771388	45.9567
324	BL2986 (RBBP4)	2.24836e-27	-0.770334	45.9529
325	BL809 (PRKAA1)	9.11424e-28	-0.752399	45.5098
326	BL2459 (DDX17)	7.24087e-27	-0.775388	45.3824
327	BL5966 (RANBP3)	5.47176e-27	-0.770729	45.3211
328	BL4927 (TRIM37)	1.44092e-27	-0.753911	45.2797
329	BL4952 (HMGN3)	3.26079e-27	-0.761539	45.159
330	BL1732 (SPEN)	1.49101e-27	-0.75018	45.0333
331	SC-197 (MAX)	5.28377e-27	-0.762586	44.8644
332	BL2032 (RFWD2)	5.41357e-27	-0.760635	44.7334
333	BL6425 (CCNH)	9.43882e-27	-0.767314	44.7176
334	EPI-2341-1 (CDK4)	2.44949e-27	-0.750295	44.7
335	SC-954 (CDC2)	3.77406e-27	-0.746363	44.1545
336	BL9277 (PIK3R4)	5.00511e-27	-0.743657	43.7888
337	BL7546 (FOXP3)	6.17159e-27	-0.745889	43.7728
338	BL596 (APTX)	2.72579e-28	-0.697336	42.9857
339	BL2607 (HDAC1)	1.16648e-26	-0.73658	42.7769
340	BL434 (NCOA1)	3.66964e-27	-0.718766	42.5398
341	BL3837 (KDM5A)	1.58512e-26	-0.735361	42.4952
342	BL1761 (CTBP1)	1.00207e-26	-0.720493	41.9479
343	BL2000 (RIF1)	1.53005e-26	-0.717439	41.4808
344	BL6644 (EPS15L1)	1.41252e-26	-0.709452	41.0713
345	BL3632 (KDM2A)	2.06865e-26	-0.710039	40.8547
346	BL8602 (MAST2)	2.4236e-27	-0.684786	40.8004
347	BL1462 (MAD2L1)	1.79987e-26	-0.696048	40.1369
348	BL4783 (AKT1S1)	1.83042e-26	-0.689364	39.7418
349	BL3121 (SMEK1)	2.53203e-26	-0.692647	39.7253
350	BL9499 (EYA4)	9.18903e-27	-0.68122	39.7145
351	BL2461 (DDX5)	6.14011e-26	-0.696035	39.3309
352	SC-286 (CSK)	2.81657e-26	-0.682735	39.086
353	BL6780 (NIPBL)	1.92459e-26	-0.674777	38.8707
354	BL5963 (RAF1)	1.22998e-26	-0.668897	38.8126
355	CBC31 (POLDIP3)	3.77326e-26	-0.677827	38.6159
356	BL6501 (PTK2)	2.31947e-26	-0.670985	38.5381
357	BL6417 (BCR)	1.57093e-26	-0.665252	38.4478
358	BL3200 (SIRT1)	3.20315e-26	-0.670537	38.3069
359	BL294 (RPRD2)	2.15859e-26	-0.665893	38.2881
360	BL3314 (RNF40)	2.88298e-26	-0.665103	38.0647
361	BL6524 (BRAF)	9.38611e-27	-0.648808	37.813
362	BL2795 (TRIM24)	2.39902e-26	-0.658014	37.7728
363	BL1460 (MAD2L1)	1.42206e-26	-0.651516	37.7151
364	BL5947 (ZNRF2)	1.90101e-27	-0.627041	37.5064
365	BL1826 (TAOK3)	1.91496e-26	-0.648929	37.3832
366	BL308 (SMC1A)	1.41337e-26	-0.640974	37.107
367	BL703 (TBK1)	7.38479e-27	-0.629942	36.8591
368	EPI-1970-1 (MAP1LC3A)	3.86435e-26	-0.641361	36.5249
369	BL4675 (DBF4)	8.03414e-26	-0.646281	36.3541
370	BL3631 (KDM2A)	5.88373e-26	-0.636054	35.967
371	BL2226 (MAPK14)	2.82521e-26	-0.625098	35.7861
372	BL2365 (KIAA0528)	4.04777e-26	-0.626156	35.6316
373	BL1014 (INTS3)	2.06865e-26	-0.618879	35.6094
374	BL5549 (DEK)	4.76234e-26	-0.627164	35.5937
375	BL9613 (IMPACT)	3.45326e-26	-0.623032	35.5478
376	BL5123 (PAK2)	1.13045e-25	-0.629251	35.1988
377	BL4267 (PPP2R3B)	7.49968e-27	-0.60105	35.161
378	BL695 (CC2D1A)	1.11998e-27	-0.582655	35.1283
379	BL7535 (NOTCH1)	4.42264e-26	-0.614063	34.8923
380	BL3431 (CRTC1)	1.06496e-25	-0.618605	34.634
381	BL3841 (KDM5B)	8.25754e-26	-0.611115	34.3608
382	BL5778 (TNKS1BP1)	4.62221e-26	-0.604231	34.3086
383	BL3893 (RAD9A)	7.98307e-26	-0.608103	34.2089
384	BL508 (BRE)	4.12305e-26	-0.600311	34.1514
385	BL4168 (DTL)	9.22051e-26	-0.606714	34.0495
386	BL1868 (TRIP4)	4.97849e-26	-0.588608	33.3809
387	BL7836 (PDLIM7)	9.75304e-26	-0.578164	32.4177
388	BL3964 (PES1)	1.13045e-25	-0.577801	32.3208
389	BL3203 (SIRT1)	3.87158e-25	-0.586925	32.1388
390	BL7129 (CCDC124)	9.62481e-26	-0.572255	32.0925
391	BL5844 (ZFC3H1)	9.21247e-26	-0.571569	32.0771
392	CBC41 (NAT10)	7.82663e-26	-0.56896	32.0166
393	BL3173 (MAVS)	2.30333e-26	-0.556967	31.9906
394	BL2465 (NCOA7)	1.69323e-25	-0.573026	31.8322
395	SC-11421 (HDAC7)	2.30868e-26	-0.553054	31.7658
396	BL6494 (ESCO2)	1.2281e-25	-0.566517	31.6483
397	BL1691 (MAD1L1)	7.60041e-26	-0.552262	31.0918
398	BL4923 (TRIM29)	3.30234e-25	-0.557354	30.6003
399	BL7075 (NFKBIB)	3.83475e-25	-0.547816	30.0012
400	BL6598 (FBXW7)	2.86583e-25	-0.542666	29.8681
401	BL3622 (DTX3L)	3.83124e-25	-0.545149	29.8551
402	BL2533 (OBFC1)	4.05414e-25	-0.544883	29.8129
403	BL1111 (CENPF)	5.72644e-25	-0.544755	29.6267
404	BL2296 (EDC4)	3.30978e-25	-0.53581	29.4174
405	BL2390 (CUL4A)	1.11e-26	-0.5061	29.4154
406	BL2569 (C17orf71)	7.5336e-25	-0.542775	29.3777
407	SC-28236 (BAP1)	1.1553e-25	-0.524979	29.3573
408	EPI-1614-1 (HDAC4)	1.65187e-25	-0.527091	29.2909
409	BL2368 (KIAA0528)	1.14532e-25	-0.519902	29.0766
410	BL9240 (GREB1)	1.12439e-25	-0.515014	28.8089
411	BL2400 (DDB2)	4.27723e-25	-0.524982	28.6983
412	BL6127 (OXSR1)	1.12439e-25	-0.511389	28.6061
413	BL9238 (GREB1)	1.67921e-25	-0.511505	28.4176
414	BL1103 (CENPB)	6.39078e-25	-0.522072	28.3382
415	BL1019 (INTS5)	2.85193e-25	-0.514559	28.3223
416	GTX105364 (BRE)	1.78796e-25	-0.508407	28.2161
417	BL237 (RAD17)	5.55181e-25	-0.517631	28.1664
418	BL2196 (USP4)	1.87319e-25	-0.505116	28.0112
419	BL2286 (ZC3H13)	6.86687e-25	-0.51473	27.905
420	BL1020 (FAM184B)	3.83124e-25	-0.509283	27.8909
421	BL459 (TRIP4)	7.84843e-25	-0.511208	27.6505
422	BL1820 (IRF3)	1.18953e-25	-0.488679	27.3143
423	BL9173 (MALT1)	4.19317e-25	-0.496882	27.1709
424	BL756 (CSNK2A2)	7.84843e-25	-0.499606	27.023
425	BL2366 (KIAA0528)	8.13792e-25	-0.492997	26.6511
426	BL4957 (ZNHIT3)	7.93418e-25	-0.484746	26.2162
427	BL597 (APTX)	6.14199e-25	-0.478493	25.9906
428	BL2393 (CDT1)	3.3955e-25	-0.466842	25.6201
429	BL5428 (ERCC4)	6.78082e-25	-0.470449	25.5093
430	BL1163 (SNIP1)	1.86251e-24	-0.474845	25.2947
431	BL4273 (TIPIN)	4.55812e-25	-0.45629	24.9153
432	BL4914 (TRIM16)	1.11086e-24	-0.462932	24.8859
433	BL4165 (DTL)	1.69007e-24	-0.460506	24.5715
434	BL2432 (NCOA5)	1.68458e-24	-0.456016	24.3324
435	BL3977 (USP10)	2.20474e-24	-0.454486	24.1404
436	BL2263 (DOCK9)	7.93418e-25	-0.44626	24.1348
437	BL5423 (ERCC3)	1.42358e-24	-0.45026	24.0991
438	a-HAUSP (USP7)	1.75812e-24	-0.442808	23.6116
439	BL5906 (NFRKB)	1.42358e-24	-0.437658	23.4246
440	BL6647 (EPS15)	9.2967e-25	-0.432814	23.3419
441	BL7341 (WDFY3)	1.3191e-24	-0.428395	22.9586
442	BL2094 (MSH2)	1.83155e-24	-0.42978	22.9004
443	a-Mip1 ()	2.41645e-25	-0.414511	22.8831
444	BL6324 (ABL1)	1.73348e-24	-0.427349	22.7924
445	BL2467 (SEC16A)	1.20394e-24	-0.422074	22.6574
446	BL2765 (HNRNPU)	2.60476e-24	-0.427119	22.6192
447	BL5361 (SSH1)	7.49069e-26	-0.401232	22.5937
448	BL757 (BANP)	1.08267e-24	-0.419332	22.5519
449	SC-67022 (SPDEF)	1.53763e-24	-0.421247	22.5147
450	BL6174 (TDP1)	8.8573e-25	-0.41612	22.4609
451	BL2750 (SNW1)	1.3982e-24	-0.41202	22.0579
452	BL2157 (USP34)	2.14801e-24	-0.407582	21.6562
453	BL440 (CREBBP)	9.93591e-26	-0.385494	21.6085
454	BL8876 (RIOK2)	2.96498e-25	-0.386256	21.2472
455	BL5519 (PCNT)	4.65147e-25	-0.386396	21.0919
456	BL2285 (ZC3H13)	3.50083e-24	-0.398816	21.0084
457	BL2466 (NCOA7)	2.51642e-24	-0.394508	20.905
458	CBC411 (AHCTF1)	2.07874e-24	-0.391545	20.816
459	BL958 (ATAD5)	1.19667e-23	-0.40395	20.8023
460	BL7903 (C16orf53)	2.04032e-24	-0.373926	19.8855
461	BL4950 (HMGN3)	4.38271e-24	-0.377464	19.8008
462	BL2462 (DDX5)	7.745e-24	-0.379809	19.7182
463	BL2617 (EIF2AK4)	2.16219e-24	-0.369359	19.6252
464	BL6340 (ANKRD17)	2.28247e-25	-0.352295	19.4678
465	BL7037 (NFKB1)	4.38732e-24	-0.364541	19.1229
466	BL3628 (KDM3A)	5.98085e-24	-0.362291	18.8979
467	BL4869 (PCM1)	2.16219e-24	-0.350143	18.6042
468	BL4651 (KIF22)	4.93555e-25	-0.33986	18.5323
469	SC-372 (RELA)	2.41504e-24	-0.348531	18.4823
470	BL991 (INCENP)	5.98085e-24	-0.35169	18.345
471	BL7814 (ARHGEF11)	2.639e-24	-0.342394	18.1287
472	BL1355 (FUS)	5.53581e-24	-0.342847	17.9088
473	BL2394 (CDT1)	9.48569e-24	-0.346211	17.9051
474	BL4031 (BCAS2)	1.03375e-23	-0.334666	17.282
475	BL5118 (PAK1)	8.21547e-24	-0.325052	16.8569
476	BL2385 (ERCC4)	1.34777e-23	-0.326905	16.7991
477	BL3172 (MAVS)	2.22683e-24	-0.311791	16.5586
478	BL5345 (PTPN12)	2.16219e-24	-0.310362	16.4905
479	SC-48849 (BRE)	1.10472e-23	-0.317433	16.3716
480	BL2445 (SAFB)	6.66863e-24	-0.313785	16.3362
481	BL2001 (RIF1)	1.02542e-23	-0.31391	16.2121
482	BL6024 (WDR4)	1.11901e-24	-0.299377	16.0921
483	BL5747 (FKBP4)	5.13698e-24	-0.302301	15.8128
484	BL2367 (KIAA0528)	4.76312e-24	-0.30184	15.8109
485	BL1022 (FAM184B)	1.89865e-23	-0.30052	15.3455
486	BL391 (RAD21)	1.24463e-23	-0.29703	15.2851
487	BL2293 (EDC4)	7.20118e-24	-0.293491	15.2577
488	BL6197 (NR2F6)	3.43449e-24	-0.28693	15.1183
489	BL4588 (CHAF1B)	1.82924e-23	-0.293578	15.0014
490	BL7252 (MLH3)	6.53748e-24	-0.287849	14.991
491	BL2439 (RBM9)	4.59237e-24	-0.285544	14.9671
492	BL1042 (AGAP1)	1.58885e-23	-0.284114	14.5551
493	BL4287 (PPP2R5A)	2.85157e-23	-0.284651	14.4255
494	CBC631 (AKAP13)	6.53748e-24	-0.267601	13.9365
495	BL443 (EP300)	9.63486e-24	-0.268406	13.8776
496	BL1164 (SNIP1)	1.02542e-23	-0.260587	13.4582
497	BL2805 (UBR5)	4.25569e-24	-0.253997	13.3307
498	BL7270 (NRBF2)	2.86281e-24	-0.251508	13.2966
499	BL457 (TCERG1)	2.05598e-23	-0.259695	13.2422
500	BL2760 (MED17)	1.81315e-23	-0.255277	13.0461
501	BL6012 (PHIP)	3.48974e-24	-0.246427	12.9813
502	BL4457 (AATF)	2.0951e-23	-0.253434	12.9187
503	BL456 (TCERG1)	1.49417e-23	-0.249757	12.8098
504	BL2839 (UIMC1)	3.26206e-23	-0.252585	12.7674
505	BL5763 (IRS2)	2.28266e-23	-0.249536	12.6991
506	BL2132 (RBM15)	2.3362e-23	-0.248028	12.6171
507	BL6754 (PHF8)	3.47481e-23	-0.249628	12.6027
508	BL5899 (NIN)	1.34537e-23	-0.244542	12.5666
509	BL2784 (PARK7)	6.53976e-23	-0.235177	11.7319
510	BL5655 (ANKS3)	1.34624e-23	-0.227394	11.6854
511	BL1352 (FUS)	3.17371e-23	-0.228135	11.5374
512	BL553 (TRIM28)	3.48974e-24	-0.217476	11.4562
513	SC-867 (KIF23)	4.49098e-24	-0.215037	11.2757
514	BL1031 (ZMYM3)	1.71494e-23	-0.220231	11.2669
515	BL6202 (ESRRA)	6.11516e-23	-0.224925	11.2351
516	SC-232 (POU2F1)	1.34537e-23	-0.218411	11.2238
517	BL2505 (PITX1)	2.767e-23	-0.211004	10.6992
518	BL2270 (TCF12)	1.49417e-23	-0.208512	10.6944
519	BL3936 (PPP5C)	5.80951e-23	-0.21279	10.6387
520	BL1023 (INTS8)	7.51145e-25	-0.196213	10.6201
521	BL5895 (MAP4K4)	4.58319e-23	-0.206522	10.3709
522	BL6379 (BCAR1)	4.90219e-23	-0.206647	10.3644
523	BL5138 (GSK3B)	3.27502e-24	-0.194827	10.2742
524	BL4670 (PPP2R5D)	3.79753e-23	-0.193676	9.76106
525	BL8232 (TOP3A)	4.90219e-23	-0.190828	9.57099
526	BL5855 (CDCA3)	5.6585e-23	-0.191154	9.56131
527	BL3609 (MAZ)	1.66761e-23	-0.175099	8.96248
528	UHRF1 (UHRF2)	7.82e-23	-0.179977	8.94835
529	SC-28673 (ATF1)	6.53748e-24	-0.168026	8.75071
530	BL1578 (MCM8)	7.13612e-23	-0.167832	8.35833
531	BL438 (NCOA3)	1.66761e-23	-0.158391	8.10729
532	BL2310 (MLLT3)	7.71429e-23	-0.161891	8.05101
533	BL1010 (FKBP15)	7.19114e-23	-0.161467	8.0404
534	BL5431 (ERCC5)	8.36601e-23	-0.161182	8.00326
535	BL2881 (CHEK2)	1.2187e-22	-0.160182	7.89683
536	CBC361 (MALT1)	7.13612e-23	-0.152466	7.59309
537	BL1009 (FKBP15)	5.2538e-23	-0.145612	7.29362
538	BL458 (TRIP4)	8.96838e-23	-0.141395	7.01221
539	BL2271 (TCF12)	6.07683e-23	-0.138383	6.91293
540	BL2800 (CCNA1)	1.29434e-22	-0.132704	6.53462
541	BL2295 (EDC4)	1.03412e-22	-0.129233	6.39162
542	BL5554 (TWISTNB)	1.07099e-22	-0.129307	6.39096
543	BL3752 (CBX8)	3.6113e-22	-0.121603	5.86749
544	BL1123 (RNF41)	1.60687e-22	-0.108811	5.33574
545	BL2640 (TERF2)	2.24181e-22	-0.107763	5.24977
546	BL2251 (HPS5)	8.81016e-23	-0.105243	5.221
547	BL1051 (N4BP2)	9.34367e-23	-0.102445	5.07655
548	BL2371 (SYK)	8.49603e-23	-0.100797	5.00355
549	SC-67285 (PPARGC1B)	8.81016e-23	-0.0989039	4.90654
550	BL1165 (TRIM24)	4.31673e-23	-0.0927492	4.66293
551	BL5883 (CIZ1)	2.20797e-22	-0.0947523	4.61721
552	CBC542 (CYLD)	1.32994e-22	-0.0936502	4.60951
553	BL5634 (AKAP12)	1.58432e-22	-0.0922349	4.52403
554	BL9419 (KIAA1804)	1.95598e-23	-0.0884086	4.51215
555	BL-ATM (ATM)	2.24719e-22	-0.0909174	4.42906
556	BL2519 (VCP)	3.99091e-22	-0.0854039	4.11259
557	BL1238 (MAML1)	1.31706e-22	-0.0831375	4.09259
558	BL2138 (ROCK1)	5.41937e-23	-0.0793572	3.97264
559	BL5039 (CHD9)	2.50239e-23	-0.0738509	3.75183
560	BL4547 (HMG20B)	8.81016e-23	-0.0740803	3.67506
561	BL1097 (DYRK3)	5.17405e-23	-0.0710738	3.561
562	CBC192 (ERCC6L)	1.07788e-22	-0.0713289	3.52508
563	BL2444 (RPL7)	1.92485e-22	-0.0684016	3.34195
564	BL1704 (PHB2)	4.31673e-23	-0.0618854	3.11127
565	BL3390 (E2F1)	2.56469e-22	-0.0594476	2.88845
566	BL8473 (MADD)	3.37093e-22	-0.0565195	2.73092
567	BL1099 (HIPK2)	2.38277e-22	-0.0546804	2.66066
568	BL4553 (TRIM33)	5.2514e-22	-0.0534651	2.56036
569	BL9241 (GREB1)	9.96927e-23	-0.0449366	2.22404
570	BL700 (DIDO1)	5.5369e-22	-0.0385684	1.84507
571	BL5777 (WTAP)	9.05781e-22	-0.0355717	1.6855
572	BL1569 (TRIM21)	2.79985e-22	-0.034108	1.65431
573	BL6794 (XPA)	7.44426e-23	-0.0298953	1.48774
574	BL5021 (CHD1)	1.95802e-22	-0.0276861	1.35236
575	BL9468 (CLOCK)	1.95802e-22	-0.0259314	1.26665
576	BL1096 (DYRK2)	6.46975e-22	-0.0223871	1.06783
577	SRC3_Wu (NCOA3)	5.41396e-22	-0.0205321	0.98266
578	CBC632 (AKAP13)	7.00323e-22	-0.016307	0.776604
579	BL4961 (ABI1)	6.4302e-22	-0.0146083	0.696832
580	BL2294 (EDC4)	6.95499e-22	-0.0121892	0.580543
581	BL4557 (ATXN10)	9.53945e-23	-0.0104238	0.516341
582	EPI-2461-1 (RPA2)	1.3227e-22	-0.0104451	0.514151
583	SC-6062 (RORA)	7.37769e-22	-0.0106023	0.504423
584	BL1045 (ABL2)	1.95802e-22	-0.00974009	0.475764
585	N2 (ESCO2)	6.46975e-22	-0.00715068	0.341075
586	CBC681 (GIT1)	8.38468e-22	-0.00162129	0.0769364
587	BL2356 (MLF1)	4.86963e-22	-0.00112717	0.054058
588	BL773 (TREX1)	1.8342e-21	0.00100801	-0.0470882
589	BL6311 (ELL)	8.15929e-22	0.00131856	-0.0626047
590	BL1835 (CAMK4)	2.66511e-23	0.00217663	-0.110446
591	BL1037 (KDM1)	8.65552e-22	0.00340303	-0.161396
592	a-PARC (CUL9)	1.95598e-23	0.00452148	-0.230765
593	GTX111188 (BRE)	1.5163e-22	0.00478024	-0.234668
594	BL8550 (ITPR1)	5.98936e-23	0.00545833	-0.27274
595	a-CLSPN (CLSPN)	1.02478e-21	0.00596095	-0.281752
596	BL-PDS5B (PDS5B)	7.00325e-22	0.0104428	-0.49733
597	BL6535 (TRAF3IP1)	1.31792e-21	0.0154669	-0.727346
598	PHF2-C Ab (PHF2)	1.17267e-21	0.0154577	-0.728641
599	SC-48847 (BRE)	1.55512e-21	0.0159867	-0.749271
600	BL7067 (IKBKB)	1.04203e-21	0.0162419	-0.767477
601	CBC641 (CC2D1B)	1.69484e-21	0.0179691	-0.84075
602	BL2131 (RBM15)	1.31105e-21	0.0194011	-0.912423
603	BL759 (BANP)	1.47305e-21	0.0205798	-0.965558
604	BL5030 (CHD6)	7.37769e-22	0.0203876	-0.969979
605	BL448 (PPARGC1A)	6.23861e-22	0.0220261	-1.05119
606	BL8524 (CLASP2)	6.28392e-22	0.022684	-1.0825
607	BL4548 (HMG20B)	8.65453e-22	0.0247877	-1.17561
608	BL7062 (CHUK)	7.44426e-23	0.0239371	-1.19123
609	BL6604 (CDC42EP3)	2.23958e-21	0.0301413	-1.40218
610	BL7566 (HERC2)	1.55512e-21	0.0325031	-1.52337
611	BL2779 (SUV39H1)	6.28392e-22	0.0326637	-1.55874
612	BL7002 (ZMYM4)	8.65552e-22	0.0358481	-1.70017
613	BL5166 (CDKN2A)	1.70445e-21	0.042499	-1.98829
614	BL2221 (COL4A3BP)	1.57874e-21	0.0433463	-2.03098
615	BL1681 (BUB1)	7.27535e-22	0.0466873	-2.22174
616	BL2253 (PRKRIR)	9.31527e-22	0.0477306	-2.26037
617	BL3066 (PPM1D)	5.15066e-22	0.0507429	-2.4309
618	BL6881 (TSGA14)	1.19799e-21	0.0518554	-2.44333
619	BL9460 (ARNTL)	7.53477e-22	0.0558886	-2.65792
620	BL2252 (HPS5)	2.51671e-22	0.0609589	-2.96293
621	BL2136 (ROCK1)	4.79612e-22	0.0658028	-3.15672
622	BL2436 (MED1)	1.37355e-21	0.0680427	-3.19706
623	SC-939 (BAG1)	2.01483e-21	0.0733933	-3.42185
624	BL4827 (CEP350)	1.03926e-21	0.0774625	-3.6604
625	BL1687 (BUB3)	3.35991e-21	0.0814519	-3.7578
626	BL1867 (TRIP4)	1.29481e-22	0.0793892	-3.90928
627	SC-28749 (NCOA4)	5.79612e-23	0.0796328	-3.98139
628	BL4941 (TRIM3)	2.44035e-21	0.0879209	-4.08302
629	EPI-1236-1 (MAP2K2)	4.66202e-23	0.0856713	-4.30083
630	BL2882 (CHEK2)	5.1273e-21	0.0988329	-4.52014
631	BL6392 (PRKAR2A)	2.84928e-21	0.0978529	-4.53
632	BL6011 (PHIP)	3.40777e-21	0.108165	-4.98887
633	BL3467 (SUPT6H)	3.95849e-21	0.116902	-5.37557
634	BL1800 (BCL11B)	1.64417e-21	0.116124	-5.43661
635	BL5344 (PTPN12)	2.19235e-22	0.124725	-6.07845
636	BL4381 (NASP)	2.73252e-21	0.136128	-6.30717
637	BL9487 (EYA3)	9.85137e-22	0.135065	-6.38888
638	BL977 (PLK1)	3.95849e-21	0.139845	-6.43053
639	BL4398 (ARFGEF2)	5.83143e-21	0.144244	-6.57887
640	a-BRCC36 (BRCC3)	2.98907e-21	0.144293	-6.67367
641	BL5999 (FOXM1)	6.89983e-21	0.148426	-6.74569
642	BL6517 (BMI1)	2.01483e-21	0.144841	-6.753
643	BL2381 (TAOK1)	7.62583e-21	0.161446	-7.32231
644	BL6346 (ATF2)	1.01375e-21	0.161538	-7.63678
645	BL1797 (BCL11A)	8.15436e-21	0.170712	-7.73234
646	BL653 (CUL7)	3.79228e-22	0.161627	-7.79107
647	CBC651 (AGAP3)	2.45024e-21	0.167798	-7.79231
648	BL6322 (SFN)	7.92294e-21	0.177208	-8.03142
649	BL4249 (PPP2R2B)	2.45024e-21	0.176651	-8.20343
650	BL1309 (WRN)	2.82858e-21	0.179052	-8.29004
651	BL6487 (ERF)	9.85436e-21	0.18712	-8.442
652	BL1801 (BCL11B)	7.89064e-21	0.190171	-8.61943
653	BL8641 (MINK1)	7.55948e-21	0.19184	-8.70222
654	BL7558 (UPF1)	1.39345e-20	0.201086	-9.00586
655	BL1027 (INTS9)	1.03924e-20	0.20549	-9.26017
656	BL3256 (EIF4ENIF1)	6.3858e-22	0.194401	-9.27416
657	BL325 (NCOA2)	4.27033e-21	0.20363	-9.34906
658	BL2213 (LATS2)	4.41113e-21	0.209852	-9.62824
659	BL1106 (CENPC1)	4.27033e-21	0.214896	-9.86631
660	BL5038 (CHD8)	8.87706e-21	0.221893	-10.033
661	JQ007 (MSH6)	1.2125e-20	0.225199	-10.1165
662	BL469 (AURKA)	1.51821e-20	0.230937	-10.3243
663	BL8779 (SEPT9)	7.40602e-21	0.227923	-10.343
664	BL1002 (ATF7IP)	2.19105e-20	0.234628	-10.4071
665	BL663 (RFC3)	4.92749e-22	0.218232	-10.464
666	BL441 (CREBBP)	1.0628e-20	0.237877	-10.7147
667	BL2446 (SAFB)	8.87706e-21	0.240721	-10.8844
668	SC-596 (CCNA2)	1.21074e-20	0.243662	-10.9459
669	BL2752 (LCOR)	1.43755e-20	0.246875	-11.0492
670	BL5032 (CHD7)	1.54562e-21	0.237392	-11.1269
671	BL4891 (CDC20)	3.12096e-20	0.261886	-11.5275
672	CBC52 (NAT13)	1.09452e-20	0.262828	-11.8316
673	BL5271 (TOPORS)	1.06431e-21	0.252633	-11.9327
674	BL1914 (RBBP8)	1.37905e-20	0.268729	-12.0378
675	BL5659 (ANKZF1)	8.87706e-21	0.266346	-12.043
676	CBC751 (USP9X)	1.14414e-20	0.269935	-12.1403
677	BL7051 (RELA)	6.1157e-21	0.270464	-12.3236
678	BL4905 (C19orf2)	6.48382e-21	0.272296	-12.3916
679	BL4545 (HMG20B)	1.71795e-20	0.282768	-12.6073
680	BL1740 (CDK7)	3.00047e-20	0.286442	-12.6181
681	CBC2181 (NFRKB)	2.15909e-20	0.288868	-12.8169
682	BL1731 (SPEN)	7.81002e-21	0.285042	-12.922
683	CBC591 (KLHL13)	1.58818e-21	0.27678	-12.9673
684	CBC194 (ERCC6L)	3.99382e-20	0.299491	-13.1118
685	BL2031 (RFWD2)	3.01729e-20	0.300613	-13.2413
686	BL4773 (MTOR)	1.16032e-20	0.295476	-13.2852
687	BL2003 (RIF1)	1.75639e-21	0.285437	-13.3459
688	BL7507 (SOS1)	1.47846e-20	0.299865	-13.4133
689	BL540 (SETDB1)	1.96495e-23	0.267931	-13.6738
690	BL9584 (ELF4)	2.24818e-21	0.29667	-13.8011
691	BL586 (FEN1)	3.41123e-20	0.315721	-13.87
692	BL677 (LEO1)	1.81151e-20	0.312455	-13.9156
693	SC-583 (CREBBP)	2.07897e-20	0.314866	-13.9818
694	CBC562 (BAT3)	5.89728e-21	0.308003	-14.0449
695	BL2588 (NCOR2)	5.46134e-20	0.324073	-14.0901
696	SC-28748 (TGFB1I1)	3.47623e-21	0.305714	-14.0957
697	BL7477 (CHTF18)	8.18989e-20	0.337541	-14.5451
698	BL2262 (DOCK9)	6.2776e-20	0.338653	-14.68
699	BL8654 (BCCIP)	8.9071e-21	0.324812	-14.6859
700	BL8103 (SHC1)	7.63876e-21	0.325164	-14.7476
701	BL8568 (MAP3K2)	3.89755e-21	0.321135	-14.7709
702	BL5995 (ZNF638)	5.49127e-20	0.345587	-15.024
703	BL821 (NOC3L)	2.87092e-21	0.326439	-15.1107
704	BL1882 (DDIT4)	9.42511e-21	0.337228	-15.2288
705	BL4516 (ATRX)	9.91705e-20	0.355718	-15.2626
706	BL8804 (STIL)	4.88697e-21	0.339735	-15.5536
707	SC-584 (EP300)	1.71408e-20	0.349576	-15.5862
708	CBC561 (BAT3)	4.1207e-20	0.360108	-15.7549
709	BL8224 (ASXL2)	0.0638706	5.74199	-15.7924
710	BL482 (MAP3K7IP3)	2.87478e-20	0.358913	-15.8254
711	BL9456 (CRY2)	3.44385e-20	0.362383	-15.917
712	BL2383 (TAOK1)	4.8569e-20	0.369163	-16.0923
713	SC-66857 (DCLK1)	2.24818e-21	0.346434	-16.1161
714	BL3555 (SUPT5H)	7.40656e-20	0.374022	-16.1538
715	BL268 (MCM8)	4.92482e-20	0.372752	-16.2441
716	BL8187 (OXR1)	7.4634e-21	0.359052	-16.2913
717	BL8551 (ITPR1)	5.72731e-22	0.341229	-16.3137
718	BL1741 (CDK7)	6.37829e-20	0.377797	-16.3713
719	BL6591 (NUMBL)	2.07897e-20	0.369442	-16.4054
720	CBC183 (BICD2)	5.87905e-20	0.380113	-16.5011
721	BL1756 (MED23)	2.24818e-21	0.356154	-16.5683
722	BL7432 (ZNF326)	5.75363e-20	0.387102	-16.8123
723	BL2786 (PSMC5)	3.61017e-20	0.38319	-16.8138
724	BL1109 (CENPF)	1.36456e-19	0.403421	-17.1828
725	BL1550 (HIPK2)	1.56894e-19	0.404799	-17.1876
726	BL2837 (UIMC1)	9.91705e-20	0.403075	-17.2946
727	BL1167 (MCPH1)	1.30306e-19	0.406116	-17.3158
728	BL2250 (HPS5)	6.43439e-20	0.40549	-17.5688
729	BL5231 (TAF2)	0.0347367	5.24782	-17.6237
730	SC-8051 (JUNB)	2.0265e-20	0.397022	-17.6391
731	BL6413 (BCOR)	1.30306e-19	0.415395	-17.7114
732	BL1805 (MTA1)	4.31014e-20	0.406674	-17.7744
733	BL3196 (SIRT2)	3.95403e-19	0.43808	-18.2151
734	BL2193 (USP4)	1.82511e-20	0.41124	-18.3127
735	CBC21 (MLST8)	3.89755e-21	0.398612	-18.3345
736	BL5022 (CHD1)	1.47199e-20	0.410704	-18.3725
737	BL275 (RFC2)	3.02817e-20	0.421879	-18.5822
738	BL480 (UBE3A)	7.01015e-20	0.433091	-18.7282
739	BL3600 (TP53BP2)	2.87092e-21	0.408902	-18.9278
740	BL2798 (CCNA1)	9.28043e-20	0.442232	-19.0029
741	BL2498 (DOT1L)	2.02979e-19	0.456304	-19.2616
742	BL1536 (TREX1)	2.43412e-19	0.458939	-19.2924
743	BL2454 (ZFPM2)	2.05891e-19	0.463638	-19.5658
744	BL1585 (EGFR)	6.43439e-20	0.45349	-19.6486
745	BL6318 (PHF12)	2.32935e-19	0.469912	-19.7737
746	BL2757 (CRABP2)	4.49776e-20	0.453695	-19.8108
747	BL3169 (ESPL1)	3.66083e-20	0.454073	-19.9184
748	BL7111 (SATB2)	1.82505e-19	0.472392	-19.9898
749	EPI-1962-1 (PRKD2)	7.73233e-20	0.46573	-20.0951
750	ABM-2052 (6H2.1) (PTEN)	5.72731e-22	0.422232	-20.1863
751	SC-185 (BCL3)	3.25145e-19	0.485713	-20.2846
752	BL464 (AHCYL2)	2.79103e-20	0.459842	-20.2886
753	BL1575 (CDC2L6)	6.25847e-19	0.493591	-20.3079
754	BL449 (PPARGC1A)	2.34765e-20	0.458736	-20.3179
755	SC-952 (CCNF)	0.104771	9.03128	-20.3744
756	BL7869 (RAPGEF2)	3.33402e-19	0.488823	-20.4029
757	BL2768 (PRMT2)	3.41432e-19	0.498023	-20.7769
758	BL2016 (AGAP3)	1.59269e-19	0.489841	-20.7917
759	BL1039 (RCOR1)	4.17025e-19	0.504416	-20.9477
760	BL4960 (ABI1)	3.10969e-19	0.502266	-20.9956
761	BL5670 (KANK2)	4.25828e-19	0.505837	-20.9967
762	EPI-2602-1 (COPS3)	2.34765e-20	0.475182	-21.0464
763	BL7901 (POLK)	3.21836e-19	0.506155	-21.1422
764	BL7553 (DICER1)	2.24195e-20	0.477797	-21.1829
765	BL3734 (CBX4)	2.48647e-19	0.508597	-21.3703
766	BL2730 (SIN3A)	4.36731e-19	0.516297	-21.4204
767	BL8931 (SRPK1)	1.18773e-20	0.479308	-21.5402
768	BL132 (MSH6)	1.76511e-20	0.484666	-21.5972
769	BL6566 (KNTC1)	1.71681e-19	0.511247	-21.6639
770	BL2182 (TSC2)	3.98171e-21	0.471743	-21.6903
771	BL6616 (CDC42EP1)	1.71681e-19	0.513134	-21.7439
772	BL5689 (ANKRD57)	1.42371e-19	0.512606	-21.8122
773	BL4505 (SMARCAD1)	3.25145e-19	0.525745	-21.9565
774	BL749 (PELP1)	2.48647e-19	0.528581	-22.21
775	BL2133 (SSBP3)	5.12239e-19	0.540474	-22.3399
776	CBC642 (CC2D1B)	5.61484e-19	0.552827	-22.8038
777	BL1003 (ATF7IP)	6.56002e-19	0.556371	-22.8668
778	BL6548 (RAI1)	2.56607e-19	0.550158	-23.1
779	BL4625 (RBMX2)	1.76511e-20	0.518847	-23.1204
780	BL1049 (C11orf30)	3.11062e-19	0.553694	-23.1454
781	BL2608 (HDAC1)	6.45448e-19	0.575566	-23.6643
782	BL2074 (RECQL)	5.23472e-20	0.546415	-23.7795
783	BL562 (COPS2)	4.5582e-20	0.547639	-23.9064
784	BL2156 (USP34)	5.38928e-19	0.581668	-24.0152
785	BL3509 (KDM4A)	5.66695e-19	0.58602	-24.1683
786	EPI-2603-1 (PTTG1)	3.19494e-20	0.550046	-24.1994
787	BL5754 (ZFPM1)	2.48643e-20	0.551581	-24.3992
788	BL3693 (DLGAP5)	1.01223e-18	0.601635	-24.4755
789	BL1296 (IRS1)	1.08645e-20	0.544594	-24.5188
790	BL2846 (MED27)	2.11375e-19	0.581463	-24.5235
791	CBC2201 (RXRB)	1.63404e-19	0.581368	-24.6625
792	SC-67041 (PRAME)	2.98648e-19	0.592304	-24.782
793	BL5049 (POLD3)	8.47001e-19	0.608225	-24.8483
794	BL6076 (CCNE1)	7.52127e-19	0.606666	-24.8538
795	BL5901 (MARVELD2)	5.21734e-21	0.545406	-24.9356
796	SC-187 (ATF2)	0.00407695	4.55434	-25.0344
797	BL2266 (TDP1)	1.92995e-20	0.565304	-25.1424
798	CBC802 ()	1.59053e-18	0.626931	-25.2366
799	BL6323 (ABL1)	2.00902e-19	0.601351	-25.3898
800	BL8231 (TOP3A)	1.08699e-18	0.631007	-25.6276
801	BL3348 (ATN1)	1.18591e-18	0.634386	-25.7111
802	EPI-1490-1 (CDC25C)	8.36115e-21	0.569048	-25.7615
803	EPI-2589-1 (RPA1)	1.59777e-18	0.643431	-25.8986
804	BL1095 (DYRK2)	8.93542e-19	0.641402	-26.1702
805	CBC611 (RNF20)	1.67932e-18	0.650971	-26.1704
806	BL6583 (NUMB)	1.0553e-18	0.646061	-26.2574
807	BL7394 (CDK2)	5.13526e-19	0.637256	-26.3395
808	BL5687 (ANKRD57)	2.39999e-18	0.664156	-26.474
809	SC-7300 (CREBBP)	0.0383913	8.18729	-26.6808
810	BL8736 (PRCC)	1.38483e-18	0.662047	-26.738
811	BL1827 (RCN1)	5.70524e-20	0.616678	-26.7875
812	SC-7216 ()	3.59228e-20	0.613222	-26.9095
813	BRD4-C (BRD4)	1.24503e-18	0.665996	-26.963
814	BL8312 (PAWR)	4.72728e-21	0.588577	-26.9647
815	CBC552 (TACC3)	2.43012e-18	0.677338	-26.9933
816	CBC691 (GTPBP2)	2.74904e-18	0.684027	-27.1786
817	BL1437 (PIM1)	2.27729e-18	0.687611	-27.4435
818	BL5646 (ANKIB1)	5.49331e-19	0.665074	-27.4469
819	SC-7230 (ATM)	0.01482	6.5252	-27.4681
820	SC-50 (RB1)	2.03185e-18	0.68785	-27.5259
821	EPI-1650-1 (MAP2K4)	5.09914e-19	0.666393	-27.5469
822	BL2265 (DOCK9)	4.51435e-19	0.664502	-27.5488
823	BL7408 (ZC3H3)	6.90233e-21	0.608182	-27.6408
824	BL867 (ASH2L)	0.00520936	5.26536	-27.661
825	BL7063 (CHUK)	9.58024e-19	0.680726	-27.7289
826	BL2667 (HDAC2)	1.80817e-18	0.696353	-27.9458
827	BL8262 (PPIG)	1.7235e-19	0.66036	-27.9808
828	BL8209 (UTP3)	2.06563e-18	0.709465	-28.3816
829	BL2928 (BHLHE40)	1.46888e-18	0.71125	-28.6857
830	BL3695 (DLGAP5)	3.53358e-18	0.727184	-28.7229
831	BL4071 (ILKAP)	2.06563e-18	0.718563	-28.7456
832	EPI-2488-1 (TRIB3)	5.55656e-20	0.663729	-28.848
833	BL3032 (ERBB2)	5.50467e-19	0.699963	-28.8861
834	CBC331 (ARAF)	1.37874e-18	0.71963	-29.066
835	BL2799 (CCNA1)	2.39999e-18	0.730009	-29.0989
836	RET (RET)	9.4518e-18	0.756224	-29.1562
837	BL1737 (CARM1)	4.1424e-18	0.747109	-29.3969
838	BL2230 (FIGNL1)	1.37874e-18	0.728215	-29.4127
839	BL4146 (USP36)	4.29106e-19	0.709907	-29.4646
840	EPI-1958-1 (KCNJ11)	8.14623e-19	0.722548	-29.5453
841	BL1098 (DYRK3)	1.15005e-18	0.729233	-29.5767
842	BL7472 (ADRM1)	3.00796e-18	0.74939	-29.7107
843	SC-198 (CCNE1)	0.0037964	5.3452	-29.7567
844	CBC801 ()	5.55352e-18	0.764065	-29.8493
845	BL671 (HUWE1)	2.71486e-21	0.644457	-29.8627
846	BL5480 (BRD3)	8.4919e-20	0.694706	-29.9125
847	CBC181 (BICD2)	3.50167e-18	0.758785	-29.9763
848	BL1004 (ATF7IP)	3.28595e-18	0.764146	-30.2359
849	BL5415 (DHX57)	4.13179e-19	0.72905	-30.2822
850	BL1308 (WRN)	3.91163e-18	0.768778	-30.2919
851	BL1005 (WAPAL)	6.70166e-19	0.74241	-30.498
852	BL4857 (CIC)	2.11353e-18	0.762822	-30.5013
853	BL1730 (SPEN)	2.80876e-18	0.769729	-30.569
854	BL3342 (EVI5)	5.36746e-18	0.785699	-30.7195
855	BL461 (RBM14)	1.10635e-20	0.684709	-30.8167
856	BL8428 (SCFD1)	8.4919e-20	0.723846	-31.1673
857	BL9429 (C7orf20)	2.11353e-18	0.781776	-31.2591
858	BL4711 (PDCD4)	4.29106e-19	0.755712	-31.3658
859	BL5638 (AKAP13)	1.1378e-17	0.818171	-31.3989
860	BL326 (RFX5)	1.44982e-18	0.785278	-31.6808
861	BL5157 (SGOL2)	4.29106e-19	0.764558	-31.7329
862	CBC184 (BICD2)	8.86847e-18	0.824774	-31.8508
863	BL2151 (TPR)	7.72439e-19	0.778102	-31.8574
864	BL989 (PDS5A)	0.000193161	3.74127	-31.9429
865	EPI-1615-1 (CHUK)	3.43411e-21	0.693847	-31.9988
866	BL5978 (ZFP106)	0.00514034	6.09205	-32.0818
867	BL6436 (CCNL2)	6.08885e-18	0.826016	-32.197
868	BL1028 (INTS9)	9.75315e-18	0.847354	-32.6449
869	CBC332 (ARAF)	6.28158e-19	0.801069	-32.9566
870	BL2762 (HNRNPU)	5.26757e-18	0.845053	-33.0551
871	BL3742 (CBX6)	1.19665e-19	0.777261	-33.2046
872	BL5618 (DAXX)	1.73588e-18	0.82862	-33.2868
873	BL3453 (ZWINT)	3.01966e-20	0.756526	-33.3232
874	BL8149 (SIPA1)	4.41565e-18	0.851072	-33.436
875	BRD4-N (BRD4)	5.5934e-18	0.857589	-33.4986
876	BL7844 (ARHGEF16)	1.27991e-18	0.82884	-33.5357
877	CBC652 (AGAP4)	1.26597e-17	0.885236	-33.8828
878	BL8297 (CLASP1)	0.00514034	6.45174	-33.976
879	BL4464 (CEP170)	3.06346e-18	0.859924	-34.0792
880	BL892 (BLM)	2.11353e-18	0.852854	-34.1012
881	BL2838 (UIMC1)	5.7227e-18	0.875372	-34.1742
882	BL2254 (PRKRIR)	3.20448e-19	0.819866	-34.2486
883	BL1744 (CITED1)	8.31706e-19	0.838834	-34.2839
884	BL9484 (EYA2)	1.73588e-18	0.853803	-34.2984
885	BL6983 (ZBTB40)	1.77981e-17	0.904688	-34.3333
886	BL2453 (ZFPM2)	1.37098e-17	0.902783	-34.4863
887	BL6695 (UTY)	1.58311e-18	0.858303	-34.5533
888	BL1774 (STK10)	2.05588e-19	0.819559	-34.586
889	BL5515 (FAM129B)	1.42139e-18	0.858122	-34.6355
890	BL2546 (CTCF)	1.71609e-17	0.912366	-34.6551
891	BL7759 (ABCC4)	5.16436e-19	0.839819	-34.7082
892	BL8525 (CLASP2)	4.41565e-18	0.886348	-34.8219
893	SC-28676 (SATB1)	3.06346e-18	0.882284	-34.9653
894	a-USP9X (USP9X)	1.10265e-17	0.910472	-34.9678
895	BL2120 (MYST1)	3.43411e-21	0.765116	-35.2856
896	BL2764 (HNRNPU)	1.97337e-17	0.937154	-35.4715
897	BL5700 (MIB2)	2.40821e-18	0.893361	-35.6093
898	BL2492 (PARP10)	3.79898e-18	0.903433	-35.6231
899	BL1477 (PNKP)	6.66368e-18	0.918179	-35.7125
900	BL8783 (FLCN)	0.00667602	7.17894	-35.937
901	BL3923 (PPP4C)	3.79898e-18	0.920822	-36.3088
902	BL2264 (DOCK9)	2.40821e-18	0.91145	-36.3303
903	BL4073 (ILKAP)	2.66965e-19	0.866067	-36.3323
904	BL169 (TP53)	2.06407e-17	0.961505	-36.353
905	BL73 (CLSPN)	3.79898e-18	0.923998	-36.434
906	BL2769 (PRMT2)	2.84218e-17	0.972327	-36.464
907	BL7647 (MAP3K7)	7.56425e-18	0.941496	-36.5041
908	BL269 (MCM8)	2.76891e-17	0.972875	-36.5089
909	BL4184 (USP16)	3.68046e-18	0.926436	-36.5564
910	SC-242 (ATF2)	0.00281684	6.26197	-36.7257
911	BL6238 (TRERF1)	3.03327e-17	0.984358	-36.8541
912	CBC2232 (AKAP8)	1.30339e-18	0.911459	-36.8631
913	BL2755 (LCOR)	2.56054e-17	0.982278	-36.9356
914	BL2796 (CKLF)	0.000750554	5.1473	-36.9843
915	BL8445 (MAP2K1)	0.00386116	6.68635	-37.1136
916	BL4494 (SMARCA5)	4.41565e-18	0.945125	-37.1311
917	BL4893 (CDC20)	2.66965e-19	0.88701	-37.2109
918	BL1865 (FHL2)	1.17417e-17	0.971981	-37.2743
919	BL2063 (CUL5)	3.45632e-19	0.89661	-37.3966
920	BL7338 (LRWD1)	1.30126e-17	0.978764	-37.4368
921	BL961 (DNMT1)	6.65714e-18	0.962798	-37.448
922	BL4507 (SMARCAD1)	0.00182539	5.9514	-37.4794
923	BL2463 (TGS1)	4.85707e-17	1.01646	-37.5906
924	BL2041 (XRN2)	5.56714e-18	0.968154	-37.821
925	BL7740 (CCNK)	4.70785e-17	1.02816	-38.0523
926	BL2593 (RPL7A)	1.21437e-16	1.05563	-38.1182
927	BL4565 (KIF1B)	2.04253e-18	0.953904	-38.1688
928	BL3057 (TIPRL)	4.88859e-18	0.978189	-38.3338
929	BL5856 (CDCA3)	6.33711e-17	1.04845	-38.5072
930	BL2738 (ZNF335)	4.95388e-17	1.04587	-38.6587
931	BL360 (HLTF)	5.45134e-18	0.990305	-38.705
932	BL8472 (MADD)	7.71824e-17	1.05947	-38.7129
933	BL2841 (MED12)	3.17319e-18	0.981882	-38.8834
934	BL4319 (ANKRD28)	4.4617e-19	0.938412	-38.9144
935	BL6869 (CEP192)	1.03769e-18	0.957146	-38.9156
936	BL130 (MSH6)	7.24391e-17	1.06816	-39.0915
937	BL8216 (PHRF1)	3.94264e-18	0.997565	-39.3
938	PHF8 (PHF8)	1.19308e-16	1.0879	-39.3016
939	BL697 (CC2D1A)	1.22913e-16	1.08888	-39.3067
940	BL2712 (FANCE)	3.00426e-17	1.05144	-39.3748
941	BL860 (CSPG4)	2.14387e-17	1.04501	-39.4715
942	SC-163 (CDK2)	5.81729e-17	1.07282	-39.4901
943	BL4187 (USP19)	8.6746e-17	1.0873	-39.6076
944	CBC2142 (ESCO1)	1.40986e-17	1.03789	-39.6194
945	a-TSPYL1 (TSPYL1)	6.65714e-18	1.01906	-39.6362
946	BL1866 (FHL2)	2.53938e-17	1.05488	-39.6735
947	BL5973 (ZC3H11A)	1.7631e-17	1.04827	-39.7911
948	BL2748 (SNW1)	3.45632e-19	0.956556	-39.8969
949	BL8570 (MAP3K2)	1.01713e-16	1.10617	-40.1298
950	BL4938 (TRIM56)	9.33666e-17	1.10914	-40.324
951	BL7552 (DICER1)	1.19308e-16	1.11889	-40.4213
952	BL5721 (ZNF830)	1.13273e-17	1.05376	-40.4438
953	CBC572 (ESPL1)	2.54856e-18	1.01783	-40.5163
954	BL6193 (CASP8AP2)	0.00281684	6.91561	-40.5592
955	BL7029 (ZAP70)	3.35682e-19	0.974934	-40.6871
956	EPI-2516-1 (VTCN1)	1.94778e-18	1.01606	-40.7017
957	BL6398 (BCAR3)	8.73608e-17	1.12021	-40.7996
958	BL5117 (ILK)	1.01713e-16	1.12957	-40.9784
959	BL1475 (PNKP)	5.79846e-17	1.11746	-41.1356
960	BL511 (PAK4)	1.55237e-19	0.969547	-41.1756
961	BL2848 (MED28)	1.36772e-16	1.14818	-41.3279
962	BL1231 (BRD8)	1.20461e-18	1.02128	-41.3767
963	BL8796 (DAB2IP)	7.47059e-18	1.07121	-41.5458
964	BL2797 (CKLF)	0.000371393	5.28882	-41.7162
965	BL5254 (TAF3)	2.57379e-17	1.11167	-41.7963
966	BL3461 (NSL1)	1.27921e-18	1.03326	-41.8067
967	BL978 (PLK1)	2.0241e-17	1.10636	-41.8501
968	BL3038 (ERBB4)	3.73414e-17	1.12403	-41.8543
969	BL7872 (RAPGEF6)	1.55237e-19	0.985552	-41.8553
970	BL7623 (EML4)	3.17319e-18	1.05895	-41.9353
971	BL664 (RFC3)	7.47059e-18	1.08277	-41.9939
972	BL1008 (FKBP15)	3.73414e-17	1.12814	-42.0074
973	BL2210 (LATS1)	3.11757e-18	1.06297	-42.111
974	BL3241 (DHX29)	9.85272e-19	1.03489	-42.1275
975	BL2155 (USP34)	2.42025e-17	1.12057	-42.1965
976	BL2430 (NCOA4)	1.01713e-16	1.16358	-42.2124
977	BL5202 (ROBO1)	0.0078668	8.71776	-42.2142
978	BL2379 (RFWD3)	3.11757e-18	1.0657	-42.2193
979	CBC2231 (AKAP8)	1.10637e-16	1.17022	-42.3593
980	BL7711 (EPS8)	3.52613e-18	1.07537	-42.477
981	BL5657 (ANKZF1)	2.95314e-16	1.21013	-42.6735
982	BL551 (SMC2)	6.00389e-20	0.984612	-42.7237
983	CBC412 (AHCTF1)	2.25578e-16	1.20325	-42.7374
984	BL6423 (CCNC)	1.8302e-16	1.19781	-42.7845
985	BL1015 (INTS6)	2.05351e-06	3.28029	-42.8432
986	BL6380 (BCAR1)	1.72612e-16	1.20031	-42.9397
987	BL2792 (TRIM24)	3.43328e-16	1.22987	-43.1923
988	BL6350 (ATF7)	7.72143e-17	1.18582	-43.33
989	BL7841 (ARHGEF12)	7.75874e-18	1.12039	-43.4144
990	BL1024 (INTS8)	4.94138e-18	1.11077	-43.5186
991	BL4761 (DLG1)	2.05203e-06	3.33768	-43.5934
992	BL6997 (ZKSCAN1)	1.70456e-17	1.14984	-43.6817
993	BL9430 (C7orf20)	2.14541e-16	1.22919	-43.7194
994	BL5499 (STC2)	2.74871e-18	1.10093	-43.7434
995	BL1000 (FANCI)	7.75874e-18	1.13448	-43.9603
996	BL4277 (TIMELESS)	1.34576e-16	1.22139	-43.9818
997	BL7222 (GCN1L1)	0.000318115	5.4715	-44.0013
998	BL9701 (CAMK1D)	3.84108e-19	1.0631	-44.2311
999	BL2389 (CUL4A)	2.14541e-16	1.24962	-44.4459
1000	BL6534 (TRAF3IP1)	2.95314e-16	1.26127	-44.477
1001	EPI-1578-1 (EIF4EBP1)	0.000136203	5.00897	-44.5108
1002	BL1828 (RCN1)	7.72143e-17	1.21875	-44.5331
1003	BL897 (MTOR)	4.58808e-17	1.20622	-44.6723
1004	BL3347 (ATN1)	9.82539e-17	1.23658	-44.8999
1005	SC-67074 (SENP1)	8.92644e-16	1.31418	-44.9362
1006	BL3413 (RAD52)	0.000271017	5.48126	-44.9518
1007	BL7137 (CCDC28A)	7.72143e-17	1.23023	-44.9526
1008	BL262 (MCM6)	4.48766e-17	1.21383	-44.9796
1009	BL7766 (MAPK3)	5.30605e-17	1.22316	-45.1303
1010	BL5026 (CHD3)	4.41942e-16	1.29508	-45.1649
1011	BL2745 (C1D)	2.58307e-16	1.27928	-45.2741
1012	BL1040 (QKI)	3.84108e-19	1.0927	-45.4627
1013	BL2746 (C1D)	9.68895e-18	1.18204	-45.5454
1014	BL2257 (PRKRIR)	7.31969e-18	1.17664	-45.6561
1015	BL2148 (TPR)	3.77697e-17	1.22775	-45.7035
1016	BL2591 (RPL7A)	1.3529e-05	4.08754	-45.7204
1017	BL3443 (NDC80)	1.21414e-18	1.12956	-45.7576
1018	BL6410 (BCOR)	5.94684e-16	1.32522	-45.8331
1019	BL963 (ROCK2)	4.32071e-17	1.23662	-45.8688
1020	BL810 (PRKAA2)	1.1838e-16	1.26966	-45.8753
1021	EPI-2305-1 (TNFSF9)	1.65076e-07	2.96219	-46.0974
1022	BL3030 (ERBB2)	8.14203e-17	1.2636	-46.1087
1023	BL2128 (HDAC3)	2.16092e-15	1.38529	-46.172
1024	BL2388 (CUL4A)	2.60915e-16	1.30798	-46.2779
1025	SC-1751 (TIA1)	1.70456e-17	1.2217	-46.4117
1026	BL5558 (TOM1)	3.80433e-16	1.32596	-46.4379
1027	BL8561 (CAMSAP1L1)	9.82539e-17	1.28382	-46.6152
1028	BL1858 (TRIP6)	5.129e-16	1.34393	-46.6731
1029	BL8315 (CCDC50)	1.17519e-17	1.21752	-46.6906
1030	BL6486 (ERF)	1.80872e-15	1.39719	-46.8148
1031	BL405 (RFC3)	9.14655e-16	1.37086	-46.8421
1032	BL1742 (CDK7)	1.22013e-15	1.38303	-46.8681
1033	BL2397 (DDB2)	1.38255e-15	1.38818	-46.8764
1034	CBC173 (AGAP3)	1.31174e-16	1.30195	-46.9147
1035	CBC612 (RNF20)	3.32063e-16	1.33518	-46.9325
1036	BL4488 (KDM5C)	5.59217e-16	1.35544	-46.9606
1037	BL1573 (CDC2L6)	1.22013e-15	1.38826	-47.0453
1038	EPI-1550-1 (SRC)	6.64106e-16	1.36499	-47.0676
1039	BL988 (PDS5A)	4.29265e-15	1.44125	-47.0849
1040	a-REGy (PSME3)	5.30605e-17	1.27642	-47.0955
1041	CBC12 (MAP3K1)	2.55169e-15	1.42158	-47.1625
1042	BL2671 (FANCB)	2.81078e-16	1.3367	-47.2006
1043	BL2249 (HPS5)	1.56089e-16	1.31661	-47.2266
1044	BL1586 (EGFR)	6.88262e-19	1.15061	-47.2376
1045	BL1860 (TRIP6)	7.95607e-17	1.29945	-47.4445
1046	BL129 (MSH6)	1.5123e-15	1.4113	-47.533
1047	EPI-2593-1 (RUNX1)	9.82539e-17	1.30976	-47.5572
1048	BL7163 (DNAJC9)	9.82539e-17	1.31041	-47.5807
1049	CBC592 (KLHL13)	6.73619e-17	1.29815	-47.6004
1050	BL2125 (HDAC3)	1.56089e-16	1.3307	-47.7319
1051	BL9016 (SP3)	1.21414e-18	1.17983	-47.7938
1052	BL2729 (SIN3A)	2.55169e-15	1.44677	-47.9982
1053	SC-585 (EP300)	9.34515e-08	2.98066	-48.0684
1054	BL4935 (TRIM47)	1.56089e-16	1.34077	-48.093
1055	BL699 (DIDO1)	3.08849e-16	1.36621	-48.12
1056	BL5295 (ARID5B)	3.08849e-16	1.36851	-48.201
1057	BL8125 (EPHA2)	7.25081e-05	5.08947	-48.4291
1058	CBC581 (KDM5C)	1.18407e-16	1.34136	-48.4656
1059	BL5230 (TAF2)	5.79444e-05	4.9848	-48.545
1060	BL4004 (USP15)	1.8621e-17	1.28247	-48.6137
1061	RFX5 (RFX5)	9.15879e-19	1.19464	-48.715
1062	EPI-1717-1 (PAK3)	0.000512515	6.45913	-48.8705
1063	BL5507 (HDAC7)	4.18091e-16	1.4002	-48.907
1064	SC-9019 (PTK2B)	1.0406e-14	1.53822	-48.9405
1065	BL1776 (STK10)	2.34545e-17	1.30637	-49.2328
1066	BL2780 (SUV39H1)	5.04509e-15	1.51513	-49.264
1067	BL1546 (DYRK2)	1.27921e-18	1.21812	-49.2862
1068	CBC171 (AGAP3)	2.85077e-15	1.49829	-49.5425
1069	BL2224 (COL4A3BP)	5.69846e-17	1.34604	-49.572
1070	BL2413 (RC3H1)	6.11354e-18	1.27262	-49.6042
1071	BL2739 (ZNF335)	3.89747e-19	1.19956	-49.8929
1072	BL1656 (SMG1)	4.70959e-18	1.27319	-49.9404
1073	BL561 (COPS2)	1.86752e-17	1.32086	-50.0664
1074	BL1819 (IRF3)	6.11354e-18	1.28608	-50.1287
1075	BL7340 (LRWD1)	1.31697e-08	2.77446	-50.1385
1076	BL6632 (FOXK1)	3.90323e-15	1.53045	-50.1406
1077	BL1074 (AURKB)	5.4959e-15	1.54655	-50.1661
1078	CS-9665B (CASP3)	2.03712e-10	2.2654	-50.2374
1079	BL8288 (TOR1AIP1)	2.51373e-14	1.62603	-50.3381
1080	CBC541 (CYLD)	1.44057e-16	1.40202	-50.3987
1081	SC-6954 (BRCA1)	7.9119e-15	1.57169	-50.4244
1082	BL131 (MSH6)	4.44175e-15	1.54673	-50.4831
1083	BL9428 (C7orf20)	7.02638e-16	1.46643	-50.4841
1084	BL3591 (HIST1H3A)	0.000193289	5.91821	-50.5289
1085	BL1825 (TAOK3)	2.12101e-16	1.42128	-50.565
1086	BL1547 (DYRK2)	2.12101e-16	1.42142	-50.5701
1087	BL1975 (CSE1L)	1.24109e-06	3.73106	-50.5879
1088	BL9431 (C7orf20)	1.08296e-16	1.40182	-50.7712
1089	BL7352 (WDR70)	8.54891e-05	5.43924	-50.8645
1090	SC-8987 (HNF4A)	1.13614e-12	1.86665	-50.8757
1091	BL2793 (TRIM24)	3.33872e-15	1.54673	-50.9079
1092	BL3655 (PSIP1)	7.91049e-18	1.31461	-50.9159
1093	BL2842 (MED12)	2.56696e-16	1.43861	-50.9177
1094	BL1571 (ITCH)	1.6821e-17	1.34055	-50.9416
1095	BL7513 (ORC1L)	9.07755e-15	1.59534	-50.9679
1096	BL2759 (MED17)	2.25204e-15	1.53098	-50.9724
1097	EPI-1931-1 (PLCG2)	1.31206e-17	1.33315	-50.982
1098	EPI-1474-1 (RPS6KA3)	5.58085e-17	1.38361	-50.9832
1099	BL5074 (FANCI)	3.10584e-15	1.54851	-51.0771
1100	BL2373 (INPPL1)	3.48325e-17	1.37485	-51.2866
1101	BL2785 (PSMC5)	1.08296e-16	1.41693	-51.3186
1102	BL1874 (NCOA6)	2.76717e-18	1.29216	-51.3345
1103	EPI-1526-1 (BAG1)	5.25663e-07	3.56521	-51.3834
1104	CBC602 (RAD18)	2.23695e-15	1.54558	-51.4677
1105	BL7902 (POLK)	5.25463e-15	1.58638	-51.5265
1106	EPI-1629-1 (SHC1)	8.1458e-15	1.60821	-51.5519
1107	SC-17748 (CHEK2)	1.6821e-17	1.35922	-51.6511
1108	BL567 ()	3.50671e-16	1.47189	-51.6634
1109	CBC182 (BICD2)	1.24552e-14	1.63406	-51.7053
1110	SC-6233 (ATF2)	1.74952e-16	1.44631	-51.722
1111	BL6260 (MBD4)	4.53112e-15	1.5861	-51.7392
1112	BL1118 (SMC5)	8.33101e-16	1.5108	-51.761
1113	CBC692 (GTPBP3)	8.1458e-15	1.61502	-51.7701
1114	BL8633 (MASTL)	1.08296e-16	1.4315	-51.8464
1115	CBC174 (AGAP3)	5.50717e-14	1.72194	-51.9905
1116	BL1007 (WAPAL)	2.34545e-17	1.3826	-52.1057
1117	BL2763 (HNRNPU)	5.11151e-14	1.72482	-52.2035
1118	ZMYND8-D23 (ZMYND8)	6.0875e-15	1.61452	-52.2137
1119	BL6415 (BCR)	6.0504e-14	1.73932	-52.3559
1120	SC-33172 (GADD45B)	2.12101e-16	1.47165	-52.3572
1121	BL8346 (KIAA1688)	1.85638e-14	1.67541	-52.3637
1122	EPI-1571-1 (NEDD8)	4.39161e-15	1.60477	-52.3943
1123	BL4485 (KDM5C)	5.82348e-15	1.61842	-52.4061
1124	BL6476 (EEF2K)	1.64392e-16	1.46696	-52.5448
1125	BL754 (CSNK2A1)	2.30593e-13	1.8274	-52.6388
1126	CBC193 (ERCC6L)	2.59294e-13	1.83611	-52.6879
1127	BL7838 (PDLIM7)	1.32899e-15	1.55853	-52.689
1128	BL2844 (MED12)	2.01917e-16	1.47945	-52.7007
1129	BL964 (ROCK2)	2.71983e-08	3.03784	-52.7149
1130	CBC601 (RAD18)	7.03593e-17	1.44129	-52.7874
1131	BL5036 (CHD8)	7.04532e-15	1.64082	-52.8271
1132	BL2850 (MED28)	1.40382e-14	1.67636	-52.851
1133	SC-5278 (CHEK2)	1.85638e-14	1.69234	-52.8928
1134	BL1316 (GSK3B)	8.17731e-07	3.78735	-52.9203
1135	BL4408 (PAPOLA)	6.0504e-14	1.75856	-52.9347
1136	SC-965 (MDM2)	4.41499e-17	1.42861	-52.9605
1137	EPI-2476-1 (DACH1)	6.11354e-18	1.36092	-53.0458
1138	BL2287 (ZC3H13)	1.07924e-13	1.79591	-53.0488
1139	BL1425 (FOXO1)	1.27447e-13	1.80582	-53.0553
1140	SC-48809 (RFX1)	1.45718e-19	1.24997	-53.1607
1141	BL3029 (HIST4H4)	0.000223677	6.34301	-53.2332
1142	BL2130 (RBM15)	2.54589e-12	2.01768	-53.3997
1143	BL5062 (POLH)	5.41599e-16	1.54134	-53.4465
1144	BL2801 (CCNA1)	3.64078e-15	1.62838	-53.4582
1145	BL4577 (USP47)	1.42059e-15	1.58649	-53.5311
1146	BL3199 (SIRT2)	7.79142e-16	1.56033	-53.5582
1147	BL5668 (KANK2)	5.48073e-16	1.54558	-53.5778
1148	BL9178 (GNB2L1)	3.79018e-06	4.30526	-53.6066
1149	BL2218 (HPS3)	3.10584e-15	1.62688	-53.662
1150	BL7007 (ZNF574)	2.44649e-18	1.34975	-53.7825
1151	BL1873 (NCOA6)	1.32899e-15	1.59231	-53.8309
1152	BL7536 (EEA1)	1.31929e-17	1.40937	-53.8906
1153	BL1424 (FOXO1)	1.6866e-13	1.85199	-53.9095
1154	BL2045 (XRN1)	3.37861e-19	1.29404	-53.9975
1155	BL2737 (ZNF335)	2.74057e-17	1.44255	-54.1479
1156	BL1213 (AURKC)	6.10758e-10	2.56588	-54.1501
1157	EPI-1586-1 (MAPK1)	7.32344e-19	1.32302	-54.235
1158	BL2853 (MED18)	3.6972e-16	1.54779	-54.2485
1159	BL6388 (CREB1)	4.41527e-06	4.41287	-54.283
1160	BL1574 (CDC2L6)	2.19053e-14	1.7459	-54.2855
1161	BL2751 (SNW1)	2.19539e-13	1.88202	-54.2961
1162	BL3259 (HMGB3)	1.72421e-17	1.4333	-54.4367
1163	BL1859 (TRIP6)	2.15017e-17	1.44452	-54.5588
1164	BL9197 (BRCC3)	5.13449e-05	5.54851	-54.7026
1165	BL2854 (MED18)	4.82542e-10	2.56564	-54.7334
1166	BL5589 (MYBL2)	4.15704e-13	1.93861	-54.7398
1167	BL2845 (MED27)	4.57969e-14	1.80272	-54.7535
1168	BL1752 (MED14)	2.30577e-13	1.90185	-54.7832
1169	BL8515 (CKAP2)	2.50834e-12	2.0716	-54.8545
1170	BL8901 (QSK)	1.17833e-15	1.61766	-54.8726
1171	SC-1243 (MSH6)	0.00107969	8.046	-54.8908
1172	BL1803 (MTA1)	2.16557e-14	1.76651	-54.9448
1173	BL7656 (C2orf3)	1.10515e-11	2.20199	-55.1177
1174	BL7720 (ARHGEF2)	4.53848e-07	3.78943	-55.1695
1175	BL1115 (CENPJ)	2.66294e-08	3.18441	-55.3236
1176	BL4650 (KIF22)	9.87766e-12	2.20244	-55.3718
1177	BL702 (TBK1)	1.63804e-05	5.05567	-55.5909
1178	SC-81983 (PROX1)	2.92734e-05	5.33685	-55.5994
1179	BL5772 (YAP1)	3.45862e-10	2.56707	-55.5994
1180	BL3234 (DDX27)	2.05434e-15	1.666	-55.611
1181	BL2449 (SMARCE1)	5.1808e-15	1.71156	-55.6153
1182	BL8954 (SRPK2)	3.32171e-16	1.58286	-55.6386
1183	BL1822 (IRF3)	5.48073e-16	1.60518	-55.6437
1184	BL2269 (TDP1)	4.21316e-15	1.70461	-55.7191
1185	BL2747 (C1D)	1.02586e-11	2.2202	-55.7374
1186	BL5015 (RBM34)	1.63804e-05	5.07157	-55.7658
1187	EPI-2064-1 (ERBB2)	2.95137e-15	1.68856	-55.7784
1188	BL4037 (CORO1A)	1.39657e-14	1.76947	-55.7931
1189	BL1856 (RBM14)	3.41414e-14	1.82046	-55.8069
1190	EPI-1622-1 (NCK1)	7.25322e-14	1.86646	-55.8517
1191	BL8409 (ASAP1)	3.69936e-15	1.70398	-55.9144
1192	BL4554 (ATXN10)	1.93088e-11	2.28689	-56.0035
1193	BL328 (RFXANK)	3.6972e-16	1.59849	-56.0253
1194	BL2709 (FANCD2)	1.70975e-15	1.66958	-56.0337
1195	BL1931 (PPP1R10)	8.02102e-14	1.88061	-56.0887
1196	BL906 (TP73)	9.75694e-16	1.64567	-56.1276
1197	BL4506 (SMARCAD1)	9.98883e-15	1.76276	-56.1523
1198	BL4520 (SMARCA1)	0.000176618	6.53619	-56.3873
1199	BL2843 (MED12)	1.03571e-12	2.06906	-56.5719
1200	a-PDS1 ()	7.77195e-15	1.76477	-56.6476
1201	BL1777 (C21orf7)	4.58394e-13	2.01302	-56.6498
1202	BL6987 (ZCCHC8)	3.52904e-15	1.72533	-56.6918
1203	BL8578 (MAP3K7IP1)	9.33698e-13	2.0667	-56.7173
1204	BL1760 (CTBP1)	3.81758e-10	2.63378	-56.7926
1205	BL2391 (CUL4A)	5.13449e-05	5.76365	-56.8237
1206	SC-12738 (CSNK2A1)	2.68021e-16	1.60802	-56.8561
1207	BL5752 (FKBP5)	2.92734e-05	5.45893	-56.8712
1208	a-NEK7 (NEK7)	8.6522e-06	4.90373	-57.039
1209	BL7526 (SOS2)	7.35058e-06	4.83799	-57.0548
1210	BL8731 (MLLT1)	3.69402e-14	1.86917	-57.1588
1211	BL7746 (OBFC2A)	1.96678e-07	3.71526	-57.168
1212	BL265 (MCM7)	9.31655e-15	1.79532	-57.3131
1213	BL1033 (ADNP)	4.58394e-13	2.03762	-57.3422
1214	BL2685 (ZBTB7A)	7.66998e-11	2.47961	-57.3732
1215	BL462 (RBM39)	3.60113e-11	2.40515	-57.4326
1216	BL3821 (KDM3B)	2.72254e-08	3.31429	-57.5106
1217	EPI-2416-1 (HMGB3)	7.10367e-15	1.78675	-57.5122
1218	BL2268 (TDP1)	8.00301e-17	1.57838	-57.6207
1219	BL1806 (MTA1)	1.14961e-15	1.69842	-57.6525
1220	BL5061 (POLH)	4.09481e-11	2.43073	-57.7391
1221	BL2382 (TAOK1)	2.29731e-13	2.00511	-57.7623
1222	BL5845 (CCDC82)	1.65292e-16	1.61424	-57.8146
1223	BL1038 (RCOR1)	2.26014e-13	2.00707	-57.8483
1224	BL3041 (ERBB4)	5.06783e-16	1.6655	-57.8595
1225	BL3238 (DDX28)	3.27195e-18	1.46229	-57.8646
1226	BL2267 (TDP1)	6.23918e-16	1.67783	-57.9538
1227	BL894 (PAFAH1B1)	4.69583e-18	1.47874	-58.0058
1228	BL1408 (MLL)	1.00583e-17	1.50847	-58.0716
1229	BL4172 (NCRNA00153)	7.09101e-12	2.28211	-58.1108
1230	BL1757 (MED23)	2.35408e-10	2.63883	-58.1438
1231	BL8672 (MLLT4)	2.24549e-17	1.54324	-58.2239
1232	BL1193 (SETD1A)	4.46558e-15	1.78486	-58.2475
1233	BL713 (NCOA6)	2.26014e-13	2.02153	-58.265
1234	BL351 (HELLS)	5.98454e-11	2.49698	-58.3818
1235	SC-866 (E2F4)	2.24549e-17	1.54943	-58.4573
1236	BL6198 (NR2F6)	1.8999e-12	2.18884	-58.5625
1237	BL4148 (USP36)	5.13449e-05	5.94303	-58.5921
1238	BL282 (RFC4)	7.6649e-16	1.70721	-58.6265
1239	BL1214 (AURKC)	4.32436e-14	1.92707	-58.638
1240	BL3661 (CDCA7L)	1.18625e-13	1.99134	-58.6442
1241	BL1152 (AXL)	1.60459e-13	2.01164	-58.6525
1242	BL866 (PXN)	3.33022e-07	3.94528	-58.6528
1243	CBC2202 (RXRB)	2.87413e-10	2.68648	-58.6729
1244	BL1113 (CENPH)	1.33211e-14	1.85938	-58.7114
1245	BL668 (BIRC6)	1.37398e-12	2.17436	-58.8582
1246	BL8252 (QSER1)	2.35408e-10	2.67159	-58.8656
1247	BL1232 (BRD8)	3.32727e-16	1.676	-58.911
1248	BL5590 (MYBL2)	8.52442e-14	1.98073	-58.9633
1249	BL1846 (IGBP1)	3.33022e-07	3.97328	-59.069
1250	SC-9959 (HDAC2)	6.24657e-17	1.60796	-59.0752
1251	SC-100432 (MAK)	7.53547e-07	4.20546	-59.1038
1252	CBC551 (TACC3)	2.52489e-15	1.7829	-59.1653
1253	BL6694 (UTY)	2.94692e-11	2.45767	-59.1729
1254	BL1551 (HIPK2)	3.43728e-13	2.08467	-59.248
1255	CS-2126S ()	4.43081e-14	1.95704	-59.5039
1256	BL8402 (RAB3GAP1)	8.74424e-09	3.22127	-59.5128
1257	BL6077 (METTL3)	1.89241e-14	1.90576	-59.528
1258	BL8759 (CDKN1C)	6.79439e-10	2.83727	-59.5856
1259	BL404 (RAD9A)	0.000279702	7.31972	-59.8023
1260	BL1485 (MLST8)	3.9755e-12	2.29791	-59.8193
1261	BL2204 (STK3)	2.09283e-16	1.68192	-59.8556
1262	BL5054 (POLE3)	1.08689e-12	2.1935	-59.8762
1263	BL6599 (FBXW7)	1.93102e-11	2.4465	-59.9122
1264	BL2758 (MED17)	2.29731e-13	2.08327	-60.0138
1265	BL2220 (HPS3)	1.24075e-11	2.40861	-60.0206
1266	SC-25359 (FOXO4)	2.64243e-16	1.69934	-60.1077
1267	BL7446 (ZNF777)	4.32326e-09	3.13569	-60.1251
1268	BL3028 (HIST4H4)	4.69182e-05	6.0506	-60.1879
1269	BL1032 (ZMYM3)	4.35437e-15	1.84398	-60.2187
1270	SC-9118 (PDPK1)	5.24213e-06	4.96771	-60.2582
1271	CBC22 (MLST8)	1.6882e-14	1.92471	-60.3308
1272	BL8719 (CBL)	3.05554e-06	4.76353	-60.3336
1273	BL2448 (SMARCA4)	1.71037e-15	1.80089	-60.4406
1274	BL7968 (ZAK)	2.64243e-16	1.70888	-60.4451
1275	BL746 (SPAG9)	4.39892e-06	4.9129	-60.4493
1276	BL7226 (HERC4)	2.0503e-07	3.9397	-60.4601
1277	CBC1842 (DEAF1)	2.132e-11	2.47868	-60.4632
1278	BL900 (IFFO1)	8.14786e-16	1.76439	-60.487
1279	BL4224 (BPTF)	1.8739e-12	2.26874	-60.7298
1280	BL5338 (PPP1R14B)	5.0638e-12	2.35452	-60.7331
1281	BL3263 (NHEJ1)	4.67321e-08	3.61513	-60.7864
1282	EPI-1552-1 (CASP2)	1.68105e-06	4.59262	-60.892
1283	BL1733 (SPEN)	1.24075e-11	2.44544	-60.9384
1284	BL3969 (USP5)	4.39892e-06	4.96415	-61.0799
1285	BL2603 (MED24)	3.55902e-15	1.86102	-61.1363
1286	BL640 (TCERG1)	2.50435e-10	2.78433	-61.1793
1287	BL5259 (TAF6)	1.38799e-09	3.01592	-61.2091
1288	BL4310 (SAPS2)	2.0331e-14	1.96532	-61.2507
1289	BL2547 (CTCF)	1.93102e-11	2.50264	-61.287
1290	BL4797 (XPO6)	2.92734e-05	5.88573	-61.3176
1291	BL2460 (DDX17)	1.63002e-11	2.48785	-61.3348
1292	BL9755 (STK17A)	1.5679e-05	5.55856	-61.3575
1293	BL2420 (DHX36)	4.39892e-06	4.98919	-61.388
1294	BL4336 (TRIP12)	5.97632e-14	2.03982	-61.423
1295	BL5212 (DOCK10)	2.90271e-15	1.86007	-61.4731
1296	BL6687 (ASH1L)	6.47726e-15	1.90532	-61.5016
1297	BL2583 (NCOR1)	1.18625e-13	2.08876	-61.5131
1298	BL1011 (ZHX1)	6.91423e-13	2.21988	-61.5702
1299	BL7981 (UVRAG)	3.05554e-06	4.86613	-61.6331
1300	CBC1592 (ERBB2)	3.67482e-06	4.93973	-61.6565
1301	BL8482 (AAK1)	1.00173e-12	2.25339	-61.6853
1302	BL6510 (FBXO38)	1.01287e-15	1.81208	-61.737
1303	BL7235 (MAP3K1)	6.2744e-17	1.68056	-61.7382
1304	EPI-2418-1 (KIF22)	2.92511e-11	2.56775	-61.8407
1305	BL901 (IFFO1)	5.31626e-15	1.90457	-61.8409
1306	BL2590 (KAT2B)	2.09283e-16	1.73825	-61.8604
1307	BL465 (AHCYL2)	2.97519e-14	2.00975	-61.8815
1308	BL330 (CDC25A)	1.65574e-13	2.12457	-61.8817
1309	BL9427 (MAPKAPK5)	6.37482e-06	5.1853	-61.8861
1310	CBC2132 (ZNF295)	1.74532e-08	3.47849	-61.8899
1311	BL3918 (PPP1CA)	2.36226e-15	1.86328	-61.9519
1312	BL4422 (ZRANB2)	1.55401e-15	1.84111	-61.9621
1313	BL1871 (NCOA6)	8.44668e-14	2.08461	-62.0733
1314	BL3627 (KDM3A)	3.70337e-12	2.37881	-62.0923
1315	BL6498 (EVI1)	2.54174e-12	2.34839	-62.1544
1316	BL1872 (NCOA6)	4.35437e-15	1.90341	-62.1592
1317	SC-32856 (RNF14)	1.46193e-07	3.96459	-62.1713
1318	BL6503 (PTK2)	6.67057e-10	2.95915	-62.1978
1319	BL4677 (DBF4)	1.38588e-16	1.72991	-62.2489
1320	BL4284 (HGS)	7.87581e-15	1.9404	-62.2609
1321	BL665 (ARID3A)	4.78231e-17	1.68494	-62.3366
1322	BL999 (FANCI)	9.94895e-12	2.48298	-62.4089
1323	BL8579 (MAP3K7IP1)	2.26508e-11	2.56903	-62.5183
1324	BL1570 (TRIM21)	1.65292e-16	1.74653	-62.5524
1325	SC-797 (GADD45A)	9.20586e-14	2.10807	-62.5986
1326	EPI-2698-1 (APBB1IP)	1.09672e-14	1.97343	-62.6865
1327	BL7356 (WDR89)	1.25608e-15	1.85173	-62.7024
1328	BL1758 (CTBP1)	7.75566e-08	3.84843	-62.7757
1329	BL698 (DIDO1)	1.15751e-14	1.97947	-62.778
1330	CBC1841 (DEAF1)	1.39921e-14	1.99135	-62.787
1331	BL4054 (USP33)	3.81799e-15	1.91696	-62.8442
1332	SC-12739 (CSNK2B)	6.2744e-17	1.71194	-62.8912
1333	BL9641 (TDRD3)	6.53829e-16	1.8263	-62.9983
1334	BL8325 (CCDC86)	1.55401e-15	1.87216	-63.0069
1335	a-TRF2 (4A794) (TERF2)	2.96637e-16	1.78825	-63.0537
1336	BL701 (TBK1)	9.20586e-14	2.12405	-63.073
1337	EPI-1540-1 (CCNA2)	2.64243e-16	1.78548	-63.1546
1338	SC-7898 (CHEK1)	1.53804e-09	3.13366	-63.2828
1339	BL1121 (SMC6)	7.66315e-14	2.11976	-63.3164
1340	BL2238 (KIAA1429)	1.10386e-13	2.14756	-63.3912
1341	BL2670 (FANCB)	1.39613e-12	2.34616	-63.4795
1342	SC-97 (CDC25A)	1.24748e-15	1.8766	-63.5557
1343	BL8921 (RPS6KA1)	1.0811e-12	2.3304	-63.624
1344	BL3571 (PPP6C)	5.07093e-14	2.1019	-63.6312
1345	BL9162 (CARD11)	3.00305e-09	3.26429	-63.7686
1346	BL2219 (HPS3)	8.53471e-13	2.31704	-63.7888
1347	CBC2182 (NFRKB)	2.61717e-10	2.91073	-63.8377
1348	BL2596 (PIAS2)	2.11283e-08	3.62921	-63.8869
1349	BL8493 (NARG1)	3.18806e-07	4.28598	-63.8998
1350	EPI-1597-1 (BLNK)	2.17273e-09	3.21955	-63.9248
1351	BL9498 (EYA4)	1.57856e-13	2.19244	-63.9582
1352	BL1108 (CENPE)	1.32122e-13	2.18115	-64.0105
1353	BL2416 (RC3H1)	5.18898e-12	2.48382	-64.0126
1354	BL974 (PNKP)	1.22862e-07	4.03994	-64.0505
1355	BL6995 (ZFYVE19)	1.1584e-17	1.67083	-64.0929
1356	BL2099 (NMI)	7.78832e-06	5.46734	-64.1667
1357	BL6033 (WDR42A)	1.79208e-16	1.79847	-64.2757
1358	BL4189 (USP19)	6.16765e-13	2.30809	-64.2771
1359	BL342 (MEN1)	3.07278e-10	2.95216	-64.2799
1360	BL6370 (KAT2B)	5.86521e-15	1.98662	-64.3172
1361	BL2014 (AGAP3)	9.87107e-07	4.66664	-64.3336
1362	BL5312 (HMGN1)	1.10386e-13	2.1795	-64.334
1363	BL4726 (ATXN1)	1.24748e-15	1.90117	-64.3878
1364	SC-582 (MLH1)	1.38588e-16	1.7911	-64.451
1365	BL5621 (AKAP1)	1.28452e-08	3.56358	-64.4835
1366	BL2013 (AGAP3)	2.1315e-10	2.91389	-64.4884
1367	BL552 (H2AFX)	1.55116e-17	1.6936	-64.4918
1368	BL3439 (MIS12)	2.46028e-15	1.94401	-64.5604
1369	BL327 (RFXAP)	1.39613e-12	2.38869	-64.6302
1370	BL1745 (CITED1)	9.37307e-09	3.51251	-64.6536
1371	BL2970 (ASZ1)	8.47575e-12	2.55726	-64.6699
1372	BL1356 (TAF15)	3.79777e-16	1.84762	-64.7091
1373	EPI-2367-1 (AMPH)	5.18898e-12	2.51094	-64.7116
1374	BL8261 (PPIG)	2.69219e-12	2.45143	-64.7542
1375	CBC191 (ERCC6L)	2.66431e-13	2.26101	-64.8208
1376	BL4934 (TRIM47)	1.39613e-12	2.39648	-64.8411
1377	BL2370 (SYK)	6.36694e-14	2.16061	-64.9285
1378	BL5626 (AKAP2)	4.70197e-08	3.8708	-65.064
1379	BL1759 (CTBP1)	2.17273e-09	3.27834	-65.092
1380	BL2256 (PRKRIR)	1.5687e-15	1.93861	-65.2269
1381	BL1075 (AURKB)	1.38588e-16	1.81393	-65.2723
1382	CBC1591 (ERBB2)	8.24928e-12	2.58105	-65.3379
1383	BL2455 (CALCOCO1)	1.46193e-07	4.17291	-65.4381
1384	BL3415 (RAD52)	1.98776e-13	2.26073	-65.4412
1385	BL1751 (MED14)	1.39613e-12	2.42032	-65.4862
1386	BL3624 (DTX3L)	4.78231e-17	1.77193	-65.5552
1387	BL1018 (INTS5)	1.53804e-09	3.25394	-65.7117
1388	BL970 (TRPM2)	1.36004e-13	2.24217	-65.7397
1389	JQ021 (CCAR1)	4.11583e-09	3.42259	-65.7926
1390	BL167 (TP53)	2.00896e-14	2.11508	-65.9416
1391	CBC702 (PALLD)	2.55713e-09	3.3538	-66.0501
1392	BL9709 (LIMK1)	2.86742e-05	6.33311	-66.0986
1393	BL2154 (NEK7)	2.30948e-16	1.86742	-66.2908
1394	SC-247 (CCNE1)	9.87107e-07	4.81208	-66.3385
1395	BL1041 (QKI)	7.04967e-13	2.39497	-66.3852
1396	BL7271 (NRBF2)	1.81038e-11	2.71214	-66.5815
1397	BL5316 (POLI)	1.09672e-14	2.09609	-66.5831
1398	BL1491 (NIPBL)	7.33359e-17	1.8203	-66.6007
1399	BL3195 (CDX2)	1.6295e-11	2.70158	-66.6041
1400	BL1736 (CARM1)	5.07093e-14	2.20082	-66.6259
1401	CBC701 (PALLD)	2.88159e-13	2.33096	-66.6485
1402	BL5711 (AZI1)	2.88159e-13	2.33133	-66.6593
1403	BL1998 (DDB1)	1.13902e-10	2.93419	-66.7424
1404	BL1754 (MED23)	7.10464e-11	2.88337	-66.9306
1405	BL8995 (CASC3)	5.74387e-09	3.54796	-67.033
1406	BL1824 (TAOK3)	2.20247e-07	4.38911	-67.0504
1407	BL5315 (POLI)	4.3911e-12	2.59252	-67.2379
1408	BL5503 (HDAC6)	7.33359e-17	1.83971	-67.3106
1409	BL521 (EGLN1)	1.0811e-12	2.46688	-67.3504
1410	BL2485 (WNT9B)	2.65508e-07	4.4661	-67.397
1411	BL5439 (GEMIN5)	1.12144e-13	2.28513	-67.4176
1412	BL7442 (ZNF639)	1.26466e-13	2.29541	-67.4553
1413	BL2586 (NCOR2)	3.45924e-13	2.37435	-67.4676
1414	BL2435 (MED1)	9.227e-14	2.27373	-67.5142
1415	BL2222 (COL4A3BP)	1.36004e-13	2.3031	-67.5262
1416	BL1795 (BCL11A)	4.2176e-10	3.14602	-67.5304
1417	BL2126 (HDAC3)	7.82188e-16	1.96909	-67.5831
1418	BL6507 (FBXO28)	1.85492e-12	2.52415	-67.5907
1419	BL9548 (TNFAIP3)	2.86742e-05	6.47656	-67.5958
1420	SC-12340R (CDC2)	1.0811e-12	2.4764	-67.6101
1421	a-HCV10 ()	6.18622e-13	2.43196	-67.7211
1422	SC-28595 (POU4F1)	6.51001e-10	3.21906	-67.7313
1423	BL7800 (ARHGEF6)	1.17299e-17	1.76663	-67.7483
1424	BL1025 (INTS7)	3.55397e-10	3.13454	-67.8108
1425	BL3688 (PRMT5)	9.78884e-17	1.86966	-67.8867
1426	BL6497 (EVI1)	5.18898e-12	2.63484	-67.9047
1427	BL6185 (USP1)	8.29677e-14	2.27958	-67.918
1428	BL7613 (IQWD1)	1.5984e-10	3.03078	-67.9302
1429	BL2298 (DDX19B)	1.79208e-16	1.90142	-67.955
1430	BL4048 (USP32)	3.47143e-13	2.39613	-68.0798
1431	BL4774 (MTOR)	2.57926e-11	2.8129	-68.095
1432	TRAF4 (TRAF4)	4.21815e-13	2.41592	-68.1857
1433	HEXIM1 (JW) (HEXIM1)	2.2922e-15	2.04934	-68.1982
1434	BL2725 (SCAND1)	1.15287e-14	2.1503	-68.2027
1435	BL2313 (MLLT3)	1.70374e-06	5.15325	-68.262
1436	BL2604 (PPARGC1B)	8.59093e-08	4.21441	-68.3169
1437	BL1340 (DCLRE1C)	6.92498e-12	2.68155	-68.3439
1438	EPI-1081-1 (AKT1)	1.70374e-06	5.16357	-68.3987
1439	BL5786 (WRAP53)	4.66275e-15	2.09872	-68.4027
1440	SC-20022 (FANCD2)	3.10557e-18	1.72742	-68.4368
1441	UHRF2 (UHRF2)	4.21815e-13	2.42871	-68.5466
1442	ab81302 (C19orf21)	2.26508e-11	2.81679	-68.5477
1443	BL2595 (PIAS2)	9.23294e-15	2.14692	-68.5549
1444	BL1493 (NIPBL)	8.68613e-12	2.71759	-68.6598
1445	BL2756 (CRABP2)	1.38693e-06	5.11832	-68.8375
1446	BL170 (TP53)	3.55397e-10	3.1866	-68.9371
1447	BL2849 (MED28)	2.20847e-14	2.21783	-68.9441
1448	BL2450 (SMARCE1)	5.39738e-07	4.79543	-68.9899
1449	BL6259 (MBD4)	7.04967e-13	2.49294	-69.1008
1450	BL5491 (RAD23B)	2.57926e-11	2.85572	-69.1317
1451	BL588 (RCHY1)	1.55531e-13	2.36941	-69.1543
1452	BL4036 (CORO1A)	2.2922e-15	2.07818	-69.1578
1453	BL3987 (USP14)	2.99923e-17	1.84949	-69.2616
1454	BL1996 (DDB1)	3.06896e-11	2.88347	-69.3098
1455	BL2703 (RP6-213H19.1)	6.74269e-11	2.98273	-69.3889
1456	BL5675 (ANKRD26)	4.31998e-14	2.28077	-69.401
1457	BL8118 (HTATSF1)	2.88903e-09	3.55682	-69.6187
1458	BL7055 (REL)	2.26829e-16	1.9616	-69.6674
1459	BL1341 (DCLRE1C)	1.4356e-14	2.21211	-69.696
1460	BL9793 (NAGK)	7.78047e-06	5.94092	-69.7275
1461	BL2243 (NUP214)	2.79921e-12	2.64443	-69.7509
1462	BL9187 (C19orf62)	4.31998e-14	2.29365	-69.793
1463	BL6439 (CCNL2)	1.92354e-08	3.94667	-69.8409
1464	BL674 (PAF1)	4.09446e-09	3.63862	-69.9621
1465	BL1880 (NIPBL)	5.06772e-16	2.01489	-69.997
1466	BL5105 (BRF1)	5.87219e-15	2.16637	-70.1367
1467	BL4994 (MAK16)	3.44385e-09	3.61611	-70.1484
1468	BL9749 (SIK2)	1.12228e-06	5.13591	-70.1496
1469	BL442 (EP300)	2.33483e-13	2.43639	-70.156
1470	BL2275 (MKRN1)	6.57471e-16	2.03507	-70.1922
1471	BL3033 (ERBB2)	1.4356e-14	2.22847	-70.2114
1472	BL2602 (MED24)	1.13902e-10	3.08858	-70.2542
1473	BL7153 (DDX43)	7.14611e-08	4.28892	-70.3043
1474	BL8699 (ARID3B)	2.85032e-13	2.45919	-70.3381
1475	BL1026 (INTS7)	2.33483e-13	2.44301	-70.3466
1476	BL1166 (TRIM24)	2.65508e-07	4.66325	-70.3722
1477	BL666 (BIRC6)	1.21081e-10	3.10341	-70.4059
1478	BL8369 (NFYA)	5.87219e-15	2.17655	-70.4663
1479	BL4268 (PPP2R3B)	7.33359e-17	1.92661	-70.4903
1480	BL5624 (AKAP2)	4.02131e-08	4.15718	-70.5202
1481	BL2464 (TGS1)	1.59292e-08	3.9544	-70.714
1482	BL5622 (AKAP1)	3.28668e-12	2.70095	-70.8139
1483	BL2447 (SMARCA4)	9.80759e-12	2.81664	-70.8317
1484	BL956 (NF1)	8.76821e-13	2.57846	-70.9201
1485	BL1804 (MTA1)	7.18737e-12	2.7922	-71.064
1486	BL2852 (MED18)	3.55397e-10	3.28976	-71.1688
1487	BL8292 (NOTCH2)	5.38483e-14	2.35655	-71.2025
1488	BL1753 (MED14)	2.41708e-09	3.60683	-71.2344
1489	BL8483 (AAK1)	5.17587e-09	3.75231	-71.2822
1490	BL975 (PNKP)	4.31998e-14	2.34321	-71.3011
1491	EPI-1746-1 (VAV1)	2.68522e-12	2.70082	-71.347
1492	BL750 (PELP1)	6.74269e-11	3.06722	-71.3545
1493	BL2129 (RBM15)	6.69326e-14	2.38029	-71.4148
1494	BL1834 (CAMK4)	1.15102e-09	3.49177	-71.5074
1495	BL2679 (PHLPP1)	8.29677e-14	2.40151	-71.5508
1496	BL5046 (POLA2)	4.02131e-08	4.22949	-71.7469
1497	BL6925 (FGFR1OP)	1.61473e-13	2.46367	-71.8184
1498	EPI-1114-1 (EGFR)	5.17693e-15	2.21061	-71.8313
1499	BL7534 (NOTCH1)	2.26829e-16	2.02466	-71.9072
1500	BL5013 (RBM27)	1.09471e-15	2.11627	-71.9383
1501	BL8308 (ZMYND8)	4.74605e-13	2.56253	-72.0268
1502	BL5722 (ZNF830)	2.26829e-16	2.02901	-72.0614
1503	BL4460 (AATF)	2.75624e-14	2.3354	-72.085
1504	NB106A (BIN1)	1.30345e-12	2.66126	-72.1766
1505	BL2097 (NMI)	2.68522e-12	2.73582	-72.2717
1506	a-SKI (SKI)	1.37288e-14	2.29096	-72.2733
1507	MBNL1 (MBNL1)	1.73739e-14	2.3176	-72.5849
1508	SC-15402 (MKI67)	6.57471e-16	2.10639	-72.6521
1509	BL1297 (IRS1)	2.50701e-13	2.5312	-72.7152
1510	BL6638 (GNL1)	8.49883e-16	2.12502	-72.764
1511	BL940 (POLR2B)	5.85665e-05	7.48101	-72.779
1512	BL8688 (SET)	2.19169e-14	2.34093	-72.7866
1513	BL6306 (POLL)	3.36946e-12	2.78885	-73.0509
1514	BL1114 (CENPH)	1.21081e-10	3.22067	-73.066
1515	BL4945 (TRIP10)	5.17693e-15	2.25307	-73.2109
1516	BL6044 (WDR46)	2.21904e-11	3.0063	-73.2172
1517	BL2380 (RFWD3)	1.02568e-13	2.47586	-73.2562
1518	BL6028 (WDR20)	4.51011e-10	3.42841	-73.3687
1519	BL5475 (BRD1)	1.15287e-14	2.31323	-73.3706
1520	BL1821 (IRF3)	6.45313e-14	2.44287	-73.38
1521	BL453 (TRIP6)	4.01217e-12	2.8227	-73.4587
1522	SC-13064 (NR0B1)	3.71976e-07	4.98369	-73.542
1523	BL8936 (STK11IP)	3.45574e-14	2.40128	-73.5869
1524	EPI-2120-1 ()	3.01418e-07	4.92141	-73.6466
1525	BL921 (CCL18)	5.71687e-07	5.14052	-73.6621
1526	BL1944 (SMG7)	1.29002e-13	2.50823	-73.6673
1527	EPI-1785-1 (JAK3)	2.67248e-06	5.75692	-73.6801
1528	SC-834 ()	2.21904e-11	3.02555	-73.6861
1529	BL976 (PLK1)	2.01663e-09	3.70773	-73.8872
1530	CBC571 (ESPL1)	2.33483e-13	2.56866	-73.9646
1531	BL9062 (CDC6)	4.51011e-10	3.45929	-74.0296
1532	BL4285 (HGS)	8.15579e-14	2.48481	-74.0712
1533	BL2150 (TPR)	2.39921e-15	2.22915	-74.0841
1534	BL7864 (RAPGEF1)	1.22576e-07	4.67269	-74.0905
1535	BL6116 (CENPT)	3.45788e-16	2.11156	-74.1436
1536	BL7986 (ABCD3)	4.02126e-15	2.27114	-74.3414
1537	BL2994 (CRTC2)	3.09022e-10	3.41983	-74.4457
1538	BL2311 (MLLT3)	1.82768e-11	3.03374	-74.4499
1539	BL8865 (PRKCA)	5.17693e-15	2.29228	-74.4852
1540	BL6523 (E2F4)	3.73857e-10	3.4513	-74.4908
1541	SC-10784 (POLD1)	3.45574e-14	2.43251	-74.5439
1542	SC-9087 (NR2C1)	6.14758e-16	2.15832	-74.5803
1543	CS-2123B (SRC)	2.015e-13	2.57841	-74.6039
1544	BL6624 (FOXC2)	5.17693e-15	2.29815	-74.6759
1545	EPI-2249-1 (PTK2B)	2.10939e-06	5.73514	-74.755
1546	BL8669 (MLLT6)	1.65044e-06	5.63085	-74.7577
1547	BL1013 (INTS3)	1.50132e-11	3.0229	-74.76
1548	BL1802 (MTA1)	8.15579e-14	2.5173	-75.0399
1549	BL6836 (NUP188)	2.50701e-13	2.61295	-75.0638
1550	CS-2947B (CDKN1A)	1.22986e-11	3.01151	-75.0668
1551	BL6688 (ASH1L)	3.11009e-13	2.63353	-75.1067
1552	BL7865 (RAPGEF1)	2.18104e-08	4.29802	-75.5262
1553	BL9569 (MAPK7)	3.99877e-14	2.47653	-75.5432
1554	BL5902 (MARVELD2)	6.54244e-08	4.58411	-75.545
1555	BL2377 (RFWD3)	1.73739e-14	2.41222	-75.5484
1556	BL2153 (NEK7)	8.76821e-13	2.74697	-75.5548
1557	BL1245 (MAML3)	1.31448e-08	4.18366	-75.61
1558	EPI-1759-1 (CYTH3)	5.45651e-17	2.0512	-75.6267
1559	BL172 (MDM2)	1.72135e-16	2.11706	-75.7393
1560	MTMR3 (MTMR3)	1.12228e-06	5.55022	-75.8085
1561	BL994 (MORC2)	1.16338e-12	2.78375	-75.811
1562	BL755 (CSNK2A2)	8.18323e-12	2.99582	-75.8595
1563	BL667 (BIRC6)	1.16338e-12	2.78618	-75.8772
1564	BL2147 (BUB1B)	6.64579e-12	2.97302	-75.8929
1565	BL2145 (TIFA)	1.29002e-13	2.58738	-75.9919
1566	BL3967 (USP3)	1.16338e-12	2.79876	-76.2199
1567	BL1519 (FTSJD2)	4.01217e-12	2.93	-76.2509
1568	BL3721 (KDM4B)	9.99267e-18	1.98299	-76.35
1569	BL5008 (RBM26)	2.68522e-12	2.89042	-76.3556
1570	BL5324 (DUSP10)	4.62133e-16	2.19337	-76.3959
1571	SC-25378 (KAT5)	3.99877e-14	2.5045	-76.3964
1572	BL2728 (SIN3A)	2.68522e-12	2.89237	-76.407
1573	a-GAS2 (GAS2)	1.42148e-17	2.00966	-76.7003
1574	BL6227 (PBXIP1)	1.29002e-13	2.61165	-76.7048
1575	BL7142 (CCDC43)	3.99877e-14	2.51513	-76.7206
1576	BL1285 (ASH2L)	5.86897e-09	4.06644	-76.7436
1577	BL8235 (BAT3)	1.41805e-08	4.27083	-76.8666
1578	BL6564 (BTF3)	2.54688e-10	3.50082	-76.8679
1579	BL843 (PRKD2)	3.81874e-13	2.71926	-77.0095
1580	BL7008 (ZNF768)	1.02737e-13	2.60331	-77.0247
1581	a-ARP5 (ACTR5)	3.53292e-09	3.97865	-77.0821
1582	BL2761 (MED17)	6.82735e-11	3.31587	-77.0998
1583	BL6912 (CEP152)	5.06797e-15	2.3821	-77.4462
1584	SC-101092 (ITGB3BP)	2.57495e-16	2.1892	-77.4811
1585	BL5346 (PTPN12)	3.99877e-14	2.54196	-77.539
1586	BL4543 (ARID1B)	2.37885e-09	3.92324	-77.5435
1587	BL3498 (JAK2)	1.65044e-06	5.84198	-77.5608
1588	EPI-1751-1 (GAP43)	1.27931e-06	5.75347	-77.8412
1589	BL5783 (WDR44)	1.71436e-10	3.48761	-77.9294
1590	BL2726 (SCAND1)	7.52262e-13	2.81915	-77.9639
1591	BL1124 (RNF41)	6.14758e-16	2.25767	-78.0133
1592	a-HCV5 ()	1.15016e-13	2.64717	-78.0357
1593	BL8979 (PKD2)	6.14758e-16	2.25889	-78.0557
1594	BL3015 (DDX18)	1.27931e-06	5.76973	-78.0612
1595	BL5104 (BRF1)	2.48037e-11	3.21967	-78.0639
1596	BL8882 (SIRT6)	3.13111e-14	2.54021	-78.0889
1597	BL8716 (SEC31A)	5.60913e-11	3.33124	-78.101
1598	EPI-2282-1 (PDK2)	2.0086e-17	2.06471	-78.1155
1599	BL6112 (KDM6A)	4.59492e-11	3.30598	-78.1554
1600	BL1492 (NIPBL)	1.13341e-14	2.46495	-78.2209
1601	SC-8408 (CHEK1)	1.4066e-16	2.17581	-78.264
1602	BL5993 (ZNF638)	1.71436e-10	3.50582	-78.3362
1603	BL969 (TRPM2)	7.79937e-10	3.76425	-78.5386
1604	BL6840 (AGFG1)	3.82617e-09	4.07448	-78.6162
1605	BL2152 (NEK7)	7.52262e-13	2.84413	-78.6547
1606	BL4659 (PTPN11)	1.57868e-09	3.89954	-78.6573
1607	BL8229 (RNF219)	8.94471e-14	2.65018	-78.7664
1608	BL2317 (CDK5RAP2)	1.76284e-08	4.44629	-79.0675
1609	SC-100753 (GMEB1)	6.92801e-14	2.64233	-79.1877
1610	BL1577 (ESCO1)	1.61825e-11	3.21758	-79.3444
1611	BL1484 (MLST8)	4.34306e-12	3.05986	-79.3902
1612	BL2051 (ESR1)	1.57868e-09	3.95036	-79.6824
1613	SC-9086 (NR2C2)	1.27868e-09	3.9115	-79.7038
1614	EPI-2118-1 (AKT1)	3.13111e-14	2.59589	-79.8006
1615	BL863 (ST14)	9.03817e-09	4.32726	-79.8054
1616	BL6158 (SFRS18)	9.24312e-11	3.48049	-79.8845
1617	BL7655 (C2orf3)	2.48037e-11	3.3022	-80.0649
1618	BL5196 (CEP72)	2.77808e-10	3.66221	-80.105
1619	a-HCV6 ()	1.57868e-09	3.97485	-80.1764
1620	EPI-1618-1 (TEC)	3.43982e-10	3.70643	-80.2946
1621	BL7649 (MAP4K1)	1.87949e-13	2.77195	-80.3907
1622	BL6040 (WDR43)	1.57868e-09	3.98927	-80.4672
1623	SC-11354 (DBF4)	5.21589e-10	3.78652	-80.4913
1624	a-POT1 (POT1)	1.30048e-11	3.23692	-80.5157
1625	BL6305 (POLL)	1.39175e-09	3.97432	-80.6519
1626	GREB1 mAb (GREB1)	1.78354e-12	3.01051	-80.7301
1627	BL7174 (TNRC6A)	2.57495e-16	2.28411	-80.8402
1628	EPI-2399-1 (CTNNBL1)	1.54888e-07	5.17866	-80.9137
1629	BL554 (TRIM28)	1.13504e-08	4.44691	-81.007
1630	BL7015 (ZNF8)	3.86234e-11	3.40361	-81.0411
1631	a-HCV4 ()	3.81874e-13	2.86877	-81.2436
1632	BL973 (PNKP)	3.81874e-13	2.87127	-81.3143
1633	SC-251 (E2F1)	1.27868e-09	3.99269	-81.3581
1634	BL5201 (ROBO1)	1.61825e-11	3.29987	-81.3737
1635	BL4155 (USP38)	8.28722e-10	3.919	-81.5344
1636	SC-10771 (SYK)	2.17629e-15	2.45278	-81.7366
1637	BL2164 (AKT2)	4.8307e-11	3.46997	-81.8652
1638	BL5784 (WDR44)	1.41539e-12	3.02758	-81.8835
1639	BL7116 (MYCBP2)	5.06797e-15	2.52766	-82.1788
1640	BL8507 (BOP1)	1.30048e-11	3.30742	-82.2694
1641	BL3194 (CDX2)	2.0068e-11	3.36477	-82.2791
1642	BL173 (MDM2)	9.48995e-10	3.98505	-82.376
1643	EPI-1480-1 (PTK2B)	5.27943e-10	3.88847	-82.6163
1644	BL8037 (SKP2)	4.50049e-07	5.67641	-82.686
1645	BL751 (PELP1)	8.28722e-10	3.98115	-82.8275
1646	BL7949 (PIK3R2)	1.61825e-11	3.36191	-82.9034
1647	EPI-1616-1 (ABL1)	5.80829e-08	4.99494	-82.9069
1648	BL4974 (USP20)	2.38906e-13	2.88535	-83.0216
1649	BL4374 (PAPOLA)	7.50496e-08	5.08616	-83.1297
1650	BL1490 (NIPBL)	5.65938e-15	2.56565	-83.1498
1651	SC-28241 (MGMT)	3.86234e-11	3.49408	-83.195
1652	CBC582 (KDM5C)	2.38906e-13	2.8941	-83.2734
1653	BL4982 (RBM5)	7.50496e-08	5.09969	-83.3507
1654	BL7980 (UVRAG)	6.62926e-10	3.97134	-83.4951
1655	EPI-2263-1 (PLCG2)	4.19437e-08	4.94685	-83.7103
1656	BL3816 (C12orf5)	3.0258e-13	2.93834	-83.876
1657	EPI-2180-1 (EZR)	1.79108e-10	3.76315	-83.9263
1658	BL1154 (TYRO3)	5.27943e-10	3.95567	-84.0441
1659	BL5800 (GSG2)	1.1191e-12	3.08279	-84.0658
1660	BL3004 (DDX10)	1.15016e-13	2.85301	-84.1036
1661	BL8376 (NFYC)	1.9311e-13	2.90302	-84.1154
1662	BL835 (MLL4)	1.1191e-12	3.08807	-84.2097
1663	BL4144 (USP35)	4.8307e-11	3.57543	-84.3533
1664	BL2149 (TPR)	3.13397e-17	2.25566	-84.3797
1665	BL2440 (RBM9)	1.30048e-11	3.39559	-84.4626
1666	BL758 (BANP)	2.23506e-10	3.82999	-84.5835
1667	BL7009 (ZNF768)	1.79108e-10	3.79396	-84.6134
1668	BL2851 (MED18)	2.77808e-10	3.86937	-84.6364
1669	BL8964 (DGCR8)	8.30967e-12	3.34485	-84.651
1670	BL2695 (PRMT1)	6.01901e-11	3.63131	-84.8848
1671	BL2437 (PUS1)	1.41539e-12	3.14755	-85.1283
1672	BL4978 (USP48)	1.42943e-10	3.7983	-85.55
1673	BL2054 (ESR1)	3.2409e-12	3.2729	-85.8506
1674	BL6899 (CEP76)	5.40473e-13	3.07188	-85.9487
1675	BL5697 (ARAP1)	1.92741e-11	3.51268	-86.0219
1676	BL1915 (SLK)	2.51451e-13	2.99892	-86.145
1677	BL3069 (DDX20)	2.06035e-08	4.88909	-86.1851
1678	BL861 (CSPG4)	4.8307e-11	3.66461	-86.4572
1679	BL2601 (MED24)	1.78354e-12	3.22669	-86.5273
1680	BL8814 (MTUS1)	1.02238e-14	2.72031	-86.5958
1681	BL780 (MCM5)	1.42943e-10	3.84519	-86.6059
1682	BL8546 (DYRK1B)	5.55029e-11	3.69949	-86.7713
1683	BL6046 (WDR62)	2.96819e-05	8.36361	-87.0211
1684	BL2443 (RPL7)	4.41354e-09	4.5458	-87.0777
1685	BL7207 (FOXP4)	1.92741e-11	3.56904	-87.4021
1686	BL798 (PTEN)	1.58853e-07	5.60901	-87.4993
1687	BL2240 (KIAA1429)	3.06328e-15	2.65463	-87.594
1688	BL3927 (PPP3CA)	1.60483e-08	4.90091	-87.6064
1689	SC-14016 (PIAS1)	4.41354e-09	4.58413	-87.8118
1690	BL1353 (FUS)	9.25249e-12	3.48493	-87.8382
1691	BL1116 (CENPJ)	3.30171e-10	4.05215	-87.9475
1692	SC-22811 (PLAGL1)	1.42943e-10	3.91968	-88.2837
1693	BL1836 (CAMK4)	9.25249e-12	3.50539	-88.3538
1694	BL4540 (SMARCAL1)	2.23369e-15	2.65379	-88.3727
1695	BL446 (UBE3A)	1.41539e-12	3.2767	-88.6213
1696	BL3924 (PPP3CA)	3.30171e-10	4.08384	-88.6353
1697	BL2727 (SCAND1)	9.25249e-12	3.51696	-88.6455
1698	SC-30169 (NR0B2)	1.51597e-11	3.5865	-88.6688
1699	BL8868 (PRKCD)	3.2593e-13	3.11891	-88.8056
1700	BL4341 (SFRS8)	1.97431e-12	3.32905	-88.9434
1701	BL4731 (ATXN2)	2.23369e-15	2.67586	-89.1078
1702	BL3588 (HIST1H3A)	1.94596e-09	4.46591	-89.1529
1703	BL2242 (NUP214)	5.54047e-12	3.46852	-89.1702
1704	BL2605 (PPARGC1B)	5.27006e-13	3.18828	-89.2837
1705	SC-5606 (XRCC4)	1.36327e-14	2.83349	-89.4064
1706	BL9121 (CDC7)	5.54047e-12	3.48231	-89.5247
1707	BL4901 (CTDP1)	2.03855e-09	4.49742	-89.5784
1708	BL5834 (KIAA1524)	4.18508e-10	4.17324	-89.6099
1709	BL8690 (ARHGEF5)	9.25249e-12	3.56682	-89.9023
1710	BL7874 (RAPGEF6)	1.51597e-11	3.64243	-90.0514
1711	BL1107 (CENPE)	1.99315e-11	3.68294	-90.0821
1712	BL4198 (USP24)	3.56833e-14	2.95219	-90.3771
1713	BL6014 (UTP18)	1.20916e-09	4.43939	-90.703
1714	BL6691 (KDM5D)	4.41354e-09	4.73616	-90.7241
1715	SC-28746 (HEY1)	6.93221e-13	3.27728	-90.892
1716	BL2241 (NUP214)	2.59535e-11	3.76513	-91.1258
1717	BL8691 (ARHGEF5)	9.25249e-12	3.62306	-91.3197
1718	BL2386 (ERCC4)	5.67921e-10	4.33581	-91.8151
1719	BL4917 (TRIM16)	7.34947e-10	4.39078	-91.8688
1720	BL6059 (WDR91)	2.23369e-15	2.76527	-92.0849
1721	SC-5299 (SIN3A)	1.5723e-10	4.11561	-92.31
1722	BL2767 (PRMT2)	4.79158e-14	3.04531	-92.3589
1723	BL2239 (KIAA1429)	1.5723e-10	4.13804	-92.8131
1724	BL1857 (RBM14)	9.45406e-10	4.49087	-92.8461
1725	EPI-2214-1 (AKT1)	9.45406e-10	4.49305	-92.8913
1726	SC-8410 (HDAC1)	9.07162e-13	3.38645	-93.0308
1727	BL9565 (MAPK6)	4.3301e-11	3.9266	-93.0577
1728	BL8090 (PRKRA)	2.65486e-09	4.74131	-93.2009
1729	BL7304 (TRIM25)	2.18043e-07	6.1027	-93.2858
1730	BL2766 (PRMT2)	3.36113e-11	3.89641	-93.3086
1731	BL7583 (WDR21A)	1.18122e-12	3.44158	-93.6763
1732	BL1572 (ITCH)	1.24128e-08	5.17384	-93.7955
1733	BL7984 (ABCB9)	9.32667e-11	4.10479	-94.1818
1734	BL3250 (DDX31)	4.3301e-11	3.97863	-94.2906
1735	SC-7160 (XBP1)	1.2145e-10	4.16046	-94.3768
1736	BL1581 (E4F1)	1.24128e-08	5.20619	-94.382
1737	BL4152 (USP37)	1.15544e-11	3.78176	-94.4976
1738	BL1881 (NIPBL)	2.02414e-10	4.2607	-94.5098
1739	BL6579 (SOX2)	2.18043e-07	6.1869	-94.5729
1740	EPI-1786-1 (INPP5D)	1.24128e-08	5.22206	-94.6697
1741	BL616 (CUL9)	5.54047e-12	3.68609	-94.7634
1742	BL2606 (PPARGC1B)	7.26058e-09	5.08267	-94.8439
1743	EPI-1594-1 (BMX)	5.67921e-10	4.48256	-94.9227
1744	BL1778 (C21orf7)	3.36113e-11	3.96462	-94.942
1745	BL8704 (DOCK4)	1.99315e-11	3.89664	-95.3089
1746	EPI-1482-1 (RPS6KA3)	9.02585e-14	3.20793	-95.3168
1747	BL175 (MDM2)	1.02238e-14	2.99693	-95.4016
1748	BL4907 (SUB1)	1.17612e-09	4.68709	-95.891
1749	SC-8405 (NFATC3)	4.86701e-12	3.72352	-96.1904
1750	SC-56 (PCNA)	1.40076e-12	3.55749	-96.245
1751	EPI-1804-1 (MAG)	9.53039e-09	5.23919	-96.352
1752	BL7379 (UFD1L)	7.11897e-11	4.15311	-96.4016
1753	BL2079 (RECQL5)	9.32667e-11	4.20483	-96.4773
1754	BL1520 (FTSJD2)	1.99315e-11	3.94745	-96.5517
1755	BL4928 (TRIM37)	1.22993e-13	3.2832	-96.5725
1756	BL5018 (RBM34)	4.36111e-10	4.51116	-96.6858
1757	EPI-1605-1 (PIK3CG)	2.99671e-13	3.40449	-97.2128
1758	BL8680 (MKL1)	3.25045e-12	3.71859	-97.5332
1759	BL4578 (BTAF1)	3.98506e-13	3.45091	-97.5853
1760	BL2735 (SRA1)	2.46945e-12	3.69714	-97.9529
1761	EPI-2219-1 (MAPK3)	5.67921e-10	4.63766	-98.2071
1762	BL8710 (SASH1)	2.52081e-10	4.49348	-98.7074
1763	BL5214 (DOCK10)	1.15544e-11	3.95394	-98.7999
1764	BL6804 (NUP50)	5.67921e-10	4.68207	-99.1474
1765	BL9055 (CUL2)	5.39949e-11	4.22658	-99.2479
1766	BL2749 (SNW1)	3.59928e-12	3.80653	-99.4649
1767	BL274 (RFC1)	7.11897e-11	4.28731	-99.5166
1768	BL9273 (KIAA0226)	5.70926e-13	3.56631	-99.5896
1769	EPI-2610-1 (BAG2)	3.59928e-12	3.81467	-99.6775
1770	BL444 (NRIP1)	1.17612e-09	4.88251	-99.889
1771	BL4014 (BCAS3)	7.75141e-13	3.62528	-100.151
1772	BL2789 (PTEN)	1.89626e-10	4.53712	-100.934
1773	EPI-1609-1 (PTPN11)	1.04537e-12	3.72256	-101.75
1774	BL5726 (DFFA)	2.18481e-13	3.54135	-102.182
1775	BL1112 (CENPH)	4.06828e-11	4.33243	-102.937
1776	EPI-1640-1 (MAP2K6)	9.97441e-13	3.7818	-103.538
1777	BL2417 (UBAP2L)	6.57497e-10	4.92796	-103.645
1778	BL9124 (ELL2)	6.57497e-10	4.93814	-103.859
1779	BL4597 (DDX41)	1.39157e-12	3.84146	-103.939
1780	a-HCV15 ()	1.2193e-11	4.17883	-104.197
1781	BL1664 ()	3.59928e-12	3.99308	-104.339
1782	BL2053 (ESR1)	3.03203e-13	3.7012	-105.647
1783	a-HCV9 ()	2.64245e-12	4.00636	-105.888
1784	SC-9966 (MCM7)	2.64245e-12	4.06706	-107.492
1785	BL8639 (MINK1)	1.04859e-10	4.75125	-108.461
1786	BL5445 (GTF2IRD1)	4.85299e-10	5.09493	-108.669
1787	BL625 (PUM2)	4.85299e-10	5.11772	-109.155
1788	BL2734 (SRA1)	1.72655e-14	3.49024	-109.327
1789	EPI-1728-1 (MAP2K3)	2.57006e-10	5.05179	-110.884
1790	BL5113 (PDPK1)	1.8419e-10	5.03832	-112.228
1791	EPI-1006-1 (CASP8)	4.04542e-11	4.85968	-115.489
1792	BL2856 (GNL3)	2.57006e-10	5.26732	-115.614
1793	BL896 (EIF4G1)	2.40013e-13	4.07428	-117.216
1794	BL6854 (NCBP2)	3.47814e-13	4.16696	-118.389
1795	BL6290 (CEP290)	1.77394e-09	6.05157	-121.364
1796	BL8293 (NOTCH2)	4.05406e-10	5.90434	-126.965

## Sheet: 2 CORUM terms for alpha PPIs
Rank	Term	p-Value	Z-score	Combined score
1	DGCR8 multiprotein complex (human)	8.38834e-07	-2.27631	18.761
2	Large Drosha complex (human)	0.000158496	-2.05292	7.58253
3	Kinase maturation complex 1 (human)	0.000354699	-2.07422	6.83136
4	Drosha complex (mouse)	0.0016239	-2.05162	5.49575
5	P2X7 receptor signalling complex (human)	0.000776846	-1.90604	5.33152
6	DNA-PK-Ku-eIF2-NF90-NF45 complex (human)	0.0016239	-1.78514	4.78192
7	Emerin complex 1 (human)	0.0016239	-1.77231	4.74754
8	BRAF-RAF1-14-3-3 complex (human)	0.00226218	-1.66798	4.23543
9	Nop56p-associated pre-rRNA complex (human)	0.00645496	-1.80554	3.79197
10	(ER)-localized multiprotein complex, Ig heavy chains associated (mouse)	0.00305453	-1.48165	3.47347
11	Polycystin-1 multiprotein complex (ACTN1, CDH1, SRC, JUP, VCL, CTNNB1, PXN, BCAR1, PKD1, PTK2, TLN1) (human)	0.00401749	-1.49452	3.23653
12	DHX9-ADAR-vigilin-DNA-PK-Ku antigen complex (human)	0.00662856	-1.30387	2.73837
13	Emerin complex 52 (human)	0.00818562	-1.29649	2.52342
14	GammaH2AFX-NDHII-Ku70-DNA complex (human)	0.00174904	-0.913178	2.44616
15	MCM complex (human)	0.00662856	-1.15326	2.42206
16	Profilin 1 complex (human)	0.00662856	-1.09063	2.29053
17	TNF-alpha/NF-kappa B signaling complex 8 (human)	0.00662856	-1.09029	2.28981
18	CF IIAm complex (Cleavage factor IIAm complex) (human)	0.011913	-1.12703	2.03925
19	Oligosaccharyltransferase complex (Stt3A variant) (human)	0.00662856	-0.910489	1.9122
20	Oligosaccharyltransferase complex (Stt3B variant) (human)	0.00915188	-0.79041	1.49296
21	RICH1/AMOT polarity complex, Flag-Rich1 precipitated (human)	0.0156758	-0.668717	1.19611
22	HCF-1 complex (human)	0.0195591	-0.658202	1.1773
23	NCOR1 complex (human)	0.0197	-0.117826	0.210751
24	Ribosome, cytoplasmic (human)	0.9806	13.5449	-0.265348
25	H2AX complex, isolated from cells without IR exposure (human)	0.0348632	0.51815	-0.824008
26	CD98-LAT2-ITGB1 complex (human)	0.0282066	0.560229	-0.946792
27	eIF3 complex (EIF3S6, EIF3S5, EIF3S4, EIF3S3, EIF3S6IP, EIF3S2, EIF3S9, EIF3S12, EIF3S10, EIF3S8, EIF3S1, EIF3S7, PCID1) (human)	0.0348632	0.610621	-0.971064
28	C complex spliceosome (human)	0.0484744	0.723299	-1.04518
29	60S ribosomal subunit, cytoplasmic (human)	0.899097	13.6172	-1.40495
30	F1F0-ATP synthase (EC 3.6.3.14), mitochondrial (human)	0.0475079	1.02749	-1.48474
31	WRN-Ku70-Ku80-PARP1 complex (human)	0.0282066	0.883575	-1.49325
32	MGC1-DNA-PKcs-Ku complex (human)	0.0282066	0.888614	-1.50176
33	Scrib-APC-beta-catenin complex (mouse)	0.0193874	0.879042	-1.57231
34	Polycystin-1-E-cadherin-beta-catenin-Flotillin-2 complex (human)	0.0282066	0.981378	-1.65854
35	ZO1-(beta)cadherin-(VE)cadherin-VEGFR2 complex (human)	0.0282066	0.994273	-1.68033
36	Ku70/Ku86/Werner complex (human)	0.0193874	1.09047	-1.95049
37	Ku antigen-YY1-alphaMyHC promoter complex (human)	0.0193874	1.13138	-2.02365
38	Respiratory chain complex I, mitochondrial (mouse)	0.858667	13.9282	-2.03329
39	Ku-ORC complex (human)	0.0495507	1.40824	-2.03494
40	Kif3-cadherin-catenin complex (mouse)	0.0383062	1.31522	-2.09158
41	Xin-Cdh2-Ctnnb1-Ctnnd1 complex (mouse)	0.0282066	1.26171	-2.13231
42	PA700-20S-PA28 complex (human)	0.828723	12.8255	-2.28639
43	Rag1-Rag2-Ku70-Ku80 protein-DNA complex (mouse)	0.0383062	1.45852	-2.31947
44	TERF2-RAP1 complex (human)	0.0618142	1.71922	-2.40731
45	Rap1 complex (human)	0.118845	1.76802	-2.47564
46	Ku antigen-NARG1 complex (human)	0.0193874	1.4184	-2.53704
47	MRIP-MBS-RHOA complex (human)	0.0193874	1.44188	-2.57903
48	53BP1-containing complex (human)	0.0383062	1.71631	-2.72943
49	Vigilin-DNA-PK-Ku antigen complex (human)	0.0282066	1.63468	-2.76262
50	DNA double-strand break end-joining complex (human)	0.0618142	1.99395	-2.792
51	NCOA6-DNA-PK-Ku-PARP1 complex (human)	0.0383062	1.8115	-2.88081
52	Kinase maturation complex 2 (human)	0.0749797	2.06486	-2.8913
53	CAV1-VDAC1-ESR1 complex (human)	0.0193874	1.62117	-2.89972
54	TNF-alpha/NF-kappa B signaling complex 10 (human)	0.103592	2.16071	-3.02551
55	UTM-SGCE-DAG1-CAV1-NOS3 complex (human)	0.0383062	1.90751	-3.03349
56	B-Ksr1-MEK-MAPK-14-3-3 complex (mouse)	0.103592	2.18397	-3.05807
57	DNA-PK-Ku antigen complex (human)	0.0193874	1.71101	-3.06043
58	Ksr1 complex (Ksr1, Mek, 14-3-3), unstimulated (mouse)	0.103592	2.22051	-3.10924
59	Ksr1 complex (Ksr1, Mek, 14-3-3, Mapk), EGF stimulated (mouse)	0.118845	2.30361	-3.2256
60	TNF-alpha/NF-kappa B signaling complex 7 (human)	0.0749797	2.31576	-3.24261
61	TRF2-Ku complex (human)	0.0193874	1.8315	-3.27593
62	IKBKB-CDC37-KIAA1967-HSP90AB1-HSP90AA1 complex (human)	0.0383062	2.0613	-3.27807
63	EIF3 complex (EIF3A, EIF3B, EIF3G, EIF3I, EIF3C) (human)	0.0383062	2.06411	-3.28252
64	EIF3 core complex (EIF3A, EIF3B, EIF3G, EIF3I) (human)	0.0282066	1.96647	-3.32335
65	H2AX complex II (human)	0.103592	2.48209	-3.47551
66	snRNP-free U1A (SF-A) complex (human)	0.0282066	2.06014	-3.48165
67	PCNA-KU antigen complex (human)	0.0193874	1.9523	-3.49201
68	Emerin architectural complex (human)	0.0495507	2.51965	-3.64094
69	ITGA6-ITGB4-Laminin10/12 complex (human)	0.0495507	2.54253	-3.674
70	Toposome (human)	0.0618142	2.65469	-3.7172
71	Metallothionein-3 complex (mouse)	0.0495507	2.58033	-3.72863
72	DCS complex (Ptbp1, Ptbp2, Hnrph1, Hnrpf) (mouse)	0.0282066	2.2103	-3.73542
73	HMGB1-HMGB2-HSC70-ERP60-GAPDH complex (human)	0.0383062	2.39105	-3.80246
74	H2AX complex I (human)	0.0618142	2.85345	-3.9955
75	HSP90-FKBP38-CAM-Ca(2+) complex (human)	0.0282066	2.37479	-4.01341
76	WIP-WASp-actin-myosin-IIa complex (human)	0.0495507	2.78077	-4.01827
77	Cytochrome bc1-complex (EC 1.10.2.2), mitochondrial (mouse)	0.103592	2.891	-4.04808
78	TNF-alpha/NF-kappa B signaling complex 5 (human)	0.709877	12.5527	-4.1404
79	TRBP containing complex (DICER, RPL7A, EIF6, MOV10 and subunits of the 60S ribosomal particle) (human)	0.709877	12.5543	-4.14093
80	EIF3 complex (EIF3A, EIF3B, EIF3G, EIF3I, EIF3J) (human)	0.0383062	2.61544	-4.15931
81	NuMA-LGN-G-alpha-i-1 complex (human)	0.0193874	2.42229	-4.33266
82	26S proteasome (human)	0.665152	12.5448	-4.87297
83	Anti-HDAC2 complex (human)	0.594712	10.5651	-5.21778
84	PA700 complex (human)	0.631599	13.5144	-5.90518
85	GR-hnRNP U complex (human)	0.0119945	3.35413	-6.06899
86	TNF-alpha/NF-kappa B signaling complex 6 (human)	0.167379	4.49231	-6.2903
87	Hsp110-Hsc70-Hsp25 complex (mouse)	0.0193874	3.6926	-6.60482
88	TFTC complex (TATA-binding protein-free TAF-II-containing complex) (human)	0.574916	12.8418	-6.7349
89	Ksr1-CK2-MEK-14-3-3 complex, PDGF treated (mouse)	0.134612	4.86015	-6.80536
90	NuA4/Tip60 HAT complex (human)	0.554162	12.7642	-7.12158
91	NuA4/Tip60-HAT complex A (human)	0.532401	13.0307	-7.70628
92	Spliceosome (human)	0.541292	13.5092	-7.81016
93	Catenin (alpha) - catenin (beta) complex (human)	0.0119945	4.36091	-7.89067
94	Ku antigen complex (human)	0.0119945	4.47319	-8.09384
95	WINAC complex (human)	0.509588	13.0516	-8.20347
96	12S U11 snRNP (human)	0.532401	14.1362	-8.36001
97	LSD1 complex (human)	0.485669	12.5696	-8.42146
98	ITGA11-ITGB1-COL1A1 complex (human)	0.172734	6.01565	-8.42333
99	17S U2 snRNP (human)	0.487271	12.6952	-8.50562
100	ITGA4-ITGB1-JAM2 complex (human)	0.172734	6.15999	-8.62544
101	CDC5L complex (human)	0.440419	11.8287	-8.88106
102	anti-BHC110 complex (human)	0.434305	12.1989	-9.28783
103	HES1 promoter-Notch enhancer complex (human)	0.485669	13.8978	-9.31135
104	Polycomb repressive complex 1 (PRC1, hPRC-H) (human)	0.485669	13.9659	-9.35698
105	INO80 chromatin remodeling complex (human)	0.485669	14.116	-9.45751
106	STAGA complex (SPT3-TAF9-GCN5 acetyltransferase complex) (human)	0.485669	14.1443	-9.4765
107	ITGA2-ITGB1-CD47 complex (human)	0.172734	6.85243	-9.59501
108	ITGA9-ITGB1-FIGF complex (human)	0.172734	6.90623	-9.67035
109	Itga4-Itgb1-Adam2 complex (mouse)	0.172734	6.9247	-9.69621
110	ITGA9-ITGB1-SPP1 complex (human)	0.172734	6.97741	-9.77001
111	ITGA1-ITGB1-COL6A3 complex (human)	0.172734	6.99023	-9.78797
112	Emerin complex 32 (human)	0.305875	9.44021	-9.79236
113	ITGA6-ITGB1-CYR61 complex (human)	0.172734	7.08378	-9.91897
114	ITGA3-ITGB1-BSG complex (human)	0.172734	7.16308	-10.03
115	ITGA9-ITGB1-ADAM8 complex (human)	0.172734	7.56037	-10.5863
116	ITGA9-ITGB1-VCAM1 complex (human)	0.172734	7.63066	-10.6847
117	ITGA9-ITGB1-ADAM9 complex (human)	0.172734	7.87264	-11.0236
118	ITGA5-ITGB1-FN1-TGM2 complex (human)	0.211071	8.32924	-11.0581
119	18S U11/U12 snRNP (human)	0.340495	11.7243	-11.1189
120	ITGA5-ITGB1-ADAM15 complex (human)	0.172734	7.97149	-11.162
121	ITGA9-ITGB1-VEGFC complex (human)	0.172734	8.13751	-11.3944
122	Parvulin-associated pre-rRNP complex (mouse)	0.36519	12.7317	-11.4567
123	ITGA4-ITGB1-THBS2 complex (human)	0.172734	8.20916	-11.4948
124	ITGA4-ITGB1-CD53 complex (human)	0.172734	8.26468	-11.5725
125	Exosome (human)	0.434305	15.4774	-11.784
126	OAP-1-OSP/claudin-11-ITGB1 complex (mouse)	0.172734	8.57156	-12.0022
127	DMAP1-associated complex (human)	0.406746	14.8076	-12.143
128	URI complex (Unconventional prefoldin RPB5 Interactor) (human)	0.377854	13.9285	-12.255
129	ITGA5-ITGB1-FN-1-NOV complex (human)	0.211071	9.25262	-12.284
130	ITGA2-ITGB1-COL6A3 complex (human)	0.172734	8.78691	-12.3037
131	CEN complex (human)	0.281695	11.0773	-12.3289
132	Emerin regulatory complex (human)	0.377854	14.0184	-12.334
133	ITGA5-ITGB1-SPP1 complex (human)	0.172734	8.87354	-12.4251
134	SMN-PolII-RHA complex (human)	0.406746	15.2168	-12.4786
135	ITGA3-ITGB1-CD63 complex (human)	0.172734	9.03123	-12.6459
136	ITGA6-ITGB1-CD151 complex (human)	0.172734	9.11389	-12.7616
137	Emerin complex 25 (human)	0.20133	9.61652	-12.7672
138	ITGA3-ITGB1-CD151 complex (human)	0.172734	9.12184	-12.7727
139	Emerin complex 24 (human)	0.184238	9.58734	-12.8499
140	SRCAP-associated chromatin remodeling complex (human)	0.406746	15.6837	-12.8615
141	ITGA9-ITGB1-VEGFA complex (human)	0.172734	9.19359	-12.8732
142	Gamma-BAR-AP1 complex (human)	0.377854	14.8499	-13.0656
143	mRNA decay complex (UPF1, UPF2, UPF3B, DCP2, XRN1, XRN2, EXOSC2, EXOSC4, EXOSC10, PARN) (human)	0.406746	15.9918	-13.1141
144	ITGA1-ITGB1-PTPN2 complex (human)	0.172734	9.40399	-13.1678
145	ITGA2-ITGB1-CHAD complex (human)	0.172734	9.50404	-13.3079
146	Profilin 2 complex (mouse)	0.377854	15.1836	-13.3592
147	TNF-alpha/Nf-kappa B signaling complex (RPL6, RPL30, RPS13, CHUK, DDX3X, NFKB2, NFKBIB, REL, IKBKG, NFKB1, MAP3K8, RELB, GLG1, NFKBIA, RELA, TNIP2, GTF2I) (human)	0.218596	10.6081	-13.7543
148	ITGA4-ITGB1-EMILIN1 complex (human)	0.172734	9.83638	-13.7732
149	ITGA4-ITGB1-VCAM1 complex (human)	0.172734	9.88909	-13.8471
150	Itga-Itgb1-Ppap2b complex (mouse)	0.172734	9.94295	-13.9225
151	NuA4/Tip60-HAT complex B (human)	0.347567	15.03	-14.2148
152	Itga9-Itgb1-Thbs1 complex (mouse)	0.172734	10.2695	-14.3797
153	AP1 adaptor complex (human)	0.347567	15.2361	-14.4097
154	ITGA9-ITGB1-ADAM12 complex (human)	0.172734	10.3928	-14.5524
155	ITGAV-ITGB1-SPP1 complex (human)	0.172734	10.5857	-14.8225
156	ITGA5-ITGB1-CAL4A3 complex (human)	0.172734	10.7083	-14.9941
157	ITGA4-ITGB1-CD81 complex (human)	0.172734	10.7996	-15.122
158	BCOR complex (human)	0.347567	16.1473	-15.2715
159	ITGA3-ITGB1-THBS1 complex (human)	0.172734	10.9937	-15.3938
160	ITGA4-ITGB1-THBS1 complex (human)	0.172734	11.0243	-15.4366
161	SF3b complex (human)	0.347567	16.3228	-15.4374
162	ITGA7-ITGB1-CD151 complex (human)	0.172734	11.4926	-16.0923
163	CCT complex (chaperonin containing TCP1 complex) (mouse)	0.347567	17.0556	-16.1305
164	ITGA4-ITGB1-CD47 complex (human)	0.172734	11.7502	-16.453
165	Polycystin-1-E-cadherin-beta-catenin complex (human)	0.172734	11.8455	-16.5865
166	Caveolar macromolecular signaling complex (mouse)	0.315817	16.4427	-16.771
167	ITGAV-ITGB3-SLC3A2 complex (human)	0.172734	11.9804	-16.7753
168	p400-associated complex (human)	0.315817	17.022	-17.362
169	CAS-SRC-FAK complex (human)	0.172734	12.4603	-17.4474
170	Src-dynamin-synapsin complex (mouse)	0.211071	13.3957	-17.7846
171	ITGA9-ITGB1-TNC complex (human)	0.172734	12.9137	-18.0822
172	TCF4-CTNNB1-SUMO1-EP300-HADAC6 complex (human)	0.247644	14.9231	-18.2409
173	60S APC containing complex (human)	0.315817	17.8927	-18.25
174	ITGA9-ITGB1-ADAM15 complex (human)	0.172734	13.2062	-18.4918
175	POLR2A-CCNT1-CDK9-NCL-LEM6-CPSF2 complex (human)	0.282533	16.9962	-18.9165
176	MDC1-MRN-ATM-FANCD2 complex (human)	0.282533	17.0243	-18.9478
177	PKC-alpha-PLD1-PLC-gamma-2 signaling complex, lacritin stimulated (human)	0.172734	13.589	-19.0278
178	TCF4-CTNNB1-EP300 complex (human)	0.172734	13.591	-19.0305
179	Traf6-p62-aPKC complex, RANK-L stimulated (mouse)	0.172734	13.6187	-19.0694
180	DNMT1-G9a-PCNA complex (human)	0.172734	13.626	-19.0796
181	CDC5L core complex (human)	0.282533	17.2215	-19.1673
182	cMYC-ATPase-helicase complex (human)	0.247644	15.7345	-19.2326
183	Arp2/3 protein complex (human)	0.315817	18.9935	-19.3728
184	MDC1-H2AFX-TP53BP1 complex (human)	0.172734	14.0393	-19.6583
185	ITGA2b-ITGB3-CD47-SRC complex (human)	0.211071	14.8333	-19.6931
186	XFIM complex (human)	0.247644	16.2644	-19.8803
187	MAP2K1-BRAF-RAF1-YWHAE-KSR1 complex (human)	0.247644	16.3046	-19.9294
188	Axin-PP2A A-PP2A C-GSK3-beta-beta-catenin complex (human)	0.211071	15.0392	-19.9665
189	p97/VCP-VIMP-DERL2 complex (human)	0.172734	14.5073	-20.3136
190	ITGB1-ITGA9 complex (human)	0.132549	14.8228	-20.7554
191	p130Cas-ER-alpha-cSrc-kinase- PI3-kinase p85-subunit complex (human)	0.211071	15.6805	-20.8179
192	TNF-alpha/NF-kappa B signaling complex 9 (human)	0.247644	17.0613	-20.8544
193	pRb2/p130-multimolecular complex (DNMT1, E2F4, SuV39H1, HDAC1, RBL2) (human)	0.247644	17.3054	-21.1527
194	Kif13a-AP1 complex (mouse)	0.247644	17.35	-21.2072
195	AXIN-APC-betaCatenin-GSK3B complex (human)	0.211071	15.9981	-21.2396
196	RalBP1-CCNB1-AP2A-NUMB-EPN1 complex (human)	0.282533	19.1136	-21.2732
197	PLC-gamma-2-SLP-76-Lyn-Grb2 complex (human)	0.211071	16.1865	-21.4896
198	FACT complex, UV-activated (human)	0.247644	17.6849	-21.6166
199	gp78-p97/VCP-DERL1 complex (human)	0.172734	15.5827	-21.8195
200	p97/VCP-VIMP-DERL1-DERL2-HRD1-SEL1L complex (human)	0.282533	19.6178	-21.8343
201	Cyclin D1-associated protein complex (mouse)	0.211071	16.5174	-21.929
202	Wave-2 complex (Rac-activated) (mouse)	0.247644	17.9728	-21.9685
203	APC-Axin-1-beta-catenin complex (human)	0.172734	15.6964	-21.9787
204	ITGA11-ITGB1 complex (human)	0.132549	15.9636	-22.3528
205	SVIP-p97/VCP-DERL1 complex (human)	0.172734	16.0032	-22.4083
206	LRP-1-Alpha-2-M-annexin VI complex (human)	0.172734	16.1613	-22.6297
207	TIP60 histone acetylase complex (human)	0.247644	18.586	-22.718
208	RNA pol II containing coactivator complex Tat-SF (human)	0.247644	18.6146	-22.753
209	ITGA4-ITGB1 complex (human)	0.132549	16.2935	-22.8148
210	BRCA1-VCP complex (human)	0.132549	16.4206	-22.9927
211	p97/VCP-VIMP-DERL1 complex (human)	0.172734	16.4832	-23.0804
212	P53-BARD1-Ku70 complex (human)	0.172734	16.5375	-23.1563
213	SNARE complex (STX4, SNAP23) (human)	0.132549	16.6149	-23.2648
214	SNX complex (SNX1a, SNX2, SNX4, TFRC) (human)	0.211071	17.5482	-23.2975
215	SNARE complex (STX4, VAMP8, VAMP3, SNAP23) (human)	0.211071	17.9202	-23.7914
216	PS1-E-cadherin-catenin complex, brain (mouse)	0.211071	18.0426	-23.9539
217	CNK1-SRC-RAF1 complex (human)	0.172734	17.1672	-24.0381
218	Limd1-p62-Traf6-Prkcz complex (mouse)	0.211071	18.3567	-24.3709
219	SNARE complex (Stx4, Vamp8, Snap23) (mouse)	0.172734	17.5239	-24.5377
220	Lef1-Tle1-Ctnnb1 complex (mouse)	0.172734	17.5325	-24.5497
221	Cd3g-Cd3e-Cd247-Canx complex (mouse)	0.211071	18.5145	-24.5804
222	HSP90-CIP1-FKBPL complex (human)	0.172734	17.6206	-24.6729
223	TIP5-DNMT-HDAC1 complex (human)	0.211071	18.743	-24.8837
224	CD20-LCK-LYN-FYN-p75/80 complex, (Raji human B cell line) (human)	0.211071	18.7895	-24.9455
225	Sam68-p85 P13K-IRS-1-IR signaling complex (human)	0.211071	18.942	-25.148
226	FGFR2-c-Cbl-Lyn-Fyn complex (human)	0.211071	18.9994	-25.2241
227	TRPV5-S100A10-annexin 2 complex (mouse)	0.172734	18.1487	-25.4124
228	Tip5-Dnmt-Hdac1 complex (mouse)	0.211071	19.3733	-25.7205
229	FACT-NEK9 complex (human)	0.172734	18.3764	-25.7313
230	p21(ras)GAP-Fyn-Lyn-Yes complex, thrombin stimulated (human)	0.211071	19.4315	-25.7979
231	AKAP250-PKA-PDE4D complex (human)	0.247644	21.4755	-26.2499
232	TRP1-G alpha-11-IP3R3-CAV1 signaling complex (human)	0.211071	19.9347	-26.4658
233	Catulin (alpha) - catenin (beta) complex (human)	0.132549	19.0254	-26.6401
234	STAT6-p100-RHA complex (human)	0.172734	19.0382	-26.6579
235	TCF4-CTNNB1 complex (human)	0.132549	19.0864	-26.7254
236	DNA ligase IV-Xrcc4-DNA-protein kinase complex (mouse)	0.172734	19.14	-26.8004
237	SNARE complex (STX4, SNAP23, VAMP2) (human)	0.172734	19.1711	-26.8441
238	Membrane protein complex (VCP, UFD1L, SEC61B) (human)	0.172734	19.2257	-26.9205
239	BRAF-MAP2K1-MAP2K2-YWHAE complex (human)	0.211071	20.2915	-26.9396
240	Sam68-p120GAP complex (human)	0.132549	19.2744	-26.9887
241	RNA-induced silencing complex, RISC (human)	0.211071	20.3926	-27.0739
242	SNARE complex (STX11, VAMP2, SNAP23) (human)	0.172734	19.3382	-27.0781
243	HSP90-CDC37-LRRK2 complex (human)	0.172734	19.411	-27.18
244	Htt-Dctn1-Hap1 complex (mouse)	0.172734	19.4843	-27.2826
245	ITGB1-NRP1 complex (human)	0.132549	19.538	-27.3578
246	TCF4-CTNNB1-CREBBP complex (human)	0.172734	19.5446	-27.3671
247	HSP70-BAG5-PARK2 complex (human)	0.211071	20.6638	-27.4339
248	ITGA10-ITGB1 complex (human)	0.132549	19.794	-27.7163
249	TIP49-TIP48-BAF53 complex (human)	0.172734	19.8678	-27.8196
250	9S-cytosolic aryl hydrocarbon (Ah) receptor non-ligand activated complex (mouse)	0.211071	21.062	-27.9625
251	PU.1-associated protein complex (mouse)	0.247644	23.0864	-28.219
252	Axin2-Ctnnb1-Apc complex (mouse)	0.172734	20.2151	-28.3058
253	ERdj3-BiP complex (mouse)	0.132549	20.6359	-28.8952
254	ITGA5-ITGB4 complex (human)	0.132549	20.644	-28.9065
255	Bipartite complex (TFC4, CTNNB1) (human)	0.132549	20.6522	-28.918
256	DGCR8-NCL complex (human)	0.132549	21.0242	-29.4388
257	SWAP complex (mouse)	0.211071	22.2602	-29.5532
258	Emerin-actin-NMI-(alphaII)spectrin complex (human)	0.211071	22.312	-29.6221
259	HPFH(-198) complex (mouse)	0.211071	22.5193	-29.8972
260	DDEF1-CTTN-PXN complex (human)	0.172734	21.4325	-30.0106
261	LAT2-ITGB1 complex (human)	0.132549	21.4847	-30.0837
262	ITGA6-ITGB1 complex (human)	0.132549	21.5166	-30.1283
263	SNARE complex (STX4, SNAP23, VAMP1) (human)	0.172734	21.7934	-30.516
264	ELMO1-DOCK1-RAC1 complex (human)	0.172734	22.0961	-30.9397
265	Ccd1-Dvl2-Rac complex (mouse)	0.172734	22.1193	-30.9722
266	NOS3-CAV1-NOSTRIN complex (human)	0.172734	22.269	-31.1819
267	DNA ligase IV-XRCC4-AHNK complex (human)	0.172734	22.5569	-31.5849
268	PLC-gamma-2-Lyn-FcR-gamma complex (human)	0.172734	22.6296	-31.6868
269	ITGA6-ITGB4-LAMA5 complex (human)	0.172734	22.7182	-31.8108
270	ITGAV-ITGB1 complex (human)	0.132549	22.7538	-31.8606
271	Hip1R-cortactin complex (human)	0.132549	23.2058	-32.4936
272	DNMT1-G9a complex (human)	0.132549	23.4705	-32.8642
273	Rab11Fip2-Ap2a complex (mouse)	0.172734	23.7055	-33.1934
274	Ternary complex (LRRC7, CAMK2a, ACTN4) (human)	0.172734	23.7057	-33.1935
275	Mt3-Hsp84-Ck complex (mouse)	0.172734	23.7561	-33.2641
276	PAR4-BACE1 complex (human)	0.132549	23.7747	-33.2902
277	ITGA3-ITGB1 complex (human)	0.132549	24.0845	-33.724
278	Cofilin-actin-CAP1 complex (human)	0.172734	24.177	-33.8536
279	EIF3 complex (EIF3B, EIF3G, EIF3I) (human)	0.172734	24.1849	-33.8645
280	N-NOS-CHIP-HSP70-1 complex (human)	0.172734	24.3701	-34.1239
281	Actin-ribonucleoprotein complex (POLR2A, GTF2F1, HNRNPU) (human)	0.172734	24.5311	-34.3494
282	FIF-FGR2 complex (human)	0.132549	24.5961	-34.4404
283	p54(nrb)-PSF-matrin3 complex (human)	0.172734	24.7738	-34.6892
284	PSF-p54(nrb) complex (human)	0.132549	25.0444	-35.068
285	YWHAQ-CALM1-CABIN1 complex (human)	0.172734	25.1604	-35.2305
286	SNARE complex (SNAP23, STX1A) (human)	0.132549	25.235	-35.3349
287	ASPP1-SAM68 complex (human)	0.132549	25.4897	-35.6916
288	SNARE complex (STX6, SNAP23) (human)	0.132549	25.5435	-35.7669
289	RAF1-MAP2K1-YWHAE complex (human)	0.172734	25.7963	-36.1208
290	Cell-cell junction complex (CDH1-CTNNB1) (human)	0.132549	25.8894	-36.2512
291	EIF3 complex (EIF3B, EIF3J, EIF3I) (human)	0.172734	26.0018	-36.4087
292	Prolyl 4-hydroxylase (alpha(III)-type) (human)	0.132549	26.3541	-36.9019
293	CD28-transactivation complex (human)	0.132549	26.5477	-37.1731
294	Fgf2-Ck2 complex (mouse)	0.132549	26.688	-37.3695
295	Scrib-beta-PIX-GIT1 complex (human)	0.172734	27.0255	-37.8421
296	S100A10-annexin 2 complex (mouse)	0.132549	27.0506	-37.8772
297	ITGA2-ITGB1 complex (human)	0.132549	27.5109	-38.5218
298	Cd74-Cd44 receptor complex (mouse)	0.132549	27.5184	-38.5322
299	SNARE complex (STX2, SNAP23) (human)	0.132549	27.6564	-38.7255
300	Sulphiredoxin-peroxiredoxin complex (human)	0.132549	27.6573	-38.7267
301	Prolyl 4-hydroxylase (alpha(I)-type) (human)	0.132549	27.7509	-38.8579
302	SCRIB-APC complex (human)	0.132549	28.7219	-40.2174
303	CSK-GAP-A.p62 complex (mouse)	0.132549	28.7562	-40.2654
304	SCRIB-LGL2 complex (human)	0.132549	28.888	-40.4501
305	Psd3-Actn1 complex (mouse)	0.132549	28.9005	-40.4676
306	Fgf2-Rsk2 complex (mouse)	0.132549	29.3484	-41.0947
307	Affixin-actinin(alpha) complex (human)	0.132549	29.4481	-41.2343
308	Cell-cell junction complex (ARHGAP10-CTNNA1) (human)	0.132549	30.8272	-43.1654
309	FACT complex (human)	0.132549	31.0456	-43.4712
310	SF3A1-SF3A2-SF3A3 complex (human)	0.172734	31.2917	-43.8157
311	p97/VCP homohexamer complex (mouse)	0.0904277	34.9291	-48.909
312	AGO2-FXR1-TNF(alpha)ARE-RNP complex (human)	0.132549	35.476	-49.6747
313	Cdh23-Myo1c complex (mouse)	0.132549	37.5607	-52.5939
314	SCRIB-VANGL2 complex (human)	0.132549	40.8998	-57.2694

## Sheet: 3 Reactome terms for alpha PPIs
Rank	Term	p-Value	Z-score	Combined score
1	Translation	2.47402e-08	-2.00849	21.7127
2	EPH-Ephrin signaling	2.63002e-07	-2.04581	18.6984
3	Apoptotic cleavage of cellular proteins	5.5611e-07	-2.05671	18.0918
4	Programmed Cell Death	1.52185e-06	-2.04669	16.9888
5	Apoptotic execution phase	9.78447e-07	-1.94503	16.5701
6	Apoptosis	2.29861e-06	-2.00826	16.2078
7	3' -UTR-mediated translational regulation	4.10849e-06	-1.93203	15.0264
8	L13a-mediated translational silencing of Ceruloplasmin expression	4.10849e-06	-1.91095	14.8623
9	Eukaryotic Translation Initiation	8.93091e-06	-1.93279	13.9628
10	Cap-dependent Translation Initiation	8.93091e-06	-1.93279	13.9628
11	Axon guidance	3.40922e-05	-2.09687	13.0448
12	VEGFR2 mediated vascular permeability	2.61727e-05	-1.96991	12.472
13	Cell-Cell communication	4.11658e-05	-1.9845	12.3276
14	GTP hydrolysis and joining of the 60S ribosomal subunit	2.06752e-05	-1.90168	12.323
15	mRNA Splicing	4.17784e-05	-1.82735	11.3514
16	Membrane Trafficking	5.5173e-05	-1.85636	11.317
17	Cellular response to heat stress	3.04367e-05	-1.80659	11.31
18	mRNA Splicing - Major Pathway	4.17784e-05	-1.80878	11.236
19	HSF1 activation	4.76603e-05	-1.72341	10.5772
20	L1CAM interactions	0.000184682	-1.78131	8.87719
21	Translation initiation complex formation	0.000316536	-1.77498	8.04371
22	Activation of the mRNA upon binding of the cap-binding complex and eIFs, and subsequent binding to 43S	0.0003533	-1.77299	7.9406
23	Eukaryotic Translation Elongation	0.000388174	-1.76349	7.88943
24	Processing of Capped Intron-Containing Pre-mRNA	0.000391325	-1.74491	7.8063
25	Non-integrin membrane-ECM interactions	0.000361605	-1.72488	7.72513
26	Attenuation phase	0.000208643	-1.56239	7.66505
27	Formation of a pool of free 40S subunits	0.000576884	-1.73887	7.16546
28	Fcgamma receptor (FCGR) dependent phagocytosis	0.000753418	-1.76868	7.12419
29	WNT5A-dependent internalization of FZD4	0.00017179	-1.36801	6.85286
30	EPHA-mediated growth cone collapse	0.000735016	-1.68739	6.79675
31	Regulation of mRNA stability by proteins that bind AU-rich elements	0.00120592	-1.82689	6.76857
32	EPH-ephrin mediated repulsion of cells	0.000742487	-1.66328	6.69964
33	HSF1-dependent transactivation	0.000735016	-1.5788	6.35938
34	VEGFA-VEGFR2 Pathway	0.00126613	-1.72103	6.335
35	PCP/CE pathway	0.00173372	-1.75679	6.17407
36	Peptide chain elongation	0.00103521	-1.61251	6.13242
37	Apoptotic cleavage of cell adhesion proteins	5.29823e-05	-0.982622	5.99041
38	Semaphorin interactions	0.00103862	-1.53051	5.8206
39	SRP-dependent cotranslational protein targeting to membrane	0.00144433	-1.62839	5.81883
40	Signaling by VEGF	0.00210482	-1.64114	5.56499
41	Ribosomal scanning and start codon recognition	0.00152847	-1.52927	5.4542
42	Nephrin interactions	0.000763921	-1.3523	5.44704
43	Regulation of actin dynamics for phagocytic cup formation	0.00185869	-1.55969	5.42036
44	Influenza Life Cycle	0.00234765	-1.59026	5.28001
45	Smooth Muscle Contraction	0.000763921	-1.30402	5.25256
46	Influenza Infection	0.0030557	-1.53843	4.89325
47	Lysosome Vesicle Biogenesis	0.00107433	-1.28361	4.87155
48	EPHB-mediated forward signaling	0.00175093	-1.38488	4.86701
49	Host Interactions of HIV factors	0.00460776	-1.56667	4.58111
50	Integration of energy metabolism	0.0039986	-1.46492	4.42711
51	Translocation of GLUT4 to the plasma membrane	0.00240605	-1.3159	4.3655
52	trans-Golgi Network Vesicle Budding	0.00262055	-1.29957	4.3113
53	Platelet activation, signaling and aggregation	0.00555963	-1.52631	4.26125
54	Clathrin derived vesicle budding	0.00262055	-1.2756	4.23181
55	Response to elevated platelet cytosolic Ca2+	0.00384193	-1.38647	4.19003
56	Cell junction organization	0.0041061	-1.3527	4.0731
57	Trafficking of AMPA receptors	0.00256709	-1.18628	3.93547
58	Glutamate Binding, Activation of AMPA Receptors and Synaptic Plasticity	0.00256709	-1.18567	3.93345
59	Cytosolic sensors of pathogen-associated DNA	0.00392184	-1.29467	3.91259
60	Formation of the ternary complex, and subsequently, the 43S complex	0.00358831	-1.27953	3.88533
61	Nonsense Mediated Decay (NMD) independent of the Exon Junction Complex (EJC)	0.00530551	-1.32615	3.74644
62	Gap junction trafficking and regulation	0.00256709	-1.09318	3.6266
63	beta-catenin independent WNT signaling	0.00985553	-1.44145	3.50298
64	Muscle contraction	0.00393677	-1.1514	3.47962
65	HIV Infection	0.0117169	-1.47925	3.42746
66	Regulation of HSF1-mediated heat shock response	0.00416352	-0.996656	3.00102
67	Cell surface interactions at the vascular wall	0.00947157	-1.17366	2.86834
68	Golgi Associated Vesicle Biogenesis	0.00606625	-1.01768	2.80075
69	Regulation of PLK1 Activity at G2/M Transition	0.0101761	-1.11233	2.69917
70	Platelet degranulation	0.00957557	-1.0757	2.62893
71	Unfolded Protein Response (UPR)	0.00957557	-1.04188	2.5463
72	Nonsense-Mediated Decay (NMD)	0.0135846	-1.11879	2.50268
73	Nonsense Mediated Decay (NMD) enhanced by the Exon Junction Complex (EJC)	0.0135846	-1.09954	2.45962
74	WNT5A-dependent internalization of FZD2, FZD5 and ROR2	0.00102677	-0.599801	2.28106
75	Eukaryotic Translation Termination	0.0128552	-0.99146	2.22554
76	Viral mRNA Translation	0.0128552	-0.98292	2.20637
77	G2/M Transition	0.019735	-1.02646	2.03559
78	Mitotic G2-G2/M phases	0.0215406	-1.00218	1.9334
79	Cellular responses to stress	0.028267	-1.08851	1.89056
80	Sema3A PAK dependent Axon repulsion	0.00195841	-0.529523	1.82327
81	Activation of BAD and translocation to mitochondria	0.00160108	-0.494774	1.76204
82	Respiratory electron transport, ATP synthesis by chemiosmotic coupling, and heat production by uncoupling proteins.	0.0227866	-0.82655	1.56165
83	Recruitment of mitotic centrosome proteins and complexes	0.0207008	-0.731071	1.43338
84	Influenza Viral RNA Transcription and Replication	0.0335997	-0.886073	1.42552
85	Centrosome maturation	0.0207008	-0.69944	1.37136
86	Syndecan interactions	0.00393895	-0.439951	1.32957
87	MHC class II antigen presentation	0.0327069	-0.769685	1.25336
88	EGFR downregulation	0.00892697	-0.497345	1.22933
89	AUF1 (hnRNP D0) destabilizes mRNA	0.0232394	-0.646062	1.21316
90	Extracellular matrix organization	0.0458687	-0.87638	1.21072
91	Double-Strand Break Repair	0.00609789	-0.407789	1.12228
92	Regulation of insulin secretion	0.0271829	-0.632683	1.10896
93	Activation of BH3-only proteins	0.00790479	-0.410564	1.0439
94	The citric acid (TCA) cycle and respiratory electron transport	0.0433017	-0.726185	1.04016
95	Mitochondrial protein import	0.0203114	-0.476188	0.934682
96	Signaling by Wnt	0.070001	-0.83976	0.927745
97	Sema4D induced cell migration and growth-cone collapse	0.00696265	-0.298426	0.785525
98	Basigin interactions	0.00790479	-0.287654	0.731387
99	Assembly of the pre-replicative complex	0.048864	-0.497497	0.662041
100	Recycling pathway of L1	0.0100318	-0.268647	0.652861
101	The role of Nef in HIV-1 replication and disease pathogenesis	0.0112216	-0.259531	0.609858
102	Orc1 removal from chromatin	0.05647	-0.438801	0.546221
103	Loss of Nlp from mitotic centrosomes	0.0376159	-0.339402	0.5266
104	Loss of proteins required for interphase microtubule organization from the centrosome	0.0376159	-0.334856	0.519547
105	Removal of licensing factors from origins	0.061899	-0.435824	0.510889
106	Switching of origins to a post-replicative state	0.05647	-0.404292	0.503264
107	Sema4D in semaphorin signaling	0.0100318	-0.204609	0.497237
108	Regulation of DNA replication	0.0705781	-0.354126	0.391229
109	Adherens junctions interactions	0.0138651	-0.154922	0.346554
110	Glucose metabolism	0.053863	-0.249352	0.314263
111	Neurotransmitter Receptor Binding And Downstream Transmission In The Postsynaptic Cell	0.113524	-0.404346	0.305219
112	Myoclonic epilepsy of Lafora	0.126876	-0.402051	0.303487
113	Metabolism of carbohydrates	0.126876	-0.395461	0.298513
114	M/G1 Transition	0.0932858	-0.333432	0.297895
115	Glycogen storage diseases	0.126876	-0.386387	0.291663
116	DNA Replication Pre-Initiation	0.0932858	-0.290594	0.259622
117	DNA Repair	0.112369	-0.30785	0.23238
118	Transmission across Chemical Synapses	0.128715	-0.307738	0.232295
119	Diseases associated with N-glycosylation of proteins	0.129618	-0.230313	0.173851
120	Defective DPAGT1 causes DPAGT1-CDG (CDG-1j) and CMSTA2	0.129618	-0.203379	0.15352
121	Defective MGAT2 causes MGAT2-CDG (CDG-2a)	0.129618	-0.196225	0.14812
122	Defective ALG11 causes ALG11-CDG (CDG-1p)	0.129618	-0.178375	0.134646
123	Defective ALG14 causes congenital myasthenic syndrome (ALG14-CMS)	0.129618	-0.164103	0.123873
124	Defective MPDU1 causes MPDU1-CDG (CDG-1f)	0.129618	-0.13175	0.0994512
125	p75 NTR receptor-mediated signalling	0.0968038	-0.112549	0.0987822
126	Defective MOGS causes MOGS-CDG (CDG-2b)	0.129618	-0.123692	0.0933683
127	Intrinsic Pathway for Apoptosis	0.0282185	-0.0521055	0.0904991
128	G alpha (z) signalling events	0.0490291	-0.066329	0.088267
129	Anchoring of the basal body to the plasma membrane	0.119287	-0.103113	0.0778342
130	Defective ALG8 causes ALG8-CDG (CDG-1h)	0.129618	-0.0985183	0.0743663
131	Defective ALG3 causes ALG3-CDG (CDG-1d)	0.129618	-0.0931637	0.0703244
132	Defective ALG1 causes ALG1-CDG (CDG-1k)	0.129618	-0.0872925	0.0658926
133	Signaling by EGFRvIII in Cancer	0.153963	-0.0822335	0.0558762
134	Defective ALG12 causes ALG12-CDG (CDG-1g)	0.129618	-0.0737095	0.0556394
135	Signaling by EGFR in Cancer	0.153963	-0.0728999	0.0495341
136	Striated Muscle Contraction	0.0153229	-0.0204126	0.0449358
137	Signaling by Ligand-Responsive EGFR Variants in Cancer	0.153963	-0.0635711	0.0431954
138	Defective ALG6 causes ALG6-CDG (CDG-1c)	0.129618	-0.0508801	0.0384068
139	Defective RFT1 causes RFT1-CDG (CDG-1n)	0.129618	-0.0508205	0.0383617
140	Asparagine N-linked glycosylation	0.129618	-0.0349913	0.0264131
141	Defective ALG9 causes ALG9-CDG (CDG-1l)	0.129618	-0.011545	0.00871473
142	Class A/1 (Rhodopsin-like receptors)	0.999881	4.7594	-0.000566303
143	Defective ALG2 causes ALG2-CDG (CDG-1i)	0.129618	0.0037847	-0.00285688
144	Defective MAN1B1 causes MRT15	0.129618	0.0037847	-0.00285688
145	Peptide ligand-binding receptors	0.995561	4.95038	-0.0159546
146	G alpha (q) signalling events	0.995431	4.9693	-0.0160156
147	Synthesis of DNA	0.15269	0.0414368	-0.0281556
148	Gastrin-CREB signalling pathway via PKC and MAPK	0.985361	5.01276	-0.0554589
149	Signalling by NGF	0.204235	0.119936	-0.0574232
150	Chromatin modifying enzymes	0.982141	4.90623	-0.0643027
151	Chromatin organization	0.982141	4.90806	-0.0643266
152	SLC-mediated transmembrane transport	0.978348	4.79629	-0.0695906
153	Hedgehog ligand biogenesis	0.119171	0.0925376	-0.0698518
154	Processing-defective Hh variants abrogate ligand secretion	0.119171	0.0939562	-0.0709226
155	Diseases of glycosylation	0.207995	0.17476	-0.0823985
156	Metabolism of amino acids and derivatives	0.970817	5.03513	-0.105746
157	DNA Replication	0.189527	0.229016	-0.11985
158	IRE1alpha activates chaperones	0.0552626	0.109557	-0.136377
159	G1/S Transition	0.209045	0.321862	-0.151757
160	Biological oxidations	0.959077	4.95225	-0.158132
161	Ion channel transport	0.856113	4.10622	-0.19477
162	Phospholipid metabolism	0.904853	4.43842	-0.19863
163	G alpha (i) signalling events	0.903779	4.45813	-0.199512
164	Cellular Senescence	0.940162	4.83075	-0.201066
165	Toll Like Receptor 4 (TLR4) Cascade	0.866551	4.24755	-0.201474
166	Antigen processing: Ubiquitination & Proteasome degradation	0.940299	4.84608	-0.201704
167	Role of LAT2/NTAL/LAB on calcium mobilization	0.904853	4.5552	-0.203856
168	Activated TLR4 signalling	0.837264	4.31218	-0.204539
169	Downstream signal transduction	0.83883	4.31592	-0.204717
170	Separation of Sister Chromatids	0.944245	4.96211	-0.204982
171	DAP12 signaling	0.847683	4.33326	-0.205539
172	Signaling by ERBB4	0.934277	4.94856	-0.205969
173	Fc epsilon receptor (FCERI) signaling	0.937762	4.95038	-0.206045
174	Cell death signalling via NRAGE, NRIF and NADE	0.105403	0.255255	-0.206307
175	HATs acetylate histones	0.950386	5.22404	-0.207896
176	Downstream signaling events of B Cell Receptor (BCR)	0.864134	4.39882	-0.208648
177	Mitotic Anaphase	0.869263	4.41437	-0.209386
178	Signaling by Insulin receptor	0.844233	4.42548	-0.209913
179	Signaling by the B Cell Receptor (BCR)	0.840235	4.42703	-0.209987
180	Mitotic Metaphase and Anaphase	0.871763	4.42944	-0.210101
181	RNA Polymerase II Transcription	0.948949	5.27993	-0.21012
182	Transcription	0.829172	4.14585	-0.211402
183	Immunoregulatory interactions between a Lymphoid and a non-Lymphoid cell	0.950386	5.3524	-0.213004
184	Signaling by PDGF	0.896604	4.76033	-0.213036
185	PI3K/AKT activation	0.947471	5.40075	-0.214928
186	DAP12 interactions	0.885898	4.59295	-0.217857
187	Stimuli-sensing channels	0.939414	5.29078	-0.220213
188	Downstream signaling of activated FGFR	0.926153	4.94121	-0.221131
189	PI3K events in ERBB2 signaling	0.942775	5.34524	-0.22248
190	PI3K events in ERBB4 signaling	0.942775	5.35287	-0.222798
191	PI3K/AKT Signaling in Cancer	0.942775	5.36432	-0.223274
192	PI-3K cascade	0.942775	5.41515	-0.225389
193	PIP3 activates AKT signaling	0.942775	5.41846	-0.225527
194	Signaling by Overexpressed Wild-Type EGFR in Cancer	0.257499	0.588593	-0.233522
195	Signaling by EGFR	0.257499	0.588593	-0.233522
196	Cell Cycle Checkpoints	0.255118	0.593737	-0.235563
197	Defective GSS causes Glutathione synthetase deficiency (GSS deficiency)	0.921694	5.35321	-0.239569
198	Phase II conjugation	0.921694	5.35323	-0.23957
199	Defective TPMT causes Thiopurine S-methyltransferase deficiency (TPMT deficiency)	0.921694	5.38718	-0.241089
200	Interferon gamma signaling	0.92811	5.40154	-0.241732
201	Signaling by Type 1 Insulin-like Growth Factor 1 Receptor (IGF1R)	0.92811	5.41228	-0.242213
202	Mitochondrial translation	0.923893	5.41243	-0.242219
203	Class B/2 (Secretin family receptors)	0.917103	5.41567	-0.242364
204	Defective UGT1A4 causes hyperbilirubinemia	0.921694	5.4218	-0.242638
205	IRS-related events	0.919431	5.42261	-0.242675
206	Defective GGT1 causes Glutathionuria (GLUTH)	0.921694	5.42741	-0.242889
207	Defective UGT1A1 causes hyperbilirubinemia	0.921694	5.4298	-0.242996
208	Defective AHCY causes Hypermethioninemia with S-adenosylhomocysteine hydrolase deficiency (HMAHCHD)	0.921694	5.43202	-0.243096
209	Insulin receptor signalling cascade	0.92811	5.44026	-0.243465
210	IGF1R signaling cascade	0.92811	5.45346	-0.244055
211	IRS-related events triggered by IGF1R	0.921694	5.47429	-0.244988
212	Defective GCLC causes Hemolytic anemia due to gamma-glutamylcysteine synthetase deficiency (HAGGSD)	0.921694	5.49934	-0.246108
213	Defective SLC35D1 causes Schneckenbecken dysplasia (SCHBCKD)	0.921694	5.50337	-0.246289
214	Defective OPLAH causes 5-oxoprolinase deficiency (OPLAHD)	0.921694	5.50972	-0.246573
215	Defective MAT1A causes Methionine adenosyltransferase deficiency (MATD)	0.921694	5.53037	-0.247497
216	Constitutive PI3K/AKT Signaling in Cancer	0.914708	5.62327	-0.251655
217	IRS-mediated signalling	0.912245	5.64358	-0.252564
218	Mitochondrial translation elongation	0.909711	5.75948	-0.257751
219	S Phase	0.28712	0.72876	-0.258405
220	Peptide hormone metabolism	0.907104	5.80752	-0.2599
221	G alpha (12/13) signalling events	0.883364	5.87622	-0.278726
222	Defective CYP4F22 causes Ichthyosis, congenital, autosomal recessive 5 (ARCI5)	0.892901	5.89852	-0.279784
223	Defective CYP2U1 causes Spastic paraplegia 56, autosomal recessive (SPG56)	0.892901	5.90827	-0.280246
224	Defective CYP27B1 causes Rickets vitamin D-dependent 1A (VDDR1A)	0.892901	5.9413	-0.281813
225	Defective CYP24A1 causes Hypercalcemia, infantile (HCAI)	0.892901	5.94945	-0.2822
226	Defective TBXAS1 causes Ghosal hematodiaphyseal dysplasia (GHDD)	0.892901	5.96127	-0.28276
227	Defective CYP2R1 causes Rickets vitamin D-dependent 1B (VDDR1B)	0.892901	5.99478	-0.28435
228	Defective CYP1B1 causes Glaucoma	0.892901	6.0103	-0.285086
229	Defective CYP11B1 causes Adrenal hyperplasia 4 (AH4)	0.892901	6.01341	-0.285233
230	Signaling by TGF-beta Receptor Complex	0.865554	6.03477	-0.286247
231	Defective FMO3 causes Trimethylaminuria (TMAU)	0.892901	6.0443	-0.286698
232	Defective CYP17A1 causes Adrenal hyperplasia 5 (AH5)	0.892901	6.04451	-0.286708
233	Defective CYP26C1 causes Focal facial dermal dysplasia 4 (FFDD4)	0.892901	6.08083	-0.288431
234	Metabolism of nucleotides	0.892901	6.08552	-0.288654
235	Phase 1 - Functionalization of compounds	0.892901	6.09751	-0.289222
236	Defective CYP27A1 causes Cerebrotendinous xanthomatosis (CTX)	0.892901	6.09752	-0.289223
237	Signaling by TGF-beta Receptor Complex in Cancer	0.865554	6.09992	-0.289337
238	TGFBR2 MSI Frameshift Mutants in Cancer	0.865554	6.10434	-0.289546
239	Defective CYP7B1 causes Spastic paraplegia 5A, autosomal recessive (SPG5A) and Congenital bile acid synthesis defect 3 (CBAS3)	0.892901	6.10519	-0.289587
240	Defective CYP26B1 causes Radiohumeral fusions with other skeletal and craniofacial anomalies (RHFCA)	0.892901	6.10868	-0.289752
241	Loss of Function of TGFBR1 in Cancer	0.865554	6.10904	-0.289769
242	Transcriptional regulation by small RNAs	0.86932	6.13813	-0.291149
243	SMAD2/3 MH2 Domain Mutants in Cancer	0.865554	6.16763	-0.292548
244	Defective CYP11A1 causes Adrenal insufficiency, congenital, with 46,XY sex reversal (AICSR)	0.892901	6.16787	-0.29256
245	Sphingolipid metabolism	0.865554	6.19566	-0.293878
246	TGFBR1 LBD Mutants in Cancer	0.865554	6.20111	-0.294136
247	Defective CYP21A2 causes Adrenal hyperplasia 3 (AH3)	0.892901	6.21435	-0.294764
248	Loss of Function of TGFBR2 in Cancer	0.865554	6.22717	-0.295373
249	Defective CYP11B2 causes Corticosterone methyloxidase 1 deficiency (CMO-1 deficiency)	0.892901	6.23868	-0.295919
250	Defective MAOA causes Brunner syndrome (BRUNS)	0.892901	6.24512	-0.296224
251	Complement cascade	0.872981	6.24667	-0.296297
252	SMAD4 MH2 Domain Mutants in Cancer	0.865554	6.2492	-0.296417
253	TGFBR1 KD Mutants in Cancer	0.865554	6.26175	-0.297013
254	Loss of Function of SMAD2/3 in Cancer	0.865554	6.26175	-0.297013
255	Defective CYP19A1 causes Aromatase excess syndrome (AEXS)	0.892901	6.26237	-0.297042
256	Cell-cell junction organization	0.100985	0.352951	-0.298548
257	PI3K Cascade	0.857695	6.29478	-0.298579
258	SMAD2/3 Phosphorylation Motif Mutants in Cancer	0.865554	6.29887	-0.298773
259	TGFBR2 Kinase Domain Mutants in Cancer	0.865554	6.31034	-0.299318
260	Loss of Function of SMAD4 in Cancer	0.865554	6.34375	-0.300902
261	Transcription of the HIV genome	0.84058	6.37699	-0.302479
262	Signaling by Hedgehog	0.352948	1.14651	-0.302615
263	HIV Life Cycle	0.358493	1.16463	-0.306597
264	ECM proteoglycans	0.0802521	0.307037	-0.313845
265	Mitotic G1-G1/S phases	0.347409	1.14094	-0.316149
266	RNA Polymerase II Pre-transcription Events	0.83127	6.42592	-0.320448
267	Signaling by SCF-KIT	0.397334	1.32013	-0.320805
268	Neuronal System	0.409188	1.3744	-0.333993
269	Signaling by FGFR in disease	0.397266	1.39768	-0.339649
270	GAB1 signalosome	0.798054	4.43862	-0.352262
271	Assembly of the primary cilium	0.407258	1.45234	-0.352933
272	Signaling by WNT in cancer	0.566365	2.52224	-0.355199
273	Mitotic Prophase	0.364114	1.46365	-0.383053
274	Toll-Like Receptors Cascades	0.772016	3.87938	-0.386011
275	Collagen formation	0.239131	0.923818	-0.395337
276	Fatty acid, triacylglycerol, and ketone body metabolism	0.760429	3.83603	-0.401632
277	M Phase	0.772347	4.08208	-0.40618
278	Cytokine Signaling in Immune system	0.648451	2.9803	-0.410372
279	Orphan transporters	0.611315	2.98851	-0.411502
280	Signaling by Interleukins	0.605258	2.99515	-0.412417
281	Interferon Signaling	0.651903	3.00846	-0.414248
282	Regulatory RNA pathways	0.780167	4.37226	-0.414986
283	NCAM signaling for neurite out-growth	0.148861	0.616634	-0.418991
284	Diseases associated with glycosaminoglycan metabolism	0.673808	3.07234	-0.423044
285	NGF signalling via TRKA from the plasma membrane	0.538724	2.49813	-0.424403
286	Mucopolysaccharidoses	0.673808	3.09936	-0.426765
287	G alpha (s) signalling events	0.488686	2.07294	-0.428498
288	Post-translational protein modification	0.682811	3.11344	-0.428704
289	Defective EXT1 causes exostoses 1, TRPS2 and CHDS	0.673808	3.12061	-0.429692
290	Antiviral mechanism by IFN-stimulated genes	0.154066	0.635028	-0.43149
291	Toll Like Receptor 3 (TLR3) Cascade	0.775485	4.34893	-0.432733
292	MPS VI - Maroteaux-Lamy syndrome	0.673808	3.15326	-0.434187
293	TRIF-mediated TLR3/TLR4 signaling	0.775485	4.36748	-0.434579
294	Factors involved in megakaryocyte development and platelet production	0.48265	2.10242	-0.434593
295	MyD88-independent cascade	0.775485	4.36996	-0.434825
296	Role of phospholipids in phagocytosis	0.81628	6.68907	-0.436499
297	MPS II - Hunter syndrome	0.673808	3.1796	-0.437815
298	MPS VII - Sly syndrome	0.673808	3.18333	-0.438328
299	Defective SLC26A2 causes chondrodysplasias	0.673808	3.18464	-0.438508
300	FCERI mediated Ca+2 mobilization	0.81628	6.72053	-0.438551
301	RNA Polymerase I, RNA Polymerase III, and Mitochondrial Transcription	0.629115	3.19223	-0.439554
302	ISG15 antiviral mechanism	0.154066	0.647443	-0.439926
303	MPS IV - Morquio syndrome B	0.673808	3.19592	-0.440061
304	MPS IIIB - Sanfilippo syndrome B	0.673808	3.20993	-0.441991
305	Defective CHST6 causes MCDC1	0.673808	3.21733	-0.44301
306	Signaling by NOTCH	0.679108	3.22294	-0.443781
307	Defective CHST14 causes EDS, musculocontractural type	0.673808	3.22404	-0.443934
308	Defective EXT2 causes exostoses 2	0.673808	3.22767	-0.444433
309	MPS I - Hurler syndrome	0.673808	3.22922	-0.444646
310	Defective B3GAT3 causes JDSSDHD	0.673808	3.22925	-0.44465
311	MPS IIID - Sanfilippo syndrome D	0.673808	3.23441	-0.445361
312	Defective PAPSS2 causes SEMD-PA	0.673808	3.23965	-0.446082
313	Defective B4GALT1 causes B4GALT1-CDG (CDG-2d)	0.673808	3.26165	-0.449111
314	Glycosaminoglycan metabolism	0.673808	3.26826	-0.450023
315	Defective CHSY1 causes TPBS	0.673808	3.27954	-0.451576
316	Class I MHC mediated antigen processing & presentation	0.737277	3.78082	-0.451898
317	Hedgehog 'off' state	0.541376	2.711	-0.452449
318	Organelle biogenesis and maintenance	0.696179	3.29572	-0.453804
319	MPS IX - Natowicz syndrome	0.673808	3.31025	-0.455804
320	misspliced LRP5 mutants have enhanced beta-catenin-dependent signaling	0.461845	1.99713	-0.457634
321	MPS IIIA - Sanfilippo syndrome A	0.673808	3.32917	-0.45841
322	Defective CHST3 causes SEDCJD	0.673808	3.33125	-0.458695
323	MyD88:Mal cascade initiated on plasma membrane	0.755881	4.22398	-0.460335
324	MPS IIIC - Sanfilippo syndrome C	0.673808	3.34345	-0.460376
325	Late Phase of HIV Life Cycle	0.689519	3.35267	-0.461645
326	XAV939 inhibits tankyrase, stabilizing AXIN	0.461845	2.01576	-0.461904
327	Toll Like Receptor TLR1:TLR2 Cascade	0.755881	4.24221	-0.462322
328	Toll Like Receptor TLR6:TLR2 Cascade	0.755881	4.24249	-0.462353
329	TCF dependent signaling in response to WNT	0.461845	2.02023	-0.462927
330	MPS IV - Morquio syndrome A	0.673808	3.37214	-0.464327
331	Toll Like Receptor 2 (TLR2) Cascade	0.755881	4.26103	-0.464373
332	RNF mutants show enhanced WNT signaling and proliferation	0.461845	2.02931	-0.465009
333	DNA Damage/Telomere Stress Induced Senescence	0.810995	6.78208	-0.467518
334	Defective B4GALT7 causes EDS, progeroid type	0.673808	3.39867	-0.467979
335	Signaling by ERBB2	0.500766	2.34733	-0.468068
336	Respiratory electron transport	0.181071	0.838714	-0.47256
337	Constitutive Signaling by NOTCH1 HD+PEST Domain Mutants	0.805559	6.44445	-0.478492
338	Signaling by FGFR	0.681505	3.49122	-0.480722
339	Constitutive Signaling by NOTCH1 PEST Domain Mutants	0.805559	6.47674	-0.480889
340	deletions in the AMER1 gene destabilize the destruction complex	0.420791	2.04351	-0.496594
341	Pre-NOTCH Expression and Processing	0.805559	6.74073	-0.500491
342	Negative regulation of FGFR signaling	0.115785	0.668209	-0.504396
343	Antigen processing-Cross presentation	0.413334	2.08077	-0.505647
344	deletions in the AXIN genes in hepatocellular carcinoma result in elevated WNT signaling	0.420791	2.08817	-0.507447
345	Degradation of beta-catenin by the destruction complex	0.420791	2.08826	-0.507468
346	Toll Like Receptor 9 (TLR9) Cascade	0.74023	4.30318	-0.512937
347	S33 mutants of beta-catenin aren't phosphorylated	0.420791	2.11743	-0.514557
348	truncated APC mutants destabilize the destruction complex	0.420791	2.11988	-0.515152
349	phosphorylation site mutants of CTNNB1 are not targeted to the proteasome by the destruction complex	0.420791	2.11988	-0.515152
350	Oxidative Stress Induced Senescence	0.734826	4.26169	-0.517275
351	misspliced GSK3beta mutants stabilize beta-catenin	0.420791	2.1431	-0.520795
352	Transport of inorganic cations/anions and amino acids/oligopeptides	0.507317	2.61646	-0.521735
353	Epigenetic regulation of gene expression	0.493335	2.5697	-0.531185
354	Visual phototransduction	0.493335	2.56978	-0.531202
355	Diseases associated with visual transduction	0.493335	2.58372	-0.534082
356	APC truncation mutants are not K63 polyubiquitinated	0.420791	2.19903	-0.534385
357	Negative epigenetic regulation of rRNA expression	0.368055	2.11096	-0.535196
358	Opioid Signalling	0.405848	2.20684	-0.536284
359	RNA Polymerase I Transcription	0.383236	2.20694	-0.536307
360	truncations of AMER1 destabilize the destruction complex	0.420791	2.21673	-0.538688
361	AXIN mutants destabilize the destruction complex, activating WNT signaling	0.420791	2.21684	-0.538714
362	AXIN missense mutants destabilize the destruction complex	0.420791	2.22725	-0.541244
363	Signaling by NOTCH1 HD Domain Mutants in Cancer	0.613172	3.99174	-0.549642
364	Degradation of the extracellular matrix	0.472006	2.54791	-0.549676
365	Signaling by NOTCH1 in Cancer	0.613172	4.00238	-0.551107
366	AMER1 mutants destabilize the destruction complex	0.420791	2.26841	-0.551246
367	S45 mutants of beta-catenin aren't phosphorylated	0.420791	2.26932	-0.551468
368	Costimulation by the CD28 family	0.337532	1.96554	-0.553451
369	NoRC negatively regulates rRNA expression	0.345177	1.98786	-0.554206
370	APC/C:Cdc20 mediated degradation of mitotic proteins	0.613172	4.02805	-0.554641
371	Platelet homeostasis	0.662329	4.03096	-0.555042
372	APC/C:Cdh1 mediated degradation of Cdc20 and other APC/C:Cdh1 targeted proteins in late mitosis/early G1	0.5905	4.03512	-0.555615
373	FBXW7 Mutants and NOTCH1 in Cancer	0.613172	4.0566	-0.558572
374	Hedgehog 'on' state	0.700382	4.05973	-0.559003
375	Activation of APC/C and APC/C:Cdc20 mediated degradation of mitotic proteins	0.620514	4.06251	-0.559386
376	Signaling by NOTCH1 t(7;9)(NOTCH1:M1580_K2555) Translocation Mutant	0.613172	4.06652	-0.559939
377	Regulation of mitotic cell cycle	0.688107	4.06799	-0.560141
378	RIG-I/MDA5 mediated induction of IFN-alpha/beta pathways	0.662329	4.07204	-0.560699
379	TCF7L2 mutants don't bind CTBP	0.420791	2.30927	-0.561176
380	APC truncation mutants have impaired AXIN binding	0.420791	2.31189	-0.561813
381	Cdc20:Phospho-APC/C mediated degradation of Cyclin A	0.5905	4.08014	-0.561814
382	S37 mutants of beta-catenin aren't phosphorylated	0.420791	2.31336	-0.56217
383	Signaling by NOTCH1 HD+PEST Domain Mutants in Cancer	0.613172	4.08827	-0.562933
384	APC/C-mediated degradation of cell cycle proteins	0.688107	4.10104	-0.564692
385	Signaling by NOTCH1 PEST Domain Mutants in Cancer	0.613172	4.11001	-0.565927
386	Chromosome Maintenance	0.457566	2.47653	-0.567486
387	Regulation of APC/C activators between G1/S and early anaphase	0.648815	4.12636	-0.568178
388	TRAF6 Mediated Induction of proinflammatory cytokines	0.634878	4.12873	-0.568505
389	T41 mutants of beta-catenin aren't phosphorylated	0.420791	2.34079	-0.568836
390	Binding and Uptake of Ligands by Scavenger Receptors	0.613172	4.13126	-0.568853
391	APC:Cdc20 mediated degradation of cell cycle proteins prior to satisfation of the cell cycle checkpoint	0.598165	4.13367	-0.569185
392	Senescence-Associated Secretory Phenotype (SASP)	0.634878	4.14368	-0.570563
393	Activation of NF-kappaB in B cells	0.566862	4.05373	-0.570875
394	Cyclin A:Cdk2-associated events at S phase entry	0.566862	4.05404	-0.570919
395	Signaling by NOTCH1	0.613172	4.15309	-0.571859
396	FCERI mediated MAPK activation	0.62775	4.17538	-0.574928
397	MyD88 cascade initiated on plasma membrane	0.700382	4.18543	-0.576311
398	Toll Like Receptor 10 (TLR10) Cascade	0.700382	4.19294	-0.577346
399	Toll Like Receptor 5 (TLR5) Cascade	0.700382	4.20027	-0.578355
400	ER-Phagosome pathway	0.284068	1.64396	-0.582917
401	Meiosis	0.442965	2.49194	-0.582964
402	MyD88 dependent cascade initiated on endosome	0.718044	4.31937	-0.586368
403	TRAF6 mediated induction of NFkB and MAP kinases upon TLR7/8 or 9 activation	0.706368	4.26753	-0.587616
404	Toll Like Receptor 7/8 (TLR7/8) Cascade	0.718044	4.33867	-0.588988
405	RNA Polymerase I Promoter Clearance	0.634878	4.28213	-0.589626
406	Cyclin E associated events during G1/S transition	0.558768	4.08464	-0.591485
407	Defects in vitamin and cofactor metabolism	0.712255	4.31246	-0.593803
408	Defective MMADHC causes methylmalonic aciduria and homocystinuria type cblD	0.712255	4.36786	-0.601432
409	Hh ligand biogenesis disease	0.238907	1.40703	-0.602123
410	Metabolism of vitamins and cofactors	0.712255	4.37914	-0.602984
411	Defects in cobalamin (B12) metabolism	0.712255	4.39033	-0.604525
412	Defective GIF causes intrinsic factor deficiency	0.712255	4.39201	-0.604757
413	Glycerophospholipid biosynthesis	0.718044	4.46892	-0.606669
414	Defective HLCS causes multiple carboxylase deficiency	0.712255	4.4243	-0.609202
415	Defective TCN2 causes hereditary megaloblastic anemia	0.712255	4.42557	-0.609378
416	Metabolism of water-soluble vitamins and cofactors	0.712255	4.43628	-0.610853
417	Asymmetric localization of PCP proteins	0.276476	1.69084	-0.612022
418	APC/C:Cdc20 mediated degradation of Securin	0.550568	3.98808	-0.613693
419	Defective BTD causes biotidinase deficiency	0.712255	4.47329	-0.615949
420	Defective CD320 causes methylmalonic aciduria	0.712255	4.47359	-0.61599
421	Defective MMAB causes methylmalonic aciduria type cblB	0.712255	4.48822	-0.618004
422	Defects in biotin (Btn) metabolism	0.712255	4.50094	-0.619756
423	Defective MMACHC causes methylmalonic aciduria and homocystinuria type cblC	0.712255	4.51175	-0.621244
424	Defective MUT causes methylmalonic aciduria mut type	0.712255	4.51851	-0.622175
425	FCERI mediated NF-kB activation	0.788299	6.90999	-0.623572
426	Meiotic recombination	0.788299	6.94305	-0.626555
427	Defective MTRR causes methylmalonic aciduria and homocystinuria type cblE	0.712255	4.57437	-0.629866
428	Defective AMN causes hereditary megaloblastic anemia 1	0.712255	4.57875	-0.63047
429	Initial triggering of complement	0.788299	6.99112	-0.630893
430	Defective MMAA causes methylmalonic aciduria type cblA	0.712255	4.59767	-0.633075
431	Defective LMBRD1 causes methylmalonic aciduria and homocystinuria type cblF	0.712255	4.60638	-0.634274
432	Integrin cell surface interactions	0.299304	1.9549	-0.635176
433	Defective CUBN causes hereditary megaloblastic anemia 1	0.712255	4.65725	-0.641278
434	Assembly of collagen fibrils and other multimeric structures	0.788299	7.12819	-0.643262
435	Defective MTR causes methylmalonic aciduria and homocystinuria type cblG	0.712255	4.67697	-0.643994
436	Collagen biosynthesis and modifying enzymes	0.284068	1.86369	-0.660831
437	Aquaporin-mediated transport	0.769515	6.64389	-0.664736
438	Meiotic synapsis	0.231498	1.58642	-0.695406
439	deactivation of the beta-catenin transactivating complex	0.0768585	0.669822	-0.69873
440	Cargo trafficking to the periciliary membrane	0.769515	6.99756	-0.700121
441	Protein folding	0.209554	1.48967	-0.702371
442	Mitochondrial biogenesis	0.769515	7.04162	-0.704529
443	Nuclear Receptor transcription pathway	0.769515	7.1515	-0.715523
444	Signaling by FGFR mutants	0.147243	1.06849	-0.726022
445	Regulation of ornithine decarboxylase (ODC)	0.762893	7.25329	-0.746474
446	G-protein mediated events	0.140741	1.07711	-0.75696
447	Autodegradation of Cdh1 by Cdh1:APC/C	0.516717	3.92843	-0.758954
448	G1/S DNA Damage Checkpoints	0.516717	3.97917	-0.768756
449	Activation of ATR in response to replication stress	0.098301	0.902118	-0.78266
450	CDT1 association with the CDC6:ORC:origin complex	0.499173	3.95856	-0.789357
451	Interleukin-3, 5 and GM-CSF signaling	0.376116	3.25399	-0.790751
452	SCF(Skp2)-mediated degradation of p27/p21	0.48123	3.82979	-0.792816
453	Telomere Maintenance	0.516717	4.10788	-0.793623
454	Ca2+ pathway	0.516717	4.113	-0.794612
455	Degradation of GLI2 by the proteasome	0.507996	4.01644	-0.800898
456	p53-Dependent G1/S DNA damage checkpoint	0.49025	3.88391	-0.802846
457	RNA Polymerase I Chain Elongation	0.48123	3.89742	-0.806818
458	G2/M Checkpoints	0.140741	1.14893	-0.807435
459	p53-Dependent G1 DNA Damage Response	0.49025	3.91055	-0.808353
460	Degradation of GLI1 by the proteasome	0.507996	4.05842	-0.809269
461	GLI3 is processed to GLI3R by the proteasome	0.507996	4.06188	-0.809959
462	Cross-presentation of soluble exogenous antigens (endosomes)	0.756081	7.43788	-0.81059
463	Circadian Clock	0.472112	3.7576	-0.810649
464	formation of the beta-catenin:TCF transactivating complex	0.499173	4.06639	-0.810858
465	Amino acid and oligopeptide SLC transporters	0.756081	7.51847	-0.819373
466	degradation of DVL	0.48123	3.96309	-0.820412
467	Deadenylation-dependent mRNA decay	0.174169	1.42855	-0.829481
468	GABA receptor activation	0.472112	3.85285	-0.831197
469	PLC beta mediated events	0.13434	1.13065	-0.832939
470	NOTCH1 Intracellular Domain Regulates Transcription	0.741868	6.98792	-0.832957
471	Regulation of activated PAK-2p34 by proteasome mediated degradation	0.415491	3.49765	-0.849963
472	GPVI-mediated activation cascade	0.415491	3.52304	-0.856133
473	XBP1(S) activates chaperone genes	0.153842	1.265	-0.859544
474	p53-Independent DNA Damage Response	0.444198	3.70574	-0.86692
475	Vif-mediated degradation of APOBEC3G	0.453594	3.78452	-0.867208
476	Ubiquitin Mediated Degradation of Phosphorylated Cdc25A	0.444198	3.73001	-0.872598
477	Nucleotide-binding domain, leucine rich repeat containing receptor (NLR) signaling pathways	0.741868	7.34855	-0.875944
478	Stabilization of p53	0.444198	3.76011	-0.87964
479	Signal amplification	0.0718598	0.796889	-0.880382
480	p53-Independent G1/S DNA damage checkpoint	0.444198	3.78288	-0.884967
481	Creation of C4 and C2 activators	0.741868	7.46083	-0.889328
482	Nuclear Envelope Breakdown	0.425143	3.663	-0.890145
483	Signaling by FGFR1 mutants	0.0623242	0.75955	-0.890373
484	Chaperonin-mediated protein folding	0.167309	1.45373	-0.89103
485	Ion transport by P-type ATPases	0.356024	3.38554	-0.89127
486	Phospholipase C-mediated cascade	0.462899	3.89471	-0.892457
487	SCF-beta-TrCP mediated degradation of Emi1	0.462899	3.9039	-0.894562
488	Ubiquitin-dependent degradation of Cyclin D1	0.425143	3.68846	-0.896333
489	Regulation of Apoptosis	0.425143	3.69588	-0.898135
490	Regulation of cholesterol biosynthesis by SREBP (SREBF)	0.453594	3.92026	-0.898312
491	Autodegradation of the E3 ubiquitin ligase COP1	0.434713	3.74838	-0.900064
492	Ubiquitin-dependent degradation of Cyclin D	0.425143	3.7369	-0.908105
493	CDK-mediated phosphorylation and removal of Cdc6	0.425143	3.73736	-0.908214
494	Heparan sulfate/heparin (HS-GAG) metabolism	0.462899	3.98192	-0.912441
495	RNA Polymerase I Transcription Initiation	0.734455	7.52479	-0.913344
496	Netrin-1 signaling	0.345891	3.28433	-0.915657
497	Iron uptake and transport	0.356024	3.47933	-0.91596
498	degradation of AXIN	0.462899	4.00149	-0.916926
499	Lipid digestion, mobilization, and transport	0.425143	3.78943	-0.920868
500	FCGR activation	0.160532	1.41648	-0.921136
501	Vpu mediated degradation of CD4	0.434713	3.84844	-0.924091
502	Glucagon-like Peptide-1 (GLP1) regulates insulin secretion	0.345891	3.31521	-0.924266
503	Deposition of new CENPA-containing nucleosomes at the centromere	0.444198	3.96712	-0.928067
504	Oncogene Induced Senescence	0.605465	6.74256	-0.928415
505	Cyclin D associated events in G1	0.667006	6.75084	-0.929555
506	G1 Phase	0.667006	6.75094	-0.929569
507	Nucleosome assembly	0.444198	3.97614	-0.930178
508	Amyloids	0.434713	3.87439	-0.930323
509	GABA B receptor activation	0.31521	3.04283	-0.932232
510	Vasopressin regulates renal water homeostasis via Aquaporins	0.710923	6.83933	-0.941739
511	CD28 co-stimulation	0.0718598	0.854076	-0.94356
512	Platelet Aggregation (Plug Formation)	0.657456	6.86118	-0.944748
513	Negative regulators of RIG-I/MDA5 signaling	0.616456	6.86227	-0.944898
514	Activation of GABAB receptors	0.31521	3.08834	-0.946174
515	Condensation of Prophase Chromosomes	0.335708	3.35383	-0.953338
516	Chondroitin sulfate/dermatan sulfate metabolism	0.425143	3.9407	-0.957629
517	TGF-beta receptor signaling activates SMADs	0.605465	6.96881	-0.959569
518	Transcriptional activity of SMAD2/SMAD3:SMAD4 heterotrimer	0.694094	6.98979	-0.962457
519	Signalling to RAS	0.627142	7.00716	-0.96485
520	Retinoid metabolism and transport	0.335708	3.39501	-0.965046
521	RMTs methylate histone arginines	0.726831	7.49206	-0.96917
522	NRAGE signals death through JNK	0.726831	7.49825	-0.969971
523	Activation of the pre-replicative complex	0.0623242	0.828087	-0.970715
524	Signalling to ERKs	0.718989	7.15721	-0.971614
525	Formation of HIV-1 elongation complex containing HIV-1 Tat	0.694094	7.06321	-0.972567
526	Triglyceride Biosynthesis	0.345891	3.49985	-0.975742
527	Formation of RNA Pol II elongation complex	0.702627	7.09551	-0.977015
528	PRC2 methylates histones and DNA	0.325479	3.1945	-0.978699
529	FRS2-mediated cascade	0.718989	7.21675	-0.979697
530	Defensins	0.726831	7.59848	-0.982937
531	Tat-mediated elongation of the HIV-1 transcript	0.694094	7.14653	-0.984039
532	Formation of HIV elongation complex in the absence of HIV Tat	0.702627	7.15795	-0.985612
533	Interleukin-1 signaling	0.685317	7.15823	-0.985651
534	HIV Transcription Elongation	0.694094	7.17154	-0.987483
535	DNA strand elongation	0.0718598	0.896384	-0.990301
536	RNA Polymerase II Transcription Elongation	0.702627	7.19751	-0.991059
537	NCAM1 interactions	0.657456	7.20756	-0.992443
538	Signaling by Retinoic Acid	0.335708	3.49883	-0.994557
539	PLCG1 events in ERBB2 signaling	0.627142	7.24774	-0.997975
540	mRNA Splicing - Minor Pathway	0.702627	7.26265	-1.00003
541	BMAL1:CLOCK,NPAS2 activates circadian gene expression	0.657456	7.2755	-1.0018
542	Transcriptional activation of mitochondrial biogenesis	0.702627	7.28392	-1.00296
543	Pyruvate metabolism and Citric Acid (TCA) cycle	0.710923	7.29692	-1.00475
544	Transcriptional regulation of pluripotent stem cells	0.685317	7.30959	-1.00649
545	Interactions of Vpr with host cellular proteins	0.627142	7.34123	-1.01085
546	Antigen activates B Cell Receptor (BCR) leading to generation of second messengers	0.702627	7.3602	-1.01346
547	SMAD2/SMAD3:SMAD4 heterotrimer regulates transcription	0.570577	7.21117	-1.01553
548	Classical antibody-mediated complement activation	0.694094	7.37734	-1.01582
549	Neurotransmitter Release Cycle	0.702627	7.38885	-1.01741
550	EGFR interacts with phospholipase C-gamma	0.616456	7.39642	-1.01845
551	Glucagon signaling in metabolic regulation	0.616456	7.45558	-1.02659
552	Activation of gene expression by SREBF (SREBP)	0.685317	7.5037	-1.03322
553	Elastic fibre formation	0.694094	7.52845	-1.03663
554	PLC-gamma1 signalling	0.616456	7.54426	-1.0388
555	HIV elongation arrest and recovery	0.594161	7.56773	-1.04204
556	SIRT1 negatively regulates rRNA Expression	0.637533	7.57863	-1.04354
557	Elongation arrest and recovery	0.594161	7.57954	-1.04366
558	Endosomal Sorting Complex Required For Transport (ESCRT)	0.558279	7.22023	-1.04554
559	Thrombin signalling through proteinase activated receptors (PARs)	0.605465	7.5981	-1.04622
560	Pausing and recovery of HIV elongation	0.594161	7.62236	-1.04956
561	Glucagon-type ligand receptors	0.582535	7.71102	-1.06177
562	Pausing and recovery of Tat-mediated HIV elongation	0.582535	7.72597	-1.06383
563	DAG and IP3 signaling	0.594161	7.74667	-1.06668
564	Tat-mediated HIV elongation arrest and recovery	0.582535	7.77162	-1.07011
565	SHC-mediated cascade	0.570577	7.66525	-1.07947
566	Gamma carboxylation, hypusine formation and arylsulfatase activation	0.647635	7.92702	-1.09151
567	The phototransduction cascade	0.594161	7.9405	-1.09337
568	Gluconeogenesis	0.0670138	0.98304	-1.10337
569	Packaging Of Telomere Ends	0.594161	8.05683	-1.10938
570	Lipoprotein metabolism	0.582535	8.05748	-1.10947
571	Amino acid transport across the plasma membrane	0.594161	8.12881	-1.11929
572	Molecules associated with elastic fibres	0.582535	8.13401	-1.12001
573	Inactivation, recovery and regulation of the phototransduction cascade	0.582535	8.19438	-1.12832
574	Extension of Telomeres	0.570577	8.02002	-1.12944
575	Sphingolipid de novo biosynthesis	0.605465	8.31954	-1.14556
576	RNA Polymerase I Promoter Escape	0.570577	8.16119	-1.14932
577	PIWI-interacting RNA (piRNA) biogenesis	0.570577	8.25347	-1.16231
578	Transport of Ribonucleoproteins into the Host Nucleus	0.570577	8.27128	-1.16482
579	Signaling by NOTCH2	0.242764	2.74334	-1.17398
580	Ca-dependent events	0.558279	8.11226	-1.17471
581	Interactions of Rev with host cellular proteins	0.263491	2.97705	-1.18114
582	PERK regulates gene expression	0.0534284	0.950671	-1.1997
583	Gap junction trafficking	0.0534284	0.961245	-1.21304
584	VEGFR2 mediated cell proliferation	0.242764	2.8559	-1.22215
585	Activated NOTCH1 Transmits Signal to the Nucleus	0.222117	2.64963	-1.22666
586	Phagosomal maturation (early endosomal stage)	0.263491	3.21568	-1.27581
587	Latent infection of Homo sapiens with Mycobacterium tuberculosis	0.263491	3.25592	-1.29178
588	Uptake and actions of bacterial toxins	0.0492287	0.977162	-1.30035
589	Integrin alphaIIb beta3 signaling	0.54563	8.20479	-1.32082
590	Nuclear import of Rev protein	0.232426	3.08714	-1.35324
591	disassembly of the destruction complex and recruitment of AXIN to the membrane	0.232426	3.09012	-1.35455
592	Downregulation of TGF-beta receptor signaling	0.532621	7.61541	-1.3659
593	Signaling by Robo receptor	0.242764	3.23247	-1.3833
594	DNA methylation	0.242764	3.24921	-1.39046
595	RNA Polymerase I Transcription Termination	0.222117	3.02417	-1.40005
596	HS-GAG biosynthesis	0.232426	3.2716	-1.4341
597	G-protein activation	0.201626	2.97808	-1.45304
598	RNA Polymerase I Promoter Opening	0.222117	3.17943	-1.47193
599	Regulation of Hypoxia-inducible Factor (HIF) by oxygen	0.519242	7.65523	-1.47895
600	Cellular response to hypoxia	0.519242	7.6569	-1.47928
601	Adrenaline,noradrenaline inhibits insulin secretion	0.201626	3.09342	-1.50932
602	CaM pathway	0.532621	8.46238	-1.51781
603	CDO in myogenesis	0.211847	3.22466	-1.52041
604	Calmodulin induced events	0.532621	8.53581	-1.53098
605	ZBP1(DAI) mediated induction of type I IFNs	0.532621	8.55418	-1.53427
606	Transferrin endocytosis and recycling	0.211847	3.26323	-1.5386
607	IKK complex recruitment mediated by RIP1	0.505481	7.71843	-1.53909
608	TAK1 activates NFkB by phosphorylation and activation of IKKs complex	0.532621	8.62545	-1.54706
609	Myogenesis	0.211847	3.28333	-1.54808
610	Association of TriC/CCT with target proteins during biosynthesis	0.211847	3.38025	-1.59377
611	APC-Cdc20 mediated degradation of Nek2A	0.491329	7.71975	-1.59576
612	Downregulation of SMAD2/3:SMAD4 transcriptional activity	0.491329	7.86992	-1.6268
613	Budding and maturation of HIV virion	0.171376	2.7693	-1.64184
614	Interaction between L1 and Ankyrins	0.211847	3.53746	-1.6679
615	Insulin receptor recycling	0.532621	9.3363	-1.67456
616	Constitutive Signaling by Ligand-Responsive EGFR Cancer Variants	0.113911	2.22912	-1.68265
617	regulation of FZD by ubiquitination	0.461805	7.54045	-1.72786
618	Laminin interactions	0.0341506	1.08372	-1.73374
619	ADP signalling through P2Y purinoceptor 1	0.519242	8.9831	-1.73549
620	Activation of IRF3/IRF7 mediated by TBK1/IKK epsilon	0.414292	7.20652	-1.75126
621	Cooperation of Prefoldin and TriC/CCT in actin and tubulin folding	0.191466	3.41754	-1.77979
622	Growth hormone receptor signaling	0.505481	8.94106	-1.78289
623	APC/C:Cdc20 mediated degradation of Cyclin B	0.461805	7.79473	-1.78613
624	ATF4 activates genes	0.519242	9.39079	-1.81425
625	Detoxification of Reactive Oxygen Species	0.191466	3.51848	-1.83236
626	Incretin synthesis, secretion, and inactivation	0.491329	8.93289	-1.84653
627	TRAF6 mediated NF-kB activation	0.505481	9.26236	-1.84696
628	FGFR ligand binding and activation	0.491329	9.06697	-1.87424
629	A tetrasaccharide linker sequence is required for GAG synthesis	0.181379	3.33467	-1.87887
630	Antigen Presentation: Folding, assembly and peptide loading of class I MHC	0.0376572	1.21171	-1.88002
631	Oxygen-dependent proline hydroxylation of Hypoxia-inducible Factor Alpha	0.414292	7.75069	-1.88349
632	TRAF6 mediated induction of TAK1 complex	0.380322	7.7554	-1.88464
633	Fanconi Anemia pathway	0.142009	2.69413	-1.89336
634	Extrinsic Pathway	0.476774	9.06732	-1.9049
635	TGF-beta receptor signaling in EMT (epithelial to mesenchymal transition)	0.380322	7.9091	-1.92199
636	Pyrimidine metabolism	0.505481	9.80045	-1.95426
637	BBSome-mediated cargo-targeting to cilium	0.491329	9.49486	-1.96269
638	POU5F1 (OCT4), SOX2, NANOG activate genes related to proliferation	0.476774	9.40056	-1.97491
639	Prefoldin mediated transfer of substrate to CCT/TriC	0.181379	3.53731	-1.99304
640	NOTCH2 Activation and Transmission of Signal to the Nucleus	0.132481	2.70037	-2.01514
641	Regulation of innate immune responses to cytosolic DNA	0.362609	7.88997	-2.0771
642	Glycogen synthesis	0.362609	8.15841	-2.14777
643	Constitutive Signaling by NOTCH1 HD Domain Mutants	0.362609	8.23742	-2.16857
644	RIP-mediated NFkB activation via ZBP1	0.461805	9.72052	-2.22742
645	RA biosynthesis pathway	0.461805	9.73922	-2.2317
646	Synthesis, secretion, and inactivation of Glucagon-like Peptide-1 (GLP-1)	0.446409	9.61154	-2.24267
647	Association of licensing factors with the pre-replicative complex	0.362609	8.52387	-2.24398
648	CTLA4 inhibitory signaling	0.142009	3.20083	-2.24946
649	Nef-mediates down modulation of cell surface receptors by recruiting them to clathrin adapters	0.0276746	1.29725	-2.26064
650	Signaling by FGFR2 mutants	0.397546	9.32009	-2.26487
651	Beta-catenin phosphorylation cascade	0.397546	9.34429	-2.27076
652	Cobalamin (Cbl, vitamin B12) transport and metabolism	0.446409	9.74733	-2.27435
653	Regulation of signaling by CBL	0.414292	9.4431	-2.29477
654	Activated point mutants of FGFR2	0.397546	9.45321	-2.29722
655	Spry regulation of FGF signaling	0.0875282	2.42846	-2.29809
656	ADP signalling through P2Y purinoceptor 12	0.142009	3.33514	-2.34385
657	Deadenylation of mRNA	0.151677	3.45852	-2.35
658	Pre-NOTCH Processing in Golgi	0.414292	9.68527	-2.35362
659	FGFR2 ligand binding and activation	0.397546	9.68822	-2.35433
660	Receptor-ligand binding initiates the second proteolytic cleavage of Notch receptor	0.344393	8.49988	-2.36973
661	Prostacyclin signalling through prostacyclin receptor	0.430576	9.79195	-2.37954
662	Chylomicron-mediated lipid transport	0.397546	9.85508	-2.39488
663	Ephrin signaling	0.0219224	1.24966	-2.39917
664	Signaling by FGFR1 fusion mutants	0.113911	3.21065	-2.42355
665	Tristetraprolin (TTP) destabilizes mRNA	0.397546	10.046	-2.44128
666	PKA activation in glucagon signalling	0.397546	10.0958	-2.45338
667	Scavenging by Class A Receptors	0.430576	10.125	-2.46048
668	Rap1 signalling	0.380322	10.1413	-2.46444
669	Butyrate Response Factor 1 (BRF1) destabilizes mRNA	0.397546	10.1518	-2.46699
670	GABA synthesis, release, reuptake and degradation	0.430576	10.2319	-2.48645
671	Formation of tubulin folding intermediates by CCT/TriC	0.123109	3.29893	-2.49019
672	Signal transduction by L1	0.132481	3.35351	-2.50255
673	Constitutive Signaling by EGFRvIII	0.362609	9.55172	-2.51457
674	Homologous recombination repair of replication-independent double-strand breaks	0.397546	10.3638	-2.5185
675	HS-GAG degradation	0.132481	3.39669	-2.53477
676	Homologous Recombination Repair	0.397546	10.4455	-2.53835
677	Platelet calcium homeostasis	0.430576	10.4575	-2.54129
678	Signaling by Hippo	0.123109	3.3811	-2.55222
679	p75NTR signals via NF-kB	0.0875282	2.7102	-2.5647
680	Glucuronidation	0.430576	10.5647	-2.56733
681	Citric acid cycle (TCA cycle)	0.430576	10.6069	-2.57757
682	Post-chaperonin tubulin folding pathway	0.414292	10.6439	-2.58658
683	Other semaphorin interactions	0.430576	10.704	-2.60117
684	Fatty Acyl-CoA Biosynthesis	0.123109	3.45113	-2.60508
685	Hyaluronan metabolism	0.380322	10.7426	-2.61056
686	Inflammasomes	0.397546	10.8036	-2.62539
687	Downregulation of ERBB2:ERBB3 signaling	0.325658	8.66598	-2.65499
688	GRB2:SOS provides linkage to MAPK signaling for Integrins	0.362609	10.2608	-2.70125
689	Regulation of KIT signaling	0.0146565	1.23922	-2.77208
690	FGFR1 ligand binding and activation	0.344393	10.0283	-2.79584
691	NRIF signals cell death from the nucleus	0.0792023	2.77186	-2.85455
692	p130Cas linkage to MAPK signaling for integrins	0.362609	10.9937	-2.89419
693	Advanced glycosylation endproduct receptor signaling	0.00900223	1.20645	-2.98209
694	Metabolism of nitric oxide	0.0961014	3.39843	-2.98954
695	eNOS activation and regulation	0.0961014	3.51548	-3.09251
696	Synthesis And Processing Of GAG, GAGPOL Polyproteins	0.286577	8.75979	-3.10606
697	repression of WNT target genes	0.344393	11.1425	-3.10647
698	SEMA3A-Plexin repulsion signaling by inhibiting Integrin adhesion	0.344393	11.2053	-3.12398
699	Membrane binding and targetting of GAG proteins	0.286577	8.95132	-3.17397
700	FGFR4 ligand binding and activation	0.325658	10.3981	-3.18567
701	Signal regulatory protein (SIRP) family interactions	0.325658	10.4282	-3.19489
702	FGFR2c ligand binding and activation	0.325658	10.4525	-3.20231
703	KSRP destabilizes mRNA	0.0961014	3.74255	-3.29226
704	Retrograde neurotrophin signalling	0.00900223	1.33298	-3.29484
705	IRF3-mediated induction of type I IFN	0.00900223	1.33343	-3.29595
706	STING mediated induction of host immune responses	0.0146565	1.47861	-3.30759
707	Activation of DNA fragmentation factor	0.325658	10.8851	-3.33486
708	N-glycan trimming in the ER and Calnexin/Calreticulin cycle	0.00900223	1.38238	-3.41694
709	Signaling by FGFR3 mutants	0.306392	10.5628	-3.43203
710	Apoptosis induced DNA fragmentation	0.325658	11.295	-3.46045
711	Early Phase of HIV Life Cycle	0.0107113	1.46282	-3.49017
712	FGFR3c ligand binding and activation	0.306392	10.8762	-3.53386
713	DEx/H-box helicases activate type I IFN and inflammatory cytokines production	0.325658	11.6084	-3.55647
714	Signaling by activated point mutants of FGFR3	0.306392	10.9463	-3.55662
715	NF-kB is activated and signals survival	0.0633768	3.03734	-3.56049
716	p38MAPK events	0.325658	11.6836	-3.57951
717	Formation of ATP by chemiosmotic coupling	0.0146565	1.60312	-3.5861
718	Cell-extracellular matrix interactions	0.0146565	1.61165	-3.60518
719	CD28 dependent Vav1 pathway	0.306392	11.1809	-3.63285
720	FGFR3 ligand binding and activation	0.306392	11.2417	-3.6526
721	p75NTR recruits signalling complexes	0.0633768	3.14661	-3.68857
722	FGFR1c ligand binding and activation	0.286577	10.4257	-3.69676
723	Trafficking of GluR2-containing AMPA receptors	0.0146565	1.65599	-3.70438
724	Unwinding of DNA	0.00609483	1.35073	-3.71735
725	Assembly Of The HIV Virion	0.0633768	3.17241	-3.71881
726	Signaling by activated point mutants of FGFR1	0.286577	10.551	-3.7412
727	IRAK2 mediated activation of TAK1 complex upon TLR7/8 or 9 stimulation	0.2662	9.45911	-3.75287
728	Initiation of Nuclear Envelope Reformation	0.325658	12.3199	-3.77444
729	Hormone-sensitive lipase (HSL)-mediated triacylglycerol hydrolysis	0.306392	11.6212	-3.77592
730	Dissolution of Fibrin Clot	0.325658	12.4037	-3.80012
731	IRAK2 mediated activation of TAK1 complex	0.2662	9.59008	-3.80483
732	Nuclear Envelope Reassembly	0.325658	12.5499	-3.84492
733	The NLRP3 inflammasome	0.306392	12.0066	-3.90112
734	Trafficking and processing of endosomal TLR	0.325658	12.7593	-3.90905
735	Gap junction degradation	0.00488758	1.3543	-3.91842
736	Hyaluronan uptake and degradation	0.306392	12.129	-3.9409
737	Vitamin B5 (pantothenate) metabolism	0.306392	12.1775	-3.95666
738	Integration of provirus	0.00383734	1.32586	-4.00688
739	Depolarization of the Presynaptic Terminal Triggers the Opening of Calcium Channels	0.306392	12.4395	-4.04178
740	Caspase-mediated cleavage of cytoskeletal proteins	0.00746477	1.57266	-4.04987
741	GP1b-IX-V activation signalling	0.00488758	1.4176	-4.10156
742	Mitochondrial Fatty Acid Beta-Oxidation	0.0792023	4.03432	-4.15467
743	Recruitment of NuMA to mitotic centrosomes	0.286577	11.8841	-4.21388
744	Inhibition of adenylate cyclase pathway	0.0711446	3.83817	-4.24031
745	Depolymerisation of the Nuclear Lamina	0.0792023	4.15477	-4.27872
746	Calnexin/calreticulin cycle	0.00609483	1.55968	-4.2924
747	Acetylcholine regulates insulin secretion	0.2662	10.9213	-4.33297
748	Adenylate cyclase inhibitory pathway	0.0711446	3.92599	-4.33733
749	mRNA decay by 3' to 5' exoribonuclease	0.286577	12.4931	-4.42982
750	DCC mediated attractive signaling	0.0711446	4.05215	-4.47671
751	Downregulation of ERBB4 signaling	0.223691	9.7472	-4.5125
752	DSCAM interactions	0.286577	12.7608	-4.52475
753	Regulation of the Fanconi anemia pathway	0.0420474	3.17987	-4.62663
754	Pyrimidine catabolism	0.306392	14.2821	-4.64047
755	Activation of Rac	0.0711446	4.24968	-4.69494
756	Ethanol oxidation	0.2662	11.9437	-4.73862
757	Netrin mediated repulsion signals	0.2662	11.9684	-4.74842
758	Type I hemidesmosome assembly	0.245243	11.1675	-4.779
759	Pentose phosphate pathway (hexose monophosphate shunt)	0.00218064	1.47515	-4.97857
760	Sodium/Calcium exchangers	0.245243	11.7005	-5.00708
761	EGFR Transactivation by Gastrin	0.245243	11.7938	-5.04702
762	Tetrahydrobiopterin (BH4) synthesis, recycling, salvage and regulation	0.2662	12.7811	-5.07087
763	Role of DCC in regulating apoptosis	0.2662	12.8476	-5.09726
764	Reduction of cytosolic Ca++ levels	0.2662	12.8593	-5.1019
765	PECAM1 interactions	0.0559218	4.11437	-5.12158
766	Nonhomologous End-joining (NHEJ)	0.00155811	1.43826	-5.1296
767	Platelet Adhesion to exposed collagen	0.0633768	4.49234	-5.26609
768	Nef mediated downregulation of MHC class I complex cell surface expression	0.2662	13.7972	-5.47399
769	Purine catabolism	0.2662	13.8008	-5.47541
770	Role of Abl in Robo-Slit signaling	0.245243	13.3856	-5.72822
771	Insulin-like Growth Factor-2 mRNA Binding Proteins (IGF2BPs/IMPs/VICKZs) bind RNA	0.223691	12.5023	-5.78801
772	ATF6-alpha activates chaperones	0.0559218	4.82716	-6.00888
773	p75NTR regulates axonogenesis	0.245243	14.0991	-6.03352
774	Folding of actin by CCT/TriC	0.245243	14.1858	-6.07064
775	Alpha-defensins	0.245243	14.4935	-6.20233
776	Uptake and function of diphtheria toxin	0.00155811	1.74774	-6.23336
777	Lysine catabolism	0.223691	13.5074	-6.25329
778	binding of TCF/LEF:CTNNB1 to target gene promoters	0.201528	13.1326	-6.40756
779	Nef and signal transduction	0.223691	13.8701	-6.4212
780	Sema4D mediated inhibition of cell attachment and migration	0.223691	14.2958	-6.61829
781	Regulation of cytoskeletal remodeling and cell spreading by IPP complex components	0.223691	14.4372	-6.68376
782	Formyl peptide receptors bind formyl peptides and many other ligands	0.223691	14.4566	-6.69272
783	Synthesis of diphthamide-EEF2	0.223691	14.5408	-6.73174
784	Axonal growth inhibition (RHOA activation)	0.223691	15.1759	-7.02574
785	Neurofascin interactions	0.201528	14.4964	-7.07298
786	Cation-coupled Chloride cotransporters	0.201528	14.9662	-7.30218
787	Recruitment of repair and signaling proteins to double-strand breaks	0.223691	16.2707	-7.53256
788	ATF6-alpha activates chaperone genes	0.0420474	5.2237	-7.60036
789	Inactivation of Cdc42 and Rac	0.035679	5.06591	-8.02746
790	CHL1 interactions	0.035679	5.25652	-8.32951
791	Formation of annular gap junctions	0.035679	5.28624	-8.37661
792	HuR stabilizes mRNA	0.029726	5.00177	-8.58601
793	mitochondrial fatty acid beta-oxidation of saturated fatty acids	0.029726	5.11751	-8.78468
794	Recycling of eIF2:GDP	0.029726	5.33277	-9.1542
795	ChREBP activates metabolic gene expression	0.029726	5.71624	-9.81246
796	Nef Mediated CD4 Down-regulation	0.035679	6.20477	-9.8321
797	NADE modulates death signalling	0.178734	17.5216	-9.92627
798	Scavenging by Class F Receptors	0.178734	17.922	-10.1531
799	FGFR1b ligand binding and activation	0.155294	15.0354	-10.2163
800	Telomere Extension By Telomerase	0.178734	18.6149	-10.5456
801	mitochondrial fatty acid beta-oxidation of unsaturated fatty acids	0.0191817	5.5744	-11.1654
802	eNOS activation	0.024217	6.06265	-11.2794
803	Disinhibition of SNARE formation	0.155294	16.7907	-11.409
804	2-LTR circle formation	0.024217	6.23226	-11.595
805	NOSTRIN mediated eNOS trafficking	0.155294	17.2973	-11.7532
806	Acyl chain remodeling of CL	0.0191817	6.05598	-12.13
807	Fibronectin matrix formation	0.0191817	6.06879	-12.1557
808	Nef Mediated CD8 Down-regulation	0.024217	6.78212	-12.618
809	LRR FLII-interacting protein 1 (LRRFIP1) activates type I IFN production	0.0146513	5.71068	-12.7745
810	Beta oxidation of hexanoyl-CoA to butanoyl-CoA	0.0146513	5.79642	-12.9663
811	Beta oxidation of decanoyl-CoA to octanoyl-CoA-CoA	0.0146513	5.87994	-13.1531
812	Beta oxidation of octanoyl-CoA to hexanoyl-CoA	0.0146513	6.02824	-13.4849
813	APOBEC3G mediated resistance to HIV-1 infection	0.155294	19.9021	-13.5231
814	Beta oxidation of lauroyl-CoA to decanoyl-CoA-CoA	0.0146513	6.06681	-13.5712
815	ATM mediated phosphorylation of repair proteins	0.155294	20.1843	-13.7149
816	ATM mediated response to DNA double-strand break	0.155294	20.3073	-13.7985

## Sheet: 4 NURSA terms for gamma PPIs
Rank	Term	p-Value	Z-score	Combined score
1	SC-6243 (TP53)	2.02044e-96	-1.62718	346.348
2	SC-126 (TP53)	3.6081e-89	-1.55322	305.747
3	a-FTO (78) (FTO)	1.02706e-85	-1.57896	298.895
4	BL6096 (MOV10)	5.91801e-79	-1.59165	277.333
5	a-ABIN1 (TNIP1)	2.29142e-80	-1.52153	269.723
6	AB80 (BRCA1)	1.21217e-74	-1.63256	269.021
7	SC-8396 (CCND1)	2.50429e-77	-1.56304	267.02
8	AB81 (BRCA1)	5.6228e-71	-1.68572	264.233
9	BL2790 (PTEN)	1.20574e-70	-1.68477	262.934
10	BL409 (UPF1)	1.72357e-77	-1.53581	262.705
11	BL3800 (PALB2)	8.3531e-73	-1.60514	258.067
12	SATB1 mouse (SATB1)	1.98339e-73	-1.54083	249.781
13	BL5941 (WNK1)	1.92749e-70	-1.55792	242.523
14	NB120-3333 (PSME3)	1.02597e-72	-1.50471	241.754
15	BL2791 (PTEN)	2.3692e-64	-1.67805	238.116
16	SC-543 (ESR1)	4.32498e-66	-1.60283	233.566
17	SC-8002 (ESR1)	9.10591e-65	-1.60586	229.315
18	BL6699 (EIF3H)	4.91072e-65	-1.56865	224.875
19	BL4102 (PRMT6)	1.0466e-61	-1.63943	222.978
20	BL436 (NCOA2)	6.06056e-63	-1.60378	222.624
21	BL324 (PMS2)	8.17419e-59	-1.64679	213.221
22	BL2840 (UIMC1)	6.12667e-64	-1.49165	210.328
23	BL8109 (RAD54L2)	4.11779e-58	-1.63278	208.953
24	BL3131 (PPP2CB)	6.66933e-57	-1.63569	204.936
25	ab_M_YW (RFWD3)	4.76313e-59	-1.54414	200.636
26	ab_N_YW (RFWD3)	1.99913e-56	-1.60978	200.023
27	BL235 (CHEK1)	5.13065e-59	-1.53438	199.319
28	BL1354 (FUS)	1.27944e-55	-1.62022	198.499
29	BL4015 (PPP1R13B)	4.80331e-58	-1.54999	198.173
30	ab70171 (BAT3)	1.29572e-56	-1.58204	197.214
31	a-PTEN (WG) (PTEN)	1.84065e-63	-1.40907	197.207
32	BL1861 (NRIP1)	1.25029e-57	-1.53663	195.048
33	BL2502 (REST)	3.62821e-58	-1.51939	194.579
34	BL1739 (CARM1)	2.82768e-58	-1.50092	192.531
35	BL373 (TOPBP1)	3.07703e-56	-1.53911	190.624
36	BL5990 (ZNF592)	4.17974e-56	-1.53904	190.189
37	BL2030 (RFWD2)	8.54921e-53	-1.60245	186.348
38	BL3822 (JMJD1C)	3.31383e-55	-1.52976	186.04
39	BL2158 (USP34)	7.64523e-55	-1.53687	185.659
40	BL333 (AURKA)	7.52822e-53	-1.59428	185.569
41	BL2255 (PRKRIR)	5.87887e-54	-1.55351	184.613
42	BL2458 (UBE2L3)	6.43993e-56	-1.49108	183.66
43	BL119 (ATR)	3.91313e-54	-1.51232	180.299
44	BL840 (UBE2A)	6.2186e-53	-1.54497	180.092
45	BL1921 (KIAA1967)	2.66004e-54	-1.4935	178.595
46	a-CCND1 (Ab3) (CCND1)	2.38562e-55	-1.46008	178.009
47	CBC2031 (ZMYND8)	7.42275e-54	-1.49872	177.787
48	BL1258 (MDM4)	6.26892e-51	-1.57317	176.369
49	BL844 (PRKD2)	4.14645e-50	-1.59191	175.573
50	BL1870 (TRIP4)	7.99037e-52	-1.522	173.652
51	BL993 (MORC2)	3.16502e-51	-1.5282	172.286
52	BL463 (RBM39)	1.14808e-53	-1.45561	172.071
53	BL2227 (FIGNL1)	3.63736e-52	-1.48757	170.865
54	BL5495 (RAD18)	7.4103e-50	-1.54712	169.762
55	SC-8023 (IFI16)	1.9405e-53	-1.43927	169.416
56	BL8108 (RAD54L2)	3.34252e-51	-1.50093	169.158
57	BL587 (FEN1)	1.47589e-49	-1.54466	168.527
58	BL4805 (UBE4B)	2.16722e-49	-1.5367	167.092
59	BL5418 (DLG5)	8.8009e-50	-1.51673	166.191
60	BL1601 (TSC1)	1.10111e-50	-1.48662	165.907
61	BL735 (TERF2IP)	1.73456e-48	-1.54233	164.696
62	BL555 (TRIM28)	9.01998e-51	-1.46839	164.14
63	BL2194 (USP4)	7.58369e-51	-1.46458	163.942
64	BL1582 (E4F1)	1.50495e-48	-1.51649	162.132
65	BL322 (MLH1)	1.2642e-48	-1.4918	159.731
66	BL239 (RAD17)	1.31063e-49	-1.45853	159.281
67	BL1690 (MAD1L1)	1.07357e-48	-1.48355	159.049
68	BL2290 (BTBD12)	1.22041e-47	-1.50508	157.899
69	SC-50347 (PIAS4)	4.15033e-51	-1.39785	157.265
70	BL4214 (THRAP3)	2.81302e-47	-1.51028	157.203
71	BL4782 (AKT1S1)	1.23736e-49	-1.43812	157.111
72	BL1052 (N4BP2)	8.13218e-49	-1.45909	156.81
73	SC-81280 (NCOA2)	2.34412e-49	-1.43386	155.819
74	BL1799 (BCL11B)	6.47739e-47	-1.50663	155.621
75	BL1034 (ADNP)	1.18302e-46	-1.49719	153.797
76	BL1789 (PAXIP1)	1.16115e-48	-1.43124	153.349
77	BL2212 (LATS1)	5.13621e-48	-1.4343	151.679
78	BL4396 (ARFGEF1)	2.98206e-48	-1.41831	150.703
79	SC-102125 (TAF10)	5.13621e-48	-1.42198	150.376
80	BL2693 (PRMT1)	5.50741e-49	-1.39393	150.31
81	BL2995 (CRTC2)	4.33939e-48	-1.4119	149.512
82	BL1823 (TAOK3)	6.4135e-48	-1.40336	148.114
83	BL2441 (RNF4)	9.20665e-46	-1.46918	148.094
84	ab92734 (PJA2)	8.06176e-49	-1.37504	147.778
85	CBC622 (ZNF687)	7.95147e-47	-1.43305	147.744
86	BL5829 (PHF6)	1.42548e-46	-1.43526	147.183
87	BL1999 (DDB1)	5.88975e-46	-1.44377	146.149
88	BL437 (NCOA2)	3.85247e-47	-1.40194	145.502
89	BL1576 (ESCO1)	3.19319e-46	-1.42574	145.105
90	BL3106 (APC)	1.59659e-46	-1.414	144.859
91	BL2600 (BRIP1)	3.40324e-46	-1.41587	144.026
92	BL475 (AHCTF1)	4.27252e-47	-1.38795	143.924
93	BL1016 (INTS6)	1.02306e-46	-1.39427	143.411
94	BL1073 (AURKB)	3.34423e-45	-1.43852	143.261
95	BL8104 (AHDC1)	4.35881e-46	-1.40272	142.371
96	BL1657 (SMG1)	3.04105e-46	-1.38639	141.153
97	BL2292 (BTBD12)	1.12315e-45	-1.3971	140.579
98	BL2555 (UHRF1)	4.18835e-45	-1.41141	140.279
99	BL1685 (BUB3)	1.12142e-45	-1.38826	139.689
100	BL938 (SP1)	6.47908e-46	-1.38073	139.65
101	BL3114 (PPP4R1)	1.99277e-44	-1.4234	139.279
102	BL531 (MCM10)	7.31001e-45	-1.40619	138.993
103	BL8110 (RAD54L2)	4.31633e-46	-1.36529	138.572
104	CBC2152 (RFWD3)	4.412e-46	-1.36337	138.375
105	BL1242 (MAML2)	2.66716e-45	-1.3863	138.36
106	BL2442 (RNF4)	3.53889e-44	-1.42154	138.305
107	BL1244 (MAML3)	4.18835e-45	-1.38084	137.24
108	a-BARD1 (BARD1)	1.34434e-45	-1.365	137.117
109	BL1545 (TTK)	1.41348e-45	-1.36222	136.782
110	TIF2 (NCOA2)	4.85252e-46	-1.3398	135.87
111	BL1053 (N4BP2)	1.13122e-43	-1.40818	135.429
112	BL5529 (CCDC99)	2.36474e-45	-1.35018	134.905
113	BL1966 (RANBP1)	7.17067e-44	-1.38789	134.088
114	SC-28195 (KLF9)	4.7282e-44	-1.37338	133.234
115	BL1327 (FOXO3)	4.19842e-45	-1.33051	132.237
116	BL8517 (CKAP2L)	1.39479e-43	-1.36287	130.799
117	BL1862 (NRIP1)	2.42847e-44	-1.33367	130.247
118	BL5506 (UACA)	6.82917e-44	-1.3447	129.969
119	EPI-2298-1 (BRAF)	3.58885e-43	-1.35111	128.437
120	BL5826 (ORC6L)	7.71821e-43	-1.35781	128.098
121	BL8105 (AHDC1)	1.4659e-43	-1.33097	127.684
122	BL3961 (PES1)	7.31902e-43	-1.34873	127.303
123	BL2457 (UBE2L3)	1.98132e-43	-1.32637	126.862
124	BL1796 (BCL11A)	4.14355e-43	-1.33125	126.368
125	BL3602 (TP53BP2)	1.53776e-45	-1.25538	125.962
126	BL5966 (RANBP3)	6.46104e-43	-1.32983	125.675
127	BL5619 (DAXX)	8.93248e-43	-1.32785	125.088
128	JQ008 (IK)	6.40859e-43	-1.32272	125.002
129	BL1794 (BCL11A)	4.4509e-43	-1.30899	124.172
130	BL2989 (RBBP7)	7.55131e-44	-1.27885	123.497
131	BL2118 (MYST1)	1.62331e-42	-1.31653	123.255
132	BL117 (ATR)	1.47508e-43	-1.28116	122.906
133	BL4874 (FBXO11)	1.96162e-42	-1.31485	122.869
134	BL5987 (ZNF318)	1.30693e-41	-1.34007	122.807
135	BL2507 (TLK1)	4.52761e-42	-1.31164	121.556
136	BL533 (CCAR1)	1.15899e-42	-1.28067	120.32
137	BL1239 (MAML1)	9.01239e-42	-1.30138	119.728
138	BL1688 (MAD1L1)	1.05406e-41	-1.30034	119.436
139	BL406 (RFC3)	3.6415e-42	-1.27974	118.861
140	BL2291 (BTBD12)	4.13379e-42	-1.28112	118.836
141	BL3118 (PPP4R2)	2.05339e-42	-1.26986	118.625
142	CBC621 (ZNF687)	1.81911e-42	-1.26293	118.103
143	BL1021 (FAM184B)	2.81095e-42	-1.26546	117.834
144	BL2434 (UBA3)	2.66718e-42	-1.26408	117.763
145	BL996 (INTS1)	2.03768e-41	-1.28786	117.484
146	CBC2032 (ZMYND8)	2.93839e-42	-1.25891	117.178
147	BL4209 (TCEB3)	3.57803e-42	-1.25919	116.965
148	BL580 (MDC1)	5.58457e-42	-1.25471	116.026
149	BL1743 (CDK7)	2.87069e-41	-1.27135	115.559
150	BL2433 (UBA3)	1.61698e-41	-1.26299	115.483
151	BL1869 (TRIP4)	1.95845e-41	-1.26433	115.38
152	BL1798 (BCL11B)	6.02668e-41	-1.26681	114.256
153	BL1683 (BUB1)	5.84124e-41	-1.26374	114.01
154	BL1104 (CENPB)	3.99677e-41	-1.24359	112.641
155	BL1755 (MED23)	3.01868e-41	-1.23953	112.613
156	BL1105 (CENPC1)	1.71319e-41	-1.22819	112.238
157	BL8107 (AHDC1)	7.25013e-41	-1.24207	111.81
158	BL922 (CUL9)	2.02876e-42	-1.19674	111.8
159	BL2452 (TGFB1I1)	6.83746e-41	-1.23993	111.682
160	BL2776 (NF2)	7.63545e-41	-1.24039	111.602
161	BL320 (BRCA2)	5.56967e-41	-1.22698	110.745
162	BL8106 (AHDC1)	5.08141e-41	-1.21652	109.905
163	BL5432 (ERCC5)	2.17827e-40	-1.23502	109.877
164	BL2687 (ZBTB7A)	4.10407e-40	-1.22947	108.66
165	BL2438 (PUS1)	1.73125e-40	-1.21527	108.384
166	BL2272 (TCF12)	3.59457e-40	-1.22339	108.278
167	BL2459 (DDX17)	3.33327e-40	-1.22201	108.235
168	BL5930 (SPAG5)	1.8879e-40	-1.21288	108.073
169	BL4808 (TRRAP)	2.34639e-41	-1.16857	106.445
170	SC-71539 (MAGEA1)	3.21712e-40	-1.19711	106.058
171	BL2920 (SPHK1)	1.28497e-40	-1.18357	105.888
172	BL1936 (SMG5)	1.64143e-40	-1.17763	105.083
173	BL2451 (TGFB1I1)	1.01882e-39	-1.1931	104.42
174	SC-14031 (FOXH1)	1.23344e-40	-1.16212	104.01
175	BL5549 (DEK)	3.09425e-40	-1.17004	103.698
176	BL476 (AHCTF1)	3.36802e-39	-1.19775	103.439
177	BL285 (RFC5)	5.24755e-40	-1.1681	102.956
178	BL3007 (RMI1)	1.69447e-39	-1.17671	102.406
179	BL2195 (USP4)	8.85858e-40	-1.16796	102.37
180	CBC42 (NAT10)	3.48191e-40	-1.1475	101.592
181	BL8230 (TOP3A)	1.51041e-39	-1.16225	101.275
182	BL1855 (RBM14)	7.49932e-40	-1.14794	100.788
183	BL1050 (C11orf30)	6.64627e-39	-1.17286	100.516
184	BL1103 (CENPB)	1.76034e-39	-1.15415	100.404
185	a-REST (TW) (REST)	1.59301e-40	-1.12271	100.209
186	BL8332 (C1orf55)	7.31178e-40	-1.13978	100.088
187	BL6649 (GRB10)	2.77314e-39	-1.14975	99.5115
188	BL2429 (NCOA4)	9.84598e-40	-1.13384	99.2666
189	BL8111 (RAD54L2)	8.81967e-39	-1.16149	99.2189
190	BL5398 (FAM175B)	1.44904e-39	-1.137	99.1155
191	BL2986 (RBBP4)	1.94028e-39	-1.13446	98.587
192	BL2787 (PSMC5)	3.28456e-40	-1.11278	98.5697
193	BL5778 (TNKS1BP1)	7.46021e-40	-1.11934	98.2771
194	BL5963 (RAF1)	8.27178e-40	-1.10835	97.2159
195	BL2666 (HDAC2)	4.4688e-39	-1.1287	97.1622
196	BL1168 (MCPH1)	1.02874e-38	-1.13414	96.7195
197	BL2461 (DDX5)	4.16695e-38	-1.14756	96.3086
198	BL2384 (ERCC4)	5.13477e-39	-1.11287	95.6511
199	BL1461 (MAD2L1)	5.80696e-39	-1.11145	95.3976
200	BL2273 (TCF12)	4.71758e-38	-1.13816	95.3844
201	BL2431 (NCOA5)	7.78516e-40	-1.08574	95.2925
202	BL1110 (CENPF)	9.87329e-39	-1.11622	95.2311
203	BL2581 (RPTOR)	2.67127e-40	-1.06144	94.2232
204	BL2795 (TRIM24)	1.135e-38	-1.1017	93.8497
205	BL1163 (SNIP1)	6.39747e-38	-1.12157	93.6677
206	BL1706 (PHB2)	2.97973e-38	-1.1072	93.2767
207	BL435 (NCOA1)	3.40766e-38	-1.10689	93.1076
208	BL6090 (PHC3)	1.37871e-38	-1.07483	91.3572
209	BL1682 (BUB1)	6.44513e-38	-1.08963	90.9974
210	BL3564 (CDK5RAP3)	2.31292e-37	-1.10055	90.5486
211	a-ATR (YW) (ATR)	6.99718e-38	-1.08408	90.4551
212	BL1854 (RBM14)	3.84048e-38	-1.06821	89.7316
213	BL6494 (ESCO2)	5.6182e-38	-1.07213	89.6728
214	BL2289 (BTBD12)	8.71151e-38	-1.07642	89.5848
215	JQ006 (MSH2)	5.2608e-38	-1.05962	88.6911
216	BL1705 (PHB2)	2.60141e-38	-1.05055	88.6418
217	BL2127 (HDAC3)	4.34312e-37	-1.07754	88.0138
218	BL1304 (SETX)	4.8888e-36	-1.10891	87.9924
219	BL8514 (CKAP2)	4.92705e-37	-1.07771	87.9057
220	BL5892 (MAP4K4)	3.05636e-37	-1.07104	87.8505
221	BL1689 (MAD1L1)	1.45363e-38	-1.03195	87.6683
222	BL1036 (KDM1)	3.12161e-37	-1.06529	87.3608
223	BL1035 (KDM1)	1.64707e-37	-1.0353	85.5224
224	BL2378 (RFWD3)	1.63465e-37	-1.03353	85.3786
225	BL3283 (C7orf27)	4.51783e-37	-1.04352	85.1987
226	BL2607 (HDAC1)	5.91797e-37	-1.04327	84.9139
227	BL4031 (BCAS2)	2.95157e-37	-1.03203	84.6777
228	BL313 (SMC3)	1.71805e-37	-1.02293	84.4615
229	BL6228 (PBXIP1)	2.51815e-37	-1.02313	84.0958
230	BL9613 (IMPACT)	2.86733e-37	-1.02106	83.7975
231	BL1544 (TTK)	5.99852e-37	-1.02619	83.5148
232	BL2032 (RFWD2)	7.60311e-37	-1.02684	83.3281
233	BL3463 (CASC5)	8.2804e-37	-1.02114	82.7913
234	BL992 (INCENP)	1.6248e-37	-1.00182	82.7607
235	BL2217 (HPS3)	6.84763e-38	-0.990292	82.6461
236	BL2185 (TSC2)	1.07595e-37	-0.992173	82.3684
237	BL4546 (HMG20B)	3.21086e-36	-1.03242	82.3446
238	BL1017 (INTS5)	1.42855e-38	-0.968441	82.285
239	BL2500 (DOT1L)	5.02835e-37	-1.00767	82.1762
240	BL5844 (ZFC3H1)	3.01549e-37	-1.00013	82.0433
241	BL1476 (PNKP)	2.95157e-37	-0.998767	81.9482
242	BL2512 (TLK2)	6.33945e-36	-1.03532	81.896
243	BL4793 (XPC)	8.53296e-37	-1.00503	81.459
244	BL1684 (BUB3)	1.14309e-35	-1.03389	81.181
245	BL3513 (KDM4A)	1.09392e-36	-1.00431	81.1592
246	SC-48788 (FOXG1)	4.65428e-37	-0.992684	81.0228
247	BL2794 (TRIM24)	1.61515e-36	-0.997652	80.2368
248	BL3388 (E2F1)	7.89881e-37	-0.98164	79.627
249	CBC421 (C14orf43)	2.00676e-36	-0.98513	79.0198
250	BL8233 (TOP3A)	2.08981e-36	-0.982399	78.7689
251	BL2882 (CHEK2)	2.1117e-36	-0.976258	78.2702
252	BL1355 (FUS)	8.7639e-37	-0.962809	78.0153
253	BL2765 (HNRNPU)	1.88698e-35	-0.991318	77.3531
254	BL4839 (WDHD1)	2.07296e-36	-0.957808	76.8011
255	BL1111 (CENPF)	2.19172e-35	-0.985503	76.7704
256	BL825 (HLTF)	7.03327e-36	-0.970599	76.6793
257	BL3431 (CRTC1)	2.81314e-35	-0.975319	75.7409
258	BL1326 (FOXO3)	6.05574e-36	-0.955161	75.5952
259	BL7244 (MAST4)	5.37808e-36	-0.953048	75.5373
260	BL5502 (HDAC6)	1.21704e-35	-0.951739	74.6785
261	BL2398 (DDB2)	2.62301e-35	-0.945105	73.4572
262	BL1738 (CARM1)	2.17752e-35	-0.942857	73.4483
263	BL2432 (NCOA5)	4.29699e-35	-0.940141	72.6281
264	BL6690 (KDM5D)	4.60721e-36	-0.910847	72.3263
265	BL5777 (WTAP)	4.61579e-35	-0.934259	72.1102
266	BL2462 (DDX5)	5.43383e-35	-0.932946	71.8668
267	BL7633 (COBRA1)	1.06318e-34	-0.936733	71.5531
268	BL2223 (COL4A3BP)	1.20908e-35	-0.911544	71.527
269	BL4952 (HMGN3)	3.87678e-35	-0.923821	71.4557
270	BL2221 (COL4A3BP)	3.06105e-35	-0.918235	71.2338
271	BL2228 (FIGNL1)	5.91967e-35	-0.921089	70.8779
272	BL1462 (MAD2L1)	5.19603e-35	-0.917011	70.6737
273	BL1780 (C21orf7)	3.69672e-36	-0.886708	70.6012
274	BL3061 (UBR4)	8.16501e-37	-0.862367	69.927
275	EPI-2046-1 (CTNNA2)	1.65794e-34	-0.905759	68.8098
276	BL6636 (FOXK2)	9.09923e-35	-0.89838	68.7506
277	BL2285 (ZC3H13)	1.72851e-34	-0.898066	68.1909
278	BL990 (INCENP)	3.2914e-35	-0.878665	68.1035
279	BL2777 (NF2)	1.14014e-34	-0.883069	67.3984
280	SC-67022 (SPDEF)	5.36696e-35	-0.872177	67.1933
281	BL2533 (OBFC1)	1.64292e-34	-0.882333	67.0352
282	BL439 (NCOA3)	2.18786e-35	-0.853635	66.4979
283	SC-6062 (RORA)	6.79598e-35	-0.861714	66.1931
284	BL4419 (FAM91A1)	1.08615e-34	-0.865264	66.0784
285	BL958 (ATAD5)	2.11958e-33	-0.888878	65.3238
286	BL7683 (RNASEN)	1.06318e-34	-0.852475	65.117
287	BL4386 (MAGED2)	1.76589e-34	-0.856212	64.9975
288	BL5906 (NFRKB)	1.62887e-34	-0.853602	64.8567
289	BL7502 (VPRBP)	6.19203e-34	-0.867062	64.7565
290	BL460 (RBM14)	2.0408e-35	-0.827984	64.5494
291	GTX105364 (BRE)	9.25729e-35	-0.8392	64.2102
292	BL5576 (CEP110)	1.60734e-34	-0.843403	64.0901
293	BL5913 (NUCKS1)	9.3154e-35	-0.836954	64.0361
294	BL9277 (PIK3R4)	3.29734e-34	-0.845578	63.6708
295	BL1686 (BUB3)	7.30684e-34	-0.854221	63.6624
296	SC-197 (MAX)	6.84331e-34	-0.851956	63.546
297	BL2131 (RBM15)	4.18665e-34	-0.845448	63.4619
298	BL3434 (CRTC1)	7.3251e-34	-0.843044	62.8294
299	a-ATM (Ab-3) (ATM)	4.14544e-35	-0.8112	62.6933
300	BL3720 (KDM4B)	1.32892e-33	-0.842486	62.2997
301	BL1732 (SPEN)	1.50099e-34	-0.818817	62.2751
302	CBC32 (POLDIP3)	9.50485e-34	-0.836081	62.0966
303	BL2286 (ZC3H13)	1.34848e-33	-0.834397	61.692
304	BL6582 (NUMB)	3.79345e-33	-0.844395	61.5713
305	BL1826 (TAOK3)	1.94771e-34	-0.812043	61.5677
306	BL5747 (FKBP4)	1.18314e-34	-0.803295	61.2829
307	EPI-2269-1 (USO1)	4.47734e-34	-0.811991	60.8988
308	BL2731 (SIN3A)	5.31175e-34	-0.809893	60.6057
309	BL294 (RPRD2)	1.15286e-33	-0.811908	60.1513
310	BL8287 (TOR1AIP1)	2.55995e-34	-0.792689	59.8863
311	BL3121 (SMEK1)	4.74238e-33	-0.81867	59.5229
312	BL3622 (DTX3L)	3.86964e-33	-0.815092	59.4209
313	BL3893 (RAD9A)	2.25771e-33	-0.804603	59.0822
314	BL1022 (FAM184B)	5.37931e-33	-0.806919	58.5694
315	BL5895 (MAP4K4)	1.07586e-33	-0.787094	58.3648
316	BL2178 (RICTOR)	5.8524e-34	-0.77882	58.2076
317	BL8516 (CKAP2L)	6.06844e-33	-0.801	58.0457
318	BL4923 (TRIM29)	9.09932e-33	-0.800706	57.705
319	a-AKT (BS) (AKT1)	1.98382e-35	-0.73848	57.5899
320	BL4957 (ZNHIT3)	1.0393e-32	-0.790673	56.8792
321	BL4675 (DBF4)	1.83097e-32	-0.796433	56.8595
322	BL6998 (ZKSCAN1)	1.8208e-32	-0.783073	55.9077
323	BL1707 (PHB2)	3.17239e-32	-0.782425	55.4438
324	BL2229 (FIGNL1)	4.39704e-33	-0.760422	55.343
325	BL6443 (CCNT2)	2.68586e-32	-0.778787	55.3106
326	BL2400 (DDB2)	1.65087e-32	-0.773256	55.2756
327	BL2465 (NCOA7)	2.79907e-32	-0.759707	53.9264
328	BL2788 (PTEN)	1.56435e-33	-0.715184	52.7739
329	BL1761 (CTBP1)	3.61894e-32	-0.736713	52.1114
330	BL2667 (HDAC2)	1.73382e-32	-0.729329	52.102
331	BL6644 (EPS15L1)	4.09122e-32	-0.733409	51.79
332	BL4953 (TRIP11)	2.46574e-32	-0.726208	51.632
333	BL8333 (C1orf55)	9.36462e-32	-0.730639	51.0201
334	CBC752 (USP9X)	6.22211e-32	-0.726036	50.9796
335	BL1832 (NIPBL)	9.5227e-34	-0.686319	50.9736
336	BL2225 (MAPK14)	4.89999e-32	-0.721526	50.8277
337	BL6174 (TDP1)	1.18688e-32	-0.707355	50.7938
338	BL4287 (PPP2R5A)	1.03307e-31	-0.727173	50.7113
339	BL5889 (ENAH)	4.39704e-33	-0.696578	50.6965
340	BL6680 (SETD7)	7.44263e-32	-0.721382	50.5318
341	BL1012 (ZHX1)	8.43913e-33	-0.698629	50.399
342	CBC41 (NAT10)	2.67212e-32	-0.699501	49.6811
343	BL2000 (RIF1)	9.37118e-32	-0.709469	49.5418
344	BL2784 (PARK7)	1.72121e-31	-0.713169	49.3844
345	BL1100 (HIPK2)	4.68513e-32	-0.698472	49.2323
346	BL1820 (IRF3)	1.30918e-32	-0.680839	48.825
347	EPI-2424-1 (SUFU)	5.23144e-32	-0.69056	48.6044
348	BL434 (NCOA1)	4.90926e-32	-0.685153	48.2654
349	BL237 (RAD17)	1.35245e-31	-0.691628	48.0539
350	BL1014 (INTS3)	3.17992e-32	-0.676614	47.9459
351	a-HAUSP (USP7)	1.10739e-31	-0.685911	47.788
352	BL6754 (PHF8)	1.63833e-31	-0.688754	47.7247
353	SC-8005 (ESR1)	2.53253e-32	-0.661431	47.0108
354	BL6780 (NIPBL)	1.14711e-31	-0.672128	46.8059
355	BL2366 (KIAA0528)	2.6848e-31	-0.676871	46.5774
356	BL1734 (TBL1XR1)	9.94907e-32	-0.667345	46.5623
357	BL2750 (SNW1)	6.94001e-32	-0.663181	46.4994
358	BL9487 (EYA3)	4.51367e-32	-0.645804	45.5421
359	BL2383 (TAOK1)	9.36462e-32	-0.650941	45.4549
360	BL2587 (NCOR2)	4.11555e-31	-0.661601	45.2598
361	BL2569 (C17orf71)	7.4206e-31	-0.666687	45.2287
362	BL2463 (TGS1)	3.26324e-31	-0.655906	45.012
363	BL7129 (CCDC124)	1.64111e-31	-0.643108	44.5618
364	BL1352 (FUS)	1.76548e-31	-0.639484	44.2675
365	BL1051 (N4BP2)	6.94001e-32	-0.631225	44.2588
366	BL1145 (LMO1)	1.33513e-31	-0.63663	44.2391
367	BL2418 (UBAP2L)	1.76445e-32	-0.615327	43.9489
368	BL3752 (CBX8)	7.00341e-31	-0.642561	43.6275
369	BL4891 (CDC20)	9.11566e-31	-0.644709	43.61
370	BL3964 (PES1)	3.97615e-31	-0.636632	43.5713
371	BL2381 (TAOK1)	6.90973e-31	-0.637848	43.3144
372	BL703 (TBK1)	5.77038e-32	-0.615357	43.2527
373	BL2196 (USP4)	1.96307e-31	-0.617346	42.6729
374	BL4168 (DTL)	6.21339e-31	-0.625642	42.5504
375	BL595 (APTX)	1.12363e-30	-0.628707	42.4041
376	BL7341 (WDFY3)	3.27604e-31	-0.613439	42.0969
377	BL4911 (PML)	8.47055e-31	-0.618717	41.8957
378	BL1460 (MAD2L1)	3.04083e-31	-0.606185	41.6394
379	BL6872 (ALMS1)	5.97689e-31	-0.611847	41.6343
380	BL4588 (CHAF1B)	9.37633e-31	-0.614028	41.5189
381	BL4927 (TRIM37)	3.10922e-31	-0.598137	41.0749
382	BL2881 (CHEK2)	1.13192e-30	-0.608946	41.0684
383	BL695 (CC2D1A)	2.50707e-33	-0.559085	40.997
384	BL9499 (EYA4)	3.54648e-31	-0.596973	40.9212
385	BL5424 (ERCC3)	1.09054e-30	-0.604863	40.811
386	BL2753 (LCOR)	9.42867e-31	-0.601999	40.7037
387	BL6647 (EPS15)	4.53348e-31	-0.588697	40.2171
388	BL1042 (AGAP1)	7.7476e-31	-0.590919	40.0646
389	EPI-1614-1 (HDAC4)	5.08888e-31	-0.583199	39.7772
390	BL2466 (NCOA7)	1.33824e-30	-0.578805	38.9431
391	BL3628 (KDM3A)	1.73617e-30	-0.578052	38.7462
392	BL7041 (NFKB2)	1.89483e-30	-0.577817	38.6814
393	BL2367 (KIAA0528)	4.97681e-31	-0.565645	38.5911
394	BL8271 (VPS4B)	3.98046e-31	-0.558288	38.2094
395	BL3609 (MAZ)	1.96307e-31	-0.549987	38.0168
396	BL553 (TRIM28)	8.17635e-32	-0.539017	37.7083
397	BL7477 (CHTF18)	3.75675e-30	-0.565354	37.4726
398	BL323 (MSH2)	6.61846e-32	-0.531709	37.3034
399	BL1868 (TRIP4)	1.12363e-30	-0.553052	37.3015
400	BL6598 (FBXW7)	2.65635e-30	-0.558743	37.2199
401	BL3314 (RNF40)	3.52945e-30	-0.559814	37.1376
402	BL6501 (PTK2)	4.67059e-30	-0.541756	35.7945
403	BL7201 (EPS8L2)	1.60734e-30	-0.52665	35.3401
404	BL6425 (CCNH)	1.29458e-29	-0.541731	35.256
405	BL57 (HELLS)	4.2502e-30	-0.531347	35.1556
406	BL2700 (STK24)	1.54093e-29	-0.53941	35.0173
407	BL1426 (FOXO1)	1.20075e-30	-0.514559	34.6737
408	BL1027 (INTS9)	3.16967e-30	-0.520834	34.6052
409	BL4553 (TRIM33)	5.52298e-30	-0.519237	34.2221
410	BL7700 (ARHGAP29)	3.86154e-31	-0.498369	34.121
411	BL2262 (DOCK9)	1.57525e-29	-0.523024	33.9432
412	a-BRCC36 (BRCC3)	3.61061e-30	-0.510218	33.8371
413	BL2001 (RIF1)	6.96163e-30	-0.508802	33.4226
414	BL1020 (FAM184B)	5.68095e-30	-0.506706	33.3831
415	SC-372 (RELA)	2.38672e-30	-0.49986	33.3498
416	BL1800 (BCL11B)	2.12227e-30	-0.491206	32.8289
417	BL756 (CSNK2A2)	1.63286e-29	-0.502229	32.5768
418	BL469 (AURKA)	1.67068e-29	-0.498652	32.3345
419	BL7535 (NOTCH1)	7.14972e-30	-0.49131	32.2616
420	BL2445 (SAFB)	6.01125e-30	-0.489256	32.207
421	BL443 (EP300)	2.88602e-30	-0.48231	32.0896
422	BL3631 (KDM2A)	1.68726e-29	-0.486986	31.5757
423	BL9239 (GREB1)	1.00335e-29	-0.480741	31.407
424	BL391 (RAD21)	1.31015e-29	-0.48176	31.3484
425	BL2394 (CDT1)	2.01886e-29	-0.48463	31.3412
426	CBC31 (POLDIP3)	2.57987e-29	-0.478854	30.8578
427	EPI-1970-1 (MAP1LC3A)	1.7363e-29	-0.474477	30.7529
428	BL5428 (ERCC4)	1.50208e-29	-0.470449	30.5514
429	SC-8051 (JUNB)	1.28308e-30	-0.453085	30.5023
430	BL4165 (DTL)	2.57987e-29	-0.471255	30.3681
431	BL4516 (ATRX)	2.9804e-29	-0.468566	30.1303
432	BL6339 (ANKRD17)	1.67627e-29	-0.460072	29.8323
433	BL757 (BANP)	1.46682e-29	-0.450824	29.2866
434	BL2294 (EDC4)	1.90745e-29	-0.452152	29.2645
435	GTX111188 (BRE)	1.59792e-30	-0.435418	29.2196
436	BL1164 (SNIP1)	6.96163e-30	-0.444439	29.1946
437	BL1687 (BUB3)	3.04206e-29	-0.453854	29.176
438	BL4961 (ABI1)	1.37886e-29	-0.447919	29.1245
439	BL2594 (PIAS2)	5.48455e-30	-0.439006	28.9362
440	BL597 (APTX)	1.9187e-29	-0.446638	28.906
441	BL2356 (MLF1)	6.20074e-30	-0.436996	28.7543
442	BL2133 (SSBP3)	2.32656e-29	-0.444316	28.6741
443	BL2847 (MED27)	2.05967e-29	-0.439332	28.404
444	BL2155 (USP34)	4.11874e-30	-0.425887	28.1903
445	BL1731 (SPEN)	7.28851e-30	-0.427277	28.0498
446	BL5999 (FOXM1)	2.95433e-29	-0.435672	28.018
447	BL3555 (SUPT5H)	2.07997e-29	-0.429096	27.739
448	BL2385 (ERCC4)	6.78413e-29	-0.434765	27.6097
449	BL1019 (INTS5)	2.34267e-29	-0.42464	27.4023
450	BL4783 (AKT1S1)	4.79958e-29	-0.423395	27.0304
451	BL4508 (SMARCAD1)	1.05566e-29	-0.409305	26.7202
452	BL-ATM (ATM)	4.6591e-29	-0.417399	26.6592
453	BL4381 (NASP)	2.76255e-29	-0.401169	25.8251
454	BL773 (TREX1)	1.63726e-28	-0.411974	25.8108
455	BL8602 (MAST2)	1.69035e-29	-0.39504	25.614
456	CBC411 (AHCTF1)	3.65617e-29	-0.399439	25.6063
457	BL5554 (TWISTNB)	7.26425e-29	-0.390786	24.7918
458	BL2839 (UIMC1)	1.47855e-28	-0.389175	24.4196
459	BL3837 (KDM5A)	2.71605e-28	-0.38786	24.1109
460	BL6755 (PHF8)	2.49189e-28	-0.386757	24.0741
461	SC-596 (CCNA2)	5.68938e-29	-0.375101	23.8851
462	BL1801 (BCL11B)	1.20527e-28	-0.378801	23.8445
463	BL1096 (DYRK2)	9.41364e-29	-0.376289	23.777
464	BL4237 (PPP2R1A)	9.41364e-29	-0.374278	23.6498
465	BL2270 (TCF12)	2.50675e-29	-0.362973	23.3991
466	BL2390 (CUL4A)	3.2499e-30	-0.348726	23.1621
467	BL4912 (PML)	1.75091e-28	-0.363702	22.7636
468	BL2446 (SAFB)	5.78171e-29	-0.352441	22.4373
469	BL2393 (CDT1)	5.52764e-29	-0.351544	22.3945
470	BL1691 (MAD1L1)	7.26425e-29	-0.349403	22.1664
471	BL2226 (MAPK14)	1.53294e-28	-0.352298	22.0945
472	BL3282 (C7orf27)	4.16458e-28	-0.355053	21.9263
473	BL6881 (TSGA14)	1.53294e-28	-0.348466	21.8541
474	BL4950 (HMGN3)	2.89913e-28	-0.350363	21.7579
475	BL2157 (USP34)	2.94588e-28	-0.332978	20.6736
476	SC-67285 (PPARGC1B)	1.12638e-28	-0.328041	20.6707
477	BL4607 (SAFB2)	3.52805e-28	-0.332746	20.6012
478	BL2754 (LCOR)	7.52999e-28	-0.333165	20.3879
479	BL4267 (PPP2R3B)	3.31442e-29	-0.317088	20.3575
480	BL3196 (SIRT2)	5.85031e-28	-0.324506	19.9367
481	BL1045 (ABL2)	4.25411e-29	-0.310513	19.8599
482	BL2293 (EDC4)	2.0811e-28	-0.317188	19.7988
483	BL7836 (PDLIM7)	4.09818e-28	-0.318408	19.6678
484	BL5431 (ERCC5)	3.6873e-28	-0.316579	19.5876
485	BL6535 (TRAF3IP1)	5.42095e-28	-0.318042	19.5626
486	BL5655 (ANKS3)	1.26791e-28	-0.310016	19.4996
487	SRC3_Wu (NCOA3)	2.00793e-28	-0.309457	19.3267
488	BL6417 (BCR)	1.71307e-28	-0.307754	19.268
489	BL2436 (MED1)	2.4718e-28	-0.308378	19.1971
490	BL5345 (PTPN12)	7.43962e-29	-0.297577	18.8721
491	BL5883 (CIZ1)	4.96607e-28	-0.304942	18.7805
492	BL4547 (HMG20B)	1.12638e-28	-0.295674	18.6313
493	EPI-2341-1 (CDK4)	3.10483e-28	-0.29939	18.5737
494	BL1037 (KDM1)	5.07147e-28	-0.299588	18.445
495	EPI-1664-1 (MALT1)	3.71205e-29	-0.286716	18.3764
496	BL308 (SMC1A)	2.56924e-28	-0.293327	18.2501
497	SC-954 (CDC2)	6.31786e-28	-0.29586	18.1552
498	BL5634 (AKAP12)	3.64124e-28	-0.291372	18.031
499	BL2263 (DOCK9)	4.89728e-28	-0.288682	17.7825
500	BL9173 (MALT1)	5.34169e-28	-0.278419	17.1284
501	BL5423 (ERCC3)	7.88503e-28	-0.271181	16.5844
502	BL3203 (SIRT1)	1.98737e-27	-0.270734	16.3156
503	BL586 (FEN1)	8.1187e-28	-0.265444	16.2274
504	BL7252 (MLH3)	4.27874e-28	-0.259634	16.0272
505	a-CLSPN (CLSPN)	7.66283e-28	-0.261478	15.997
506	BL2617 (EIF2AK4)	5.42095e-28	-0.257298	15.8262
507	BL5123 (PAK2)	2.79554e-27	-0.258706	15.5049
508	BL-PDS5B (PDS5B)	5.29517e-28	-0.250651	15.4218
509	BL5433 (ERCC6)	2.1226e-27	-0.25219	15.1824
510	BL7566 (HERC2)	1.77613e-27	-0.250274	15.1084
511	BL3467 (SUPT6H)	1.74597e-27	-0.244667	14.7732
512	BL9238 (GREB1)	6.72312e-28	-0.240336	14.734
513	BL6657 (GRLF1)	8.7815e-28	-0.241277	14.7315
514	CBC682 (GIT1)	1.90383e-27	-0.24276	14.6389
515	BL1167 (MCPH1)	1.87254e-27	-0.230147	13.8816
516	BL2094 (MSH2)	1.98705e-27	-0.228657	13.7799
517	BL2805 (UBR5)	2.97025e-28	-0.218881	13.5883
518	BL4398 (ARFGEF2)	3.73137e-27	-0.227557	13.5732
519	BL8524 (CLASP2)	6.5551e-28	-0.218836	13.4211
520	BL1737 (CARM1)	3.15981e-27	-0.219066	13.1028
521	BL6127 (OXSR1)	7.94238e-28	-0.213643	13.0649
522	BL9241 (GREB1)	4.54e-28	-0.209429	12.9161
523	BL991 (INCENP)	2.60997e-27	-0.214859	12.8914
524	SC-28236 (BAP1)	1.53578e-27	-0.212164	12.8374
525	BL9240 (GREB1)	7.94238e-28	-0.206687	12.6395
526	SC-232 (POU2F1)	5.95629e-28	-0.205226	12.6052
527	BL2640 (TERF2)	3.86022e-27	-0.210083	12.5242
528	BL3907 (USP28)	6.53801e-27	-0.21099	12.4714
529	BL2271 (TCF12)	1.13739e-27	-0.198821	12.0882
530	BL7546 (FOXP3)	4.73275e-27	-0.198663	11.804
531	EPI-2589-1 (RPA1)	4.47203e-27	-0.19281	11.4668
532	BL2365 (KIAA0528)	4.97776e-27	-0.191457	11.3672
533	PHF8 (PHF8)	1.06144e-26	-0.182994	10.7302
534	BL457 (TCERG1)	5.16243e-27	-0.180568	10.7145
535	SC-286 (CSK)	1.32465e-26	-0.183292	10.7084
536	BL6524 (BRAF)	7.80929e-28	-0.173662	10.6219
537	BL8568 (MAP3K2)	2.32096e-28	-0.164693	10.2625
538	CBC632 (AKAP13)	5.53949e-27	-0.172025	10.1957
539	BL4827 (CEP350)	1.97518e-27	-0.159558	9.61602
540	BL2132 (RBM15)	7.3144e-27	-0.162948	9.61396
541	JQ007 (MSH6)	1.28334e-26	-0.157775	9.22233
542	BL3632 (KDM2A)	1.39241e-26	-0.15739	9.18809
543	BL6202 (ESRRA)	1.556e-26	-0.155934	9.08673
544	BL809 (PRKAA1)	7.3144e-27	-0.151615	8.94529
545	BL2608 (HDAC1)	1.1573e-26	-0.151526	8.8722
546	BL4869 (PCM1)	3.88367e-27	-0.147812	8.81128
547	BL5519 (PCNT)	1.1815e-27	-0.139323	8.46628
548	BL2505 (PITX1)	6.27984e-27	-0.142684	8.43909
549	RET (RET)	2.56957e-26	-0.145747	8.42216
550	CBC641 (CC2D1B)	2.45065e-26	-0.145427	8.41033
551	BL7432 (ZNF326)	1.21255e-26	-0.135341	7.91844
552	BL1031 (ZMYM3)	4.97776e-27	-0.132308	7.85545
553	BL759 (BANP)	2.04244e-26	-0.129003	7.48352
554	BL4914 (TRIM16)	1.53787e-26	-0.126157	7.35269
555	BL2779 (SUV39H1)	4.88957e-27	-0.12065	7.16499
556	BL6604 (CDC42EP3)	3.51989e-26	-0.117603	6.76025
557	SC-48849 (BRE)	3.29555e-26	-0.11612	6.68224
558	BL5032 (CHD7)	5.70833e-28	-0.108396	6.66197
559	BL6324 (ABL1)	2.20757e-26	-0.113451	6.57274
560	BL3942 (P4HA2)	1.04579e-26	-0.110698	6.49245
561	BL677 (LEO1)	7.96781e-27	-0.10983	6.47076
562	BL1003 (ATF7IP)	3.17674e-26	-0.107841	6.20958
563	SC-867 (KIF23)	1.1815e-27	-0.102143	6.20694
564	N2 (ESCO2)	1.42477e-26	-0.103672	6.04996
565	BL7903 (C16orf53)	1.34288e-26	-0.0940395	5.49307
566	BL7075 (NFKBIB)	4.11041e-26	-0.089022	5.10457
567	EPI-2416-1 (HMGB3)	2.52724e-27	-0.0820604	4.92607
568	BL1106 (CENPC1)	8.20648e-27	-0.0830637	4.89151
569	CBC611 (RNF20)	6.19985e-26	-0.0848523	4.83088
570	BL3841 (KDM5B)	3.88756e-26	-0.0838951	4.81469
571	BL2041 (XRN2)	1.74972e-27	-0.0796494	4.80927
572	BL892 (BLM)	1.1815e-27	-0.0761774	4.6291
573	CBC361 (MALT1)	2.03535e-26	-0.0792455	4.59722
574	SC-28676 (SATB1)	2.03903e-27	-0.0751036	4.52429
575	BL9460 (ARNTL)	1.33428e-26	-0.0733686	4.28597
576	BL3200 (SIRT1)	3.963e-26	-0.0683677	3.92239
577	BL4905 (C19orf2)	6.31058e-27	-0.0655888	3.87908
578	BL8641 (MINK1)	2.70136e-26	-0.0661956	3.82212
579	BL1010 (FKBP15)	3.58348e-26	-0.0540365	3.10543
580	BL3977 (USP10)	1.66506e-25	-0.0548315	3.0691
581	BL7814 (ARHGEF11)	3.46336e-26	-0.0487628	2.80377
582	BL6487 (ERF)	1.29705e-25	-0.0492256	2.76729
583	BL1039 (RCOR1)	8.87881e-26	-0.0484727	2.74285
584	BL2757 (CRABP2)	1.55769e-26	-0.040048	2.33371
585	BL9468 (CLOCK)	1.72152e-26	-0.036858	2.1442
586	BL459 (TRIP4)	1.68003e-25	-0.0365083	2.04322
587	BL508 (BRE)	6.22222e-26	-0.0303652	1.72872
588	BL6379 (BCAR1)	8.78124e-26	-0.0263589	1.49178
589	BL1308 (WRN)	1.13255e-25	-0.0206587	1.16402
590	BL8232 (TOP3A)	8.78124e-26	-0.0166037	0.939684
591	BL4960 (ABI1)	5.6496e-26	-0.00909471	0.518618
592	BL7558 (UPF1)	5.34057e-25	-0.00918552	0.503738
593	EPI-2461-1 (RPA2)	1.80859e-26	-0.00219119	0.127367
594	a-PARC (CUL9)	7.79174e-28	-0.000834079	0.0510159
595	BL1578 (MCM8)	1.38643e-25	0.00352487	-0.197933
596	SC-11421 (HDAC7)	4.05252e-26	0.0100786	-0.578019
597	BL2467 (SEC16A)	1.73848e-25	0.0126818	-0.709355
598	BL2295 (EDC4)	2.17697e-25	0.0162082	-0.903039
599	BL3066 (PPM1D)	2.78631e-26	0.0191496	-1.10513
600	BL6392 (PRKAR2A)	3.13459e-25	0.0222481	-1.23173
601	BL9498 (EYA4)	8.70909e-27	0.0219656	-1.29226
602	BL2368 (KIAA0528)	1.68401e-25	0.0233918	-1.30913
603	BL8779 (SEPT9)	1.18583e-25	0.0239385	-1.34776
604	BL6323 (ABL1)	2.0203e-26	0.0266877	-1.54837
605	BL8570 (MAP3K2)	1.38643e-25	0.0321126	-1.80322
606	a-Mip1 ()	8.73357e-26	0.0335038	-1.89621
607	BL4273 (TIPIN)	1.22556e-25	0.0342545	-1.9275
608	BL5763 (IRS2)	3.29199e-25	0.0364929	-2.01864
609	BL1797 (BCL11A)	7.83023e-25	0.0426122	-2.32129
610	BL2683 (PHLPP2)	2.59941e-25	0.0468288	-2.60122
611	BL4494 (SMARCA5)	2.63791e-26	0.0465009	-2.68598
612	BL1477 (PNKP)	1.22951e-25	0.0508638	-2.86202
613	BL3936 (PPP5C)	7.66099e-25	0.0564784	-3.0778
614	CBC412 (AHCTF1)	4.9405e-25	0.0563056	-3.09201
615	BL1575 (CDC2L6)	2.77266e-24	0.06651	-3.54137
616	BL5899 (NIN)	2.52571e-25	0.0642418	-3.57018
617	BL700 (DIDO1)	5.94855e-25	0.0661042	-3.61866
618	BL2213 (LATS2)	2.0162e-25	0.0708197	-3.95104
619	CBC801 ()	2.78217e-24	0.0748534	-3.98548
620	BL3693 (DLGAP5)	8.16334e-25	0.0887722	-4.83257
621	SC-939 (BAG1)	1.09248e-24	0.0922773	-4.9972
622	BL1704 (PHB2)	3.54103e-26	0.0871925	-5.01177
623	BL325 (NCOA2)	4.05209e-25	0.0915091	-5.0432
624	CBC751 (USP9X)	6.79604e-25	0.0977322	-5.33717
625	BL456 (TCERG1)	5.34733e-25	0.0999261	-5.47999
626	SC-583 (CREBBP)	6.88018e-25	0.103532	-5.65295
627	BL596 (APTX)	4.07209e-26	0.102189	-5.86037
628	BL5947 (ZNRF2)	7.27749e-26	0.105722	-6.00247
629	BL4548 (HMG20B)	1.03298e-24	0.112366	-6.09119
630	a-USP9X (USP9X)	2.52659e-25	0.110668	-6.15026
631	BL7002 (ZMYM4)	8.80829e-25	0.117451	-6.38537
632	PHF2-C Ab (PHF2)	3.30571e-24	0.13149	-6.97914
633	BL2838 (UIMC1)	1.41662e-24	0.132245	-7.12785
634	BL8876 (RIOK2)	9.75317e-26	0.129666	-7.32525
635	BL2444 (RPL7)	1.61254e-24	0.136618	-7.34606
636	BL7067 (IKBKB)	3.39214e-24	0.138495	-7.34756
637	BL1095 (DYRK2)	2.01968e-24	0.142037	-7.60614
638	BL7270 (NRBF2)	3.06809e-25	0.142234	-7.87735
639	BL5030 (CHD6)	2.62356e-24	0.149865	-7.98682
640	BL2928 (BHLHE40)	1.74523e-24	0.152361	-8.1808
641	BL8209 (UTP3)	2.77099e-24	0.155364	-8.27244
642	BL4557 (ATXN10)	1.81833e-25	0.148635	-8.30747
643	BL2752 (LCOR)	4.12934e-24	0.161981	-8.56343
644	CBC542 (CYLD)	3.60251e-24	0.163667	-8.67394
645	BL5021 (CHD1)	8.62342e-25	0.160077	-8.70597
646	BL6197 (NR2F6)	6.88018e-25	0.161716	-8.82986
647	BL8473 (MADD)	3.15499e-24	0.167227	-8.88351
648	BL2251 (HPS5)	2.31588e-24	0.171133	-9.14133
649	BL3695 (DLGAP5)	9.86759e-24	0.178564	-9.28978
650	BL4457 (AATF)	6.84597e-24	0.18566	-9.72342
651	BL7647 (MAP3K7)	2.99672e-24	0.188571	-10.0268
652	BL2031 (RFWD2)	7.15518e-24	0.191762	-10.0358
653	BL8654 (BCCIP)	8.02171e-25	0.187819	-10.2275
654	BL1028 (INTS9)	8.02408e-24	0.199796	-10.4343
655	BL1005 (WAPAL)	8.02171e-25	0.192974	-10.5082
656	BL5038 (CHD8)	6.86219e-24	0.200812	-10.5169
657	BL2156 (USP34)	6.86219e-24	0.204415	-10.7056
658	SC-28673 (ATF1)	2.31309e-25	0.192457	-10.7114
659	BL5295 (ARID5B)	1.82926e-24	0.202452	-10.8611
660	CBC192 (ERCC6L)	2.93749e-24	0.205432	-10.9271
661	CBC681 (GIT1)	9.39604e-24	0.210019	-10.9356
662	BL449 (PPARGC1A)	5.86004e-25	0.199723	-10.9359
663	BL4670 (PPP2R5D)	5.26533e-24	0.208243	-10.9594
664	UHRF1 (UHRF2)	1.21687e-23	0.211545	-10.9631
665	BL6997 (ZKSCAN1)	5.86004e-25	0.203488	-11.142
666	EPI-1625-1 (ITK)	2.0883e-24	0.210156	-11.2473
667	BL2296 (EDC4)	1.03642e-23	0.217024	-11.2806
668	BL6311 (ELL)	9.4228e-24	0.218174	-11.3602
669	BL448 (PPARGC1A)	3.48376e-24	0.215347	-11.4194
670	SC-28748 (TGFB1I1)	5.15846e-25	0.218811	-12.0069
671	BL1238 (MAML1)	6.86219e-24	0.233267	-12.2167
672	BL1099 (HIPK2)	7.48319e-24	0.236171	-12.3497
673	BL7037 (NFKB1)	1.45874e-23	0.240586	-12.4255
674	BL2453 (ZFPM2)	1.57323e-23	0.241368	-12.4487
675	BL5039 (CHD9)	5.86004e-25	0.227957	-12.4818
676	BL6548 (RAI1)	3.77057e-24	0.235746	-12.4838
677	BL9584 (ELF4)	2.45252e-25	0.224935	-12.5066
678	BL5670 (KANK2)	1.81334e-23	0.248142	-12.7642
679	BL1009 (FKBP15)	4.84732e-24	0.247998	-13.0715
680	BL5687 (ANKRD57)	2.64249e-23	0.256521	-13.1004
681	BL2593 (RPL7A)	3.39744e-23	0.259813	-13.2065
682	BL6794 (XPA)	1.10132e-24	0.249938	-13.5336
683	BL2519 (VCP)	2.56132e-23	0.264933	-13.5379
684	BL6591 (NUMBL)	4.87501e-24	0.257745	-13.5841
685	BL5118 (PAK1)	1.80306e-23	0.264094	-13.5859
686	EPI-2488-1 (TRIB3)	1.44759e-25	0.244441	-13.716
687	BL5689 (ANKRD57)	3.82548e-24	0.26054	-13.7934
688	SC-48847 (BRE)	6.67724e-23	0.275626	-13.8295
689	BL1002 (ATF7IP)	5.5892e-23	0.274728	-13.832
690	BL2016 (AGAP3)	9.41722e-24	0.272995	-14.2147
691	BL2730 (SIN3A)	4.58295e-23	0.282917	-14.2977
692	BL1681 (BUB1)	7.96672e-24	0.275755	-14.4027
693	BL8325 (CCDC86)	8.69286e-26	0.254893	-14.4269
694	BL1867 (TRIP4)	5.50229e-25	0.268824	-14.7352
695	CBC184 (BICD2)	5.67216e-23	0.295466	-14.8721
696	SC-66857 (DCLK1)	2.45252e-25	0.269009	-14.9571
697	BL5415 (DHX57)	1.37287e-24	0.279462	-15.0711
698	BL4464 (CEP170)	6.21998e-24	0.288339	-15.1276
699	BL6410 (BCOR)	3.17696e-23	0.299589	-15.2464
700	BL9456 (CRY2)	1.85992e-23	0.301706	-15.5122
701	BL482 (MAP3K7IP3)	1.48463e-23	0.302974	-15.6427
702	BL4941 (TRIM3)	3.51314e-23	0.310233	-15.7598
703	BL2755 (LCOR)	5.41793e-23	0.313147	-15.7743
704	BL2439 (RBM9)	3.33457e-23	0.324685	-16.5082
705	BL7869 (RAPGEF2)	6.69003e-23	0.334782	-16.7977
706	BL697 (CC2D1A)	1.61733e-22	0.34252	-16.8922
707	BL2800 (CCNA1)	6.69003e-23	0.338026	-16.9604
708	BL1914 (RBBP8)	4.01109e-23	0.334961	-16.9721
709	BL2454 (ZFPM2)	6.41297e-23	0.338706	-17.0075
710	BL7111 (SATB2)	5.49939e-23	0.339825	-17.1136
711	SC-187 (ATF2)	0.0233491	4.57665	-17.1877
712	SC-67041 (PRAME)	9.98686e-24	0.331326	-17.2337
713	BL6340 (ANKRD17)	2.74305e-24	0.327788	-17.4558
714	BL5022 (CHD1)	5.41197e-24	0.333254	-17.5299
715	BL4857 (CIC)	2.70339e-23	0.343629	-17.5416
716	CBC194 (ERCC6L)	1.62861e-22	0.356767	-17.5928
717	BL438 (NCOA3)	1.65604e-23	0.354294	-18.2557
718	BL6566 (KNTC1)	3.38879e-23	0.359393	-18.2686
719	BL821 (NOC3L)	2.74305e-24	0.343633	-18.2996
720	BL5166 (CDKN2A)	1.37832e-22	0.370392	-18.3246
721	CBC631 (AKAP13)	1.39588e-23	0.360314	-18.6244
722	BL2371 (SYK)	3.3682e-23	0.368664	-18.7411
723	BL9419 (KIAA1804)	3.49037e-24	0.354318	-18.7886
724	BL2230 (FIGNL1)	3.38879e-23	0.370035	-18.8096
725	BL1023 (INTS8)	3.96143e-25	0.343095	-18.9157
726	BL6350 (ATF7)	1.28005e-23	0.36656	-18.9785
727	BL6012 (PHIP)	1.19991e-23	0.369949	-19.1768
728	BL8561 (CAMSAP1L1)	7.07232e-24	0.371281	-19.4346
729	BL867 (ASH2L)	0.0237439	5.28317	-19.7554
730	BL5638 (AKAP13)	4.24126e-22	0.409895	-19.8325
731	BL8550 (ITPR1)	3.68706e-24	0.378923	-20.0737
732	SC-28749 (NCOA4)	8.20044e-25	0.373993	-20.3582
733	BL5254 (TAF3)	2.01865e-23	0.404357	-20.7575
734	BL2780 (SUV39H1)	2.88684e-22	0.426149	-20.7802
735	BL6011 (PHIP)	3.10207e-22	0.428364	-20.8579
736	BL458 (TRIP4)	1.89478e-22	0.428203	-21.0534
737	BL4545 (HMG20B)	2.01308e-22	0.43045	-21.1395
738	BL2738 (ZNF335)	2.07276e-22	0.433535	-21.2789
739	BL8472 (MADD)	3.78819e-22	0.439003	-21.2899
740	CBC183 (BICD2)	2.35165e-22	0.438417	-21.4655
741	BL2712 (FANCE)	1.35689e-22	0.435052	-21.5291
742	BL2310 (MLLT3)	2.3569e-22	0.442381	-21.6592
743	BL8804 (STIL)	1.06296e-23	0.418464	-21.7412
744	BL7507 (SOS1)	1.67932e-22	0.442692	-21.8169
745	a-TSPYL1 (TSPYL1)	2.39067e-23	0.426888	-21.8425
746	BL2769 (PRMT2)	7.10922e-22	0.456229	-21.8445
747	BL663 (RFC3)	2.70666e-24	0.411194	-21.9017
748	SC-67074 (SENP1)	8.32754e-22	0.464157	-22.1547
749	BL1585 (EGFR)	1.35689e-22	0.44834	-22.1867
750	BL1740 (CDK7)	7.13878e-22	0.47006	-22.5053
751	BL6322 (SFN)	8.32754e-22	0.472228	-22.54
752	BL441 (CREBBP)	3.60737e-22	0.468817	-22.7581
753	BL7394 (CDK2)	1.35689e-22	0.460052	-22.7663
754	BL2837 (UIMC1)	6.53496e-22	0.475545	-22.8088
755	BL440 (CREBBP)	9.15366e-24	0.440026	-22.9228
756	BL2193 (USP4)	5.26959e-23	0.456344	-22.9997
757	BL404 (RAD9A)	0.0448662	7.41289	-23.006
758	BL1536 (TREX1)	7.92818e-22	0.482341	-23.044
759	BL5855 (CDCA3)	1.1195e-21	0.493128	-23.3971
760	BL2760 (MED17)	5.66579e-22	0.487973	-23.4721
761	BL699 (DIDO1)	9.05926e-23	0.470566	-23.4736
762	BL5231 (TAF2)	0.0107462	5.23026	-23.6865
763	BL1437 (PIM1)	1.15507e-21	0.506042	-23.9947
764	BL9429 (C7orf20)	1.90029e-22	0.491356	-24.1583
765	CBC651 (AGAP3)	2.31001e-22	0.494356	-24.2125
766	BL4249 (PPP2R2B)	2.31001e-22	0.496382	-24.3117
767	BL6616 (CDC42EP1)	2.31001e-22	0.497306	-24.357
768	BL810 (PRKAA2)	6.82839e-23	0.489619	-24.5572
769	BL6238 (TRERF1)	1.1897e-21	0.519033	-24.5966
770	BL8224 (ASXL2)	0.0129559	5.72328	-24.8554
771	BL2768 (PRMT2)	1.39994e-21	0.527427	-24.9098
772	BL5138 (GSK3B)	2.9561e-23	0.48914	-24.9273
773	BL1097 (DYRK3)	8.06628e-23	0.505479	-25.2732
774	CBC552 (TACC3)	3.06492e-21	0.544429	-25.2974
775	BL275 (RFC2)	1.90029e-22	0.517263	-25.4321
776	BL8931 (SRPK1)	1.55674e-23	0.493119	-25.4374
777	BRD4-C (BRD4)	8.35126e-22	0.533163	-25.4476
778	BL3390 (E2F1)	1.03618e-21	0.536019	-25.4716
779	SC-50 (RB1)	1.54591e-21	0.54557	-25.7153
780	SC-185 (BCL3)	1.8933e-21	0.549768	-25.805
781	CBC52 (NAT13)	1.17449e-21	0.548018	-25.9765
782	BL5995 (ZNF638)	2.6132e-21	0.559124	-26.066
783	BL1865 (FHL2)	8.15511e-22	0.55939	-26.71
784	SC-952 (CCNF)	0.0505169	9.03128	-26.9624
785	BL8187 (OXR1)	6.92173e-23	0.538739	-27.015
786	BL5646 (ANKIB1)	4.90433e-22	0.564465	-27.2314
787	BL5026 (CHD3)	5.15803e-21	0.594429	-27.3184
788	BL6346 (ATF2)	1.77914e-22	0.560643	-27.5997
789	BL5036 (CHD8)	1.21143e-21	0.587464	-27.8296
790	BL7844 (ARHGEF16)	1.5838e-22	0.566716	-27.9601
791	BL2136 (ROCK1)	2.41501e-22	0.573984	-28.0892
792	BL1309 (WRN)	1.03412e-21	0.592757	-28.1682
793	BL4488 (KDM5C)	4.53601e-21	0.612438	-28.2233
794	BL2588 (NCOR2)	7.96246e-21	0.620049	-28.2397
795	BL3169 (ESPL1)	4.61589e-22	0.584998	-28.2568
796	BL6024 (WDR4)	7.39812e-23	0.564463	-28.2704
797	BL480 (UBE3A)	1.84494e-21	0.602624	-28.3008
798	BL8445 (MAP2K1)	0.0143426	6.71217	-28.4712
799	BL7472 (ADRM1)	4.92089e-21	0.619214	-28.4859
800	CBC331 (ARAF)	1.5434e-21	0.608238	-28.6693
801	BL8262 (PPIG)	9.88645e-23	0.576919	-28.7292
802	BRD4-N (BRD4)	2.79452e-21	0.617411	-28.7442
803	BL7062 (CHUK)	6.92173e-23	0.573286	-28.7474
804	BL269 (MCM8)	7.18285e-21	0.631243	-28.8116
805	SC-7216 ()	2.9561e-23	0.565953	-28.8418
806	SC-198 (CCNE1)	0.00446716	5.35231	-28.9315
807	BL5271 (TOPORS)	5.52044e-23	0.575416	-28.9773
808	BL2786 (PSMC5)	2.76726e-21	0.625053	-29.1053
809	BL5361 (SSH1)	5.52044e-23	0.579876	-29.2019
810	BL6517 (BMI1)	2.14264e-21	0.627628	-29.3835
811	BL1569 (TRIM21)	4.21041e-21	0.636838	-29.3921
812	BL405 (RFC3)	8.8936e-21	0.647562	-29.4234
813	BL3172 (MAVS)	9.80602e-22	0.619427	-29.4663
814	BL1049 (C11orf30)	1.65391e-21	0.626147	-29.4732
815	BL6987 (ZCCHC8)	1.77914e-22	0.598949	-29.4854
816	BL1165 (TRIM24)	8.16389e-22	0.618381	-29.5267
817	BL3173 (MAVS)	6.41934e-22	0.61659	-29.584
818	EPI-1236-1 (MAP2K2)	6.87563e-24	0.565563	-29.6195
819	EPI-1550-1 (SRC)	4.05895e-21	0.644737	-29.7796
820	BL2138 (ROCK1)	1.04483e-21	0.628321	-29.8541
821	BL7137 (CCDC28A)	6.41934e-22	0.623502	-29.9157
822	BL2252 (HPS5)	2.71663e-22	0.618243	-30.184
823	BL4773 (MTOR)	5.1896e-21	0.669741	-30.7762
824	BL268 (MCM8)	7.59208e-21	0.67675	-30.852
825	SC-8987 (HNF4A)	7.6249e-20	0.71206	-30.8742
826	BL5856 (CDCA3)	1.47033e-20	0.691252	-31.069
827	BL6413 (BCOR)	1.23921e-20	0.688835	-31.0758
828	BL2498 (DOT1L)	1.44795e-20	0.693885	-31.1964
829	BL5657 (ANKZF1)	2.77696e-20	0.705389	-31.2718
830	BL2745 (C1D)	7.18142e-21	0.687427	-31.376
831	BL130 (MSH6)	1.94952e-20	0.705684	-31.5258
832	BL2797 (CKLF)	0.00262784	5.31353	-31.5352
833	BL1550 (HIPK2)	2.67223e-20	0.714124	-31.6857
834	BL4651 (KIF22)	5.99608e-22	0.659871	-31.704
835	BL7740 (CCNK)	2.09818e-20	0.713459	-31.8215
836	BL653 (CUL7)	1.36592e-22	0.656532	-32.4859
837	BL5659 (ANKZF1)	1.14468e-20	0.721553	-32.6066
838	BL977 (PLK1)	2.17721e-20	0.733063	-32.6713
839	EPI-1962-1 (PRKD2)	7.18142e-21	0.718228	-32.7819
840	BL1805 (MTA1)	1.14709e-20	0.728492	-32.9194
841	a-REGy (PSME3)	5.31992e-22	0.683542	-32.9213
842	BL3509 (KDM4A)	2.23741e-20	0.742318	-33.0644
843	BL978 (PLK1)	1.65391e-21	0.705905	-33.2275
844	BL2764 (HNRNPU)	3.38254e-20	0.753103	-33.2452
845	BL9430 (C7orf20)	2.50123e-20	0.749153	-33.287
846	BL5202 (ROBO1)	0.0217481	8.72312	-33.3747
847	BL2591 (RPL7A)	0.000317565	4.15653	-33.4289
848	SC-584 (EP300)	8.10395e-21	0.734948	-33.4606
849	BL169 (TP53)	2.85138e-20	0.756808	-33.5322
850	BL2792 (TRIM24)	9.68185e-20	0.778419	-33.5689
851	BL6583 (NUMB)	2.56114e-20	0.759016	-33.7081
852	BL7051 (RELA)	5.61841e-21	0.735778	-33.7568
853	BL2063 (CUL5)	5.12373e-23	0.670816	-33.827
854	BL326 (RFX5)	5.56701e-21	0.738186	-33.8723
855	BL129 (MSH6)	3.97211e-20	0.770381	-33.891
856	EPI-1650-1 (MAP2K4)	5.61841e-21	0.741422	-34.0157
857	BL3342 (EVI5)	6.49121e-20	0.788269	-34.3011
858	BL6695 (UTY)	1.55263e-21	0.730446	-34.4271
859	BL4071 (ILKAP)	3.10649e-20	0.780232	-34.5084
860	CS-2126S ()	2.75094e-21	0.741494	-34.5308
861	BL8149 (SIPA1)	2.17644e-20	0.776151	-34.5917
862	BL2250 (HPS5)	3.6693e-20	0.788923	-34.7667
863	BL1882 (DDIT4)	5.21333e-21	0.759441	-34.8965
864	BL3600 (TP53BP2)	1.75096e-22	0.711779	-35.0494
865	BL9484 (EYA2)	3.51995e-21	0.757757	-35.1069
866	BL2854 (MED18)	2.9708e-20	0.795319	-35.2094
867	BL1741 (CDK7)	5.33296e-20	0.808346	-35.3275
868	CS-9665B (CASP3)	5.57408e-19	0.852728	-35.3305
869	BL2074 (RECQL)	1.46718e-21	0.751288	-35.4491
870	BL2287 (ZC3H13)	6.45429e-20	0.814669	-35.4536
871	BL8736 (PRCC)	6.62613e-20	0.81519	-35.4567
872	BL5344 (PTPN12)	1.02736e-21	0.746232	-35.4655
873	BL2003 (RIF1)	7.766e-22	0.743087	-35.5156
874	BL8297 (CLASP1)	0.00387289	6.44356	-35.7464
875	SC-7300 (CREBBP)	0.0120952	8.16209	-36.0033
876	BL5230 (TAF2)	0.000758421	5.02597	-36.0545
877	BL1931 (PPP1R10)	1.74149e-20	0.80611	-36.0996
878	BL8525 (CLASP2)	2.17644e-20	0.813083	-36.2377
879	BL4319 (ANKRD28)	7.06778e-23	0.726252	-36.4036
880	BL6983 (ZBTB40)	1.35022e-19	0.852428	-36.4932
881	BL3032 (ERBB2)	1.17175e-20	0.813532	-36.7459
882	BL4935 (TRIM47)	1.10934e-20	0.812872	-36.7578
883	BL562 (COPS2)	4.36371e-21	0.800205	-36.9044
884	SC-6954 (BRCA1)	1.20698e-19	0.863843	-37.0688
885	CBC612 (RNF20)	4.43268e-20	0.845207	-37.0919
886	BL4507 (SMARCAD1)	0.00195736	5.95918	-37.1191
887	EPI-2516-1 (VTCN1)	4.53138e-22	0.773001	-37.351
888	BL2798 (CCNA1)	5.57297e-20	0.855516	-37.3532
889	BL8783 (FLCN)	0.00527329	7.16535	-37.547
890	BL4934 (TRIM47)	3.06468e-21	0.808602	-37.5725
891	CBC181 (BICD2)	1.94024e-19	0.895741	-38.0294
892	BL4797 (XPO6)	0.00167518	5.97506	-38.1381
893	BL664 (RFC3)	5.21333e-21	0.830272	-38.1512
894	BL9431 (C7orf20)	4.53339e-21	0.828627	-38.186
895	BL4184 (USP16)	1.74149e-20	0.855184	-38.2972
896	BL1109 (CENPF)	2.12646e-19	0.905452	-38.3615
897	BL1756 (MED23)	1.02736e-21	0.813323	-38.654
898	BL2151 (TPR)	9.25348e-21	0.852448	-38.701
899	BL6076 (CCNE1)	1.67594e-19	0.912991	-38.8906
900	BL7553 (DICER1)	7.83827e-21	0.854736	-38.9398
901	BL1231 (BRD8)	2.47175e-22	0.796346	-38.9535
902	BL5618 (DAXX)	2.44782e-20	0.876783	-38.9759
903	SC-242 (ATF2)	0.00190025	6.26197	-39.1871
904	BL2275 (MKRN1)	1.64425e-23	0.762911	-39.3149
905	EPI-2602-1 (COPS3)	1.46581e-20	0.875447	-39.3495
906	BL1828 (RCN1)	2.96353e-20	0.890839	-39.4394
907	BL1098 (DYRK3)	5.22302e-20	0.903393	-39.4992
908	BL1123 (RNF41)	3.41966e-19	0.944434	-39.5829
909	BL2762 (HNRNPU)	1.75719e-19	0.932137	-39.664
910	BL4761 (DLG1)	7.46534e-06	3.36968	-39.6829
911	CBC2231 (AKAP8)	1.88711e-19	0.938249	-39.8591
912	CBC691 (GTPBP2)	7.71322e-19	0.970225	-39.8933
913	BL7163 (DNAJC9)	1.92527e-20	0.894144	-39.9553
914	CBC21 (MLST8)	3.38172e-21	0.865541	-40.1341
915	BL5117 (ILK)	3.28104e-19	0.958563	-40.2118
916	BL6398 (BCAR3)	2.71459e-19	0.95643	-40.2986
917	BL8731 (MLLT1)	3.72034e-20	0.916393	-40.3724
918	BL7552 (DICER1)	7.54686e-19	0.984872	-40.5161
919	CBC561 (BAT3)	2.30144e-19	0.960124	-40.6088
920	BL5515 (FAM129B)	1.92527e-20	0.909964	-40.6622
921	BL132 (MSH6)	5.96901e-21	0.889262	-40.7457
922	BL2265 (DOCK9)	6.27203e-20	0.936494	-40.7812
923	BL6380 (BCAR1)	4.11604e-19	0.97918	-40.8627
924	BL8103 (SHC1)	5.07203e-20	0.935384	-40.9243
925	EPI-1578-1 (EIF4EBP1)	0.000274727	5.02291	-41.1217
926	BL1004 (ATF7IP)	5.75214e-19	0.993352	-41.1277
927	BL2253 (PRKRIR)	2.27579e-19	0.973205	-41.172
928	BL6486 (ERF)	8.08274e-19	1.00832	-41.4174
929	BL8954 (SRPK2)	8.64465e-21	0.91157	-41.444
930	BL4650 (KIF22)	8.08274e-19	1.00913	-41.451
931	CBC171 (AGAP3)	3.67383e-19	0.990823	-41.4571
932	ABM-2052 (6H2.1) (PTEN)	3.43212e-23	0.81608	-41.4747
933	BL9709 (LIMK1)	0.00155272	6.43216	-41.5404
934	EPI-1629-1 (SHC1)	3.4094e-19	0.995293	-41.7165
935	BL4460 (AATF)	1.41411e-22	0.845907	-41.8293
936	BL8231 (TOP3A)	8.08274e-19	1.0186	-41.84
937	BL6534 (TRAF3IP1)	8.08274e-19	1.01933	-41.8699
938	BL671 (HUWE1)	1.1297e-23	0.810234	-42.0473
939	BL4187 (USP19)	9.42278e-19	1.02936	-42.1288
940	BL2793 (TRIM24)	4.08246e-19	1.01376	-42.313
941	BL5157 (SGOL2)	1.74747e-20	0.945614	-42.3447
942	EPI-1958-1 (KCNJ11)	1.24526e-19	0.987953	-42.3647
943	CBC2181 (NFRKB)	1.07491e-18	1.03971	-42.4208
944	BL1475 (PNKP)	2.66831e-19	1.0067	-42.4332
945	CBC642 (CC2D1B)	1.05592e-18	1.04347	-42.5896
946	BL702 (TBK1)	0.000233606	5.12176	-42.7586
947	BL2379 (RFWD3)	6.50519e-21	0.938226	-42.9129
948	SC-7230 (ATM)	0.00125426	6.46737	-43.1447
949	EPI-1931-1 (PLCG2)	1.04119e-21	0.908174	-43.1531
950	BL6193 (CASP8AP2)	0.00190025	6.9068	-43.2224
951	BL5973 (ZC3H11A)	2.0994e-19	1.02126	-43.2802
952	BL1835 (CAMK4)	6.50519e-21	0.950708	-43.4838
953	CBC2201 (RXRB)	1.31805e-19	1.016	-43.5139
954	BL1011 (ZHX1)	6.27203e-20	0.999326	-43.5173
955	BL1571 (ITCH)	1.4325e-21	0.922349	-43.5415
956	BL2389 (CUL4A)	8.31465e-19	1.06182	-43.5861
957	BL567 ()	9.926e-20	1.01815	-43.8851
958	SC-247 (CCNE1)	0.00014207	4.9733	-43.9813
959	BL2751 (SNW1)	1.12208e-18	1.08149	-44.0811
960	BL3348 (ATN1)	1.7139e-18	1.09251	-44.0835
961	BL4277 (TIMELESS)	7.53913e-19	1.0716	-44.0841
962	BL9701 (CAMK1D)	1.07937e-22	0.887522	-44.1198
963	BL4577 (USP47)	1.33193e-19	1.03083	-44.1436
964	BL5049 (POLD3)	1.68146e-18	1.09591	-44.2409
965	BL2254 (PRKRIR)	6.50519e-21	0.969227	-44.3308
966	BL2747 (C1D)	1.64962e-18	1.1043	-44.5983
967	BL5589 (MYBL2)	4.84954e-18	1.13435	-44.6245
968	BL8315 (CCDC50)	1.62018e-20	0.99754	-44.7409
969	BL6687 (ASH1L)	2.61978e-20	1.00955	-44.8128
970	BL6318 (PHF12)	1.5607e-18	1.10902	-44.8482
971	BL1730 (SPEN)	1.33702e-18	1.11144	-45.1117
972	BL8551 (ITPR1)	3.18318e-22	0.927936	-45.1603
973	BL4408 (PAPOLA)	2.41272e-18	1.1294	-45.1937
974	BL2546 (CTCF)	3.88037e-18	1.14589	-45.3288
975	BL2128 (HDAC3)	7.89108e-18	1.16752	-45.3799
976	BL7338 (LRWD1)	9.23605e-19	1.10893	-45.4066
977	BL5700 (MIB2)	1.33193e-19	1.06464	-45.5914
978	BL4506 (SMARCAD1)	2.64191e-19	1.08216	-45.6234
979	CBC591 (KLHL13)	1.04128e-19	1.06081	-45.6741
980	BL6436 (CCNL2)	3.21244e-18	1.14957	-45.6825
981	BL4146 (USP36)	1.27525e-19	1.06626	-45.7007
982	BL2763 (HNRNPU)	6.57038e-18	1.17539	-45.8954
983	BL961 (DNMT1)	4.40877e-19	1.10645	-46.1002
984	BL2785 (PSMC5)	3.43278e-20	1.04501	-46.1183
985	BL860 (CSPG4)	9.23818e-19	1.12756	-46.1694
986	BL8633 (MASTL)	3.43278e-20	1.04653	-46.1853
987	BL906 (TP73)	8.12809e-20	1.07087	-46.3646
988	BL1825 (TAOK3)	1.69939e-19	1.09051	-46.4383
989	BL988 (PDS5A)	1.8684e-17	1.22441	-46.5626
990	CBC173 (AGAP3)	3.76841e-19	1.11594	-46.6659
991	BL2799 (CCNA1)	3.32813e-18	1.17574	-46.6822
992	EPI-1552-1 (CASP2)	4.60401e-05	4.69484	-46.7902
993	BL9178 (GNB2L1)	2.05139e-05	4.35578	-46.92
994	BL7063 (CHUK)	1.65555e-18	1.16534	-47.0604
995	CBC652 (AGAP4)	8.05434e-18	1.21257	-47.1093
996	BL7901 (POLK)	7.87813e-18	1.21609	-47.2683
997	BL6632 (FOXK1)	4.46261e-18	1.20241	-47.4011
998	BL73 (CLSPN)	4.16009e-19	1.13683	-47.4306
999	BL5558 (TOM1)	5.08438e-18	1.20745	-47.4467
1000	BL4711 (PDCD4)	1.27525e-19	1.1081	-47.4938
1001	BL1975 (CSE1L)	2.8872e-06	3.74872	-47.6755
1002	CBC12 (MAP3K1)	2.83953e-17	1.26881	-47.736
1003	BL6077 (METTL3)	2.74867e-19	1.13891	-47.9765
1004	BL1742 (CDK7)	1.14339e-17	1.24591	-47.9809
1005	SC-6233 (ATF2)	1.33193e-19	1.12132	-48.0191
1006	BL3030 (ERBB2)	7.01436e-19	1.16626	-48.0588
1007	BL4310 (SAPS2)	1.27525e-19	1.12306	-48.1351
1008	BL5668 (KANK2)	2.72068e-19	1.14878	-48.4017
1009	EPI-1490-1 (CDC25C)	6.42736e-21	1.05878	-48.4359
1010	BL1232 (BRD8)	2.9779e-20	1.0957	-48.5061
1011	BL1774 (STK10)	1.63006e-20	1.08474	-48.6465
1012	CBC193 (ERCC6L)	1.8896e-16	1.36055	-48.6664
1013	BL989 (PDS5A)	1.35212e-06	3.61297	-48.6794
1014	BL4505 (SMARCAD1)	1.25653e-17	1.27104	-48.831
1015	CBC802 ()	5.12726e-17	1.31984	-48.897
1016	BL3742 (CBX6)	1.62018e-20	1.09169	-48.9637
1017	BL2388 (CUL4A)	5.47005e-18	1.24975	-49.0209
1018	BL1574 (CDC2L6)	7.32726e-18	1.25983	-49.0576
1019	BL1041 (QKI)	5.84734e-20	1.1248	-49.0579
1020	EPI-1615-1 (CHUK)	7.26416e-23	0.979293	-49.0632
1021	BL7513 (ORC1L)	2.53844e-17	1.30037	-49.0633
1022	EPI-1474-1 (RPS6KA3)	5.36685e-20	1.12335	-49.0883
1023	BL1032 (ZMYM3)	1.14587e-19	1.14282	-49.0983
1024	BL2148 (TPR)	2.74867e-19	1.16671	-49.1476
1025	BL1827 (RCN1)	1.64561e-19	1.15713	-49.3102
1026	EPI-1717-1 (PAK3)	0.000462827	6.44659	-49.4221
1027	BL3256 (EIF4ENIF1)	1.14587e-19	1.15165	-49.4775
1028	BL7623 (EML4)	9.8583e-20	1.14997	-49.5736
1029	BL749 (PELP1)	2.21004e-17	1.30971	-49.595
1030	EPI-2249-1 (PTK2B)	0.000211372	5.87146	-49.5981
1031	BL2846 (MED27)	1.92585e-18	1.24463	-50.0817
1032	BL2492 (PARP10)	2.69696e-18	1.2557	-50.1112
1033	BL8288 (TOR1AIP1)	2.59859e-16	1.41448	-50.1568
1034	BL1866 (FHL2)	6.74508e-18	1.2869	-50.2168
1035	BL1033 (ADNP)	8.19651e-18	1.29389	-50.2474
1036	BL5507 (HDAC7)	5.15924e-18	1.28179	-50.3502
1037	CBC174 (AGAP3)	9.32129e-17	1.38086	-50.3531
1038	BL3038 (ERBB4)	3.35388e-18	1.26868	-50.3649
1039	BL3923 (PPP4C)	2.69696e-18	1.26268	-50.39
1040	BL5074 (FANCI)	1.00412e-17	1.30572	-50.4464
1041	BL1008 (FKBP15)	3.35388e-18	1.27237	-50.5113
1042	BL1573 (CDC2L6)	6.40253e-17	1.37507	-50.6453
1043	BL2460 (DDX17)	2.9382e-18	1.27368	-50.7234
1044	BL2796 (CKLF)	4.3423e-05	5.08043	-50.9276
1045	CBC601 (RAD18)	7.16946e-20	1.17382	-50.9653
1046	BL6415 (BCR)	7.65942e-17	1.39041	-50.9694
1047	CBC182 (BICD2)	5.73771e-17	1.38024	-50.9832
1048	BL8216 (PHRF1)	9.09191e-19	1.24846	-51.137
1049	BL2685 (ZBTB7A)	3.25047e-17	1.36437	-51.1505
1050	BL3734 (CBX4)	1.28011e-16	1.41588	-51.1882
1051	BL6423 (CCNC)	1.8896e-16	1.43434	-51.3057
1052	SC-965 (MDM2)	4.00439e-20	1.17115	-51.5135
1053	BL1547 (DYRK2)	1.16415e-18	1.26605	-51.5591
1054	SC-100432 (MAK)	5.62088e-06	4.27917	-51.6004
1055	BL360 (HLTF)	2.33933e-18	1.28991	-51.655
1056	BL3347 (ATN1)	5.76775e-18	1.32082	-51.7413
1057	ZMYND8-D23 (ZMYND8)	4.45721e-17	1.39522	-51.8777
1058	BL1425 (FOXO1)	6.6974e-16	1.51035	-52.1635
1059	BL3413 (RAD52)	6.44114e-05	5.44408	-52.4387
1060	BL2120 (MYST1)	7.26416e-23	1.04687	-52.4489
1061	CBC562 (BAT3)	1.16474e-18	1.28955	-52.5162
1062	BL2397 (DDB2)	6.54055e-16	1.52022	-52.5391
1063	EPI-1526-1 (BAG1)	3.66162e-07	3.55959	-52.5854
1064	BL4625 (RBMX2)	3.29459e-19	1.25455	-52.6245
1065	BL6503 (PTK2)	5.15018e-08	3.15042	-52.6607
1066	SC-81983 (PROX1)	5.22163e-05	5.35149	-52.664
1067	CBC602 (RAD18)	2.11046e-17	1.39293	-52.809
1068	BL7902 (POLK)	2.0628e-16	1.48319	-52.9269
1069	BL5845 (CCDC82)	9.81424e-20	1.22877	-52.9747
1070	BL8346 (KIAA1688)	2.84787e-16	1.49933	-53.0359
1071	BL464 (AHCYL2)	8.95298e-18	1.37185	-53.1562
1072	BL2266 (TDP1)	2.21284e-19	1.25816	-53.261
1073	BL2604 (PPARGC1B)	4.74549e-06	4.35865	-53.2866
1074	BL2391 (CUL4A)	9.5952e-05	5.77136	-53.2975
1075	CBC2142 (ESCO1)	1.19601e-17	1.38608	-53.3176
1076	BL4938 (TRIM56)	3.80077e-16	1.52077	-53.3669
1077	BL1340 (DCLRE1C)	2.21284e-19	1.2626	-53.4493
1078	BL2130 (RBM15)	2.32265e-14	1.72047	-53.4634
1079	BL8515 (CKAP2)	9.81782e-16	1.56459	-53.4666
1080	BL2382 (TAOK1)	2.38511e-17	1.4153	-53.4867
1081	BL1015 (INTS6)	3.55743e-08	3.1312	-53.4944
1082	BL6260 (MBD4)	1.72478e-16	1.49507	-53.612
1083	SC-9019 (PTK2B)	4.26465e-11	2.2635	-53.6793
1084	BL1777 (C21orf7)	2.69322e-16	1.51562	-53.6904
1085	SC-1751 (TIA1)	7.23423e-19	1.30412	-53.7021
1086	BL6388 (CREB1)	4.74549e-06	4.39374	-53.7156
1087	BL3655 (PSIP1)	3.93214e-20	1.22225	-53.7809
1088	BL262 (MCM6)	4.16339e-18	1.36801	-54.0214
1089	BL5312 (HMGN1)	5.50019e-19	1.30536	-54.1002
1090	SC-866 (E2F4)	7.93039e-21	1.18805	-54.1125
1091	BL754 (CSNK2A1)	3.64071e-14	1.76911	-54.1945
1092	BL5062 (POLH)	3.68763e-18	1.36967	-54.248
1093	BL3029 (HIST4H4)	0.000179829	6.32645	-54.4603
1094	BL7656 (C2orf3)	3.61599e-15	1.65638	-54.4933
1095	BL8719 (CBL)	1.1133e-05	4.79378	-54.546
1096	BL5978 (ZFP106)	0.000111286	6.00934	-54.6076
1097	BL9548 (TNFAIP3)	0.000232071	6.54002	-54.6383
1098	EPI-2593-1 (RUNX1)	5.76775e-18	1.3955	-54.6668
1099	BL9428 (C7orf20)	5.92876e-17	1.48793	-54.9137
1100	BL561 (COPS2)	2.21284e-19	1.29827	-54.9593
1101	BL8901 (QSK)	4.90676e-18	1.39921	-55.0289
1102	BL4148 (USP36)	9.5952e-05	5.9591	-55.0312
1103	BL7153 (DDX43)	3.99229e-06	4.44463	-55.1008
1104	BL2729 (SIN3A)	4.30521e-15	1.68597	-55.1832
1105	BL1858 (TRIP6)	1.15639e-15	1.62613	-55.306
1106	BL4485 (KDM5C)	7.23798e-16	1.60533	-55.323
1107	BL7766 (MAPK3)	1.02106e-17	1.43518	-55.4281
1108	BL5721 (ZNF830)	2.0578e-17	1.46216	-55.4666
1109	BL2848 (MED28)	1.20334e-14	1.75006	-55.5188
1110	BL1424 (FOXO1)	4.91427e-15	1.70333	-55.53
1111	BL2671 (FANCB)	5.88463e-16	1.60644	-55.6831
1112	EPI-2476-1 (DACH1)	2.87733e-20	1.25739	-55.7032
1113	CBC1592 (ERBB2)	1.35147e-05	4.98142	-55.7239
1114	BL1856 (RBM14)	1.05923e-16	1.53374	-55.7344
1115	BL4422 (ZRANB2)	2.21284e-19	1.31812	-55.7996
1116	BL7981 (UVRAG)	1.1133e-05	4.9041	-55.8013
1117	a-TRF2 (4A794) (TERF2)	9.38253e-20	1.29508	-55.889
1118	CBC191 (ERCC6L)	1.89813e-18	1.38955	-55.9315
1119	BL1074 (AURKB)	8.24922e-15	1.74409	-55.969
1120	BL8312 (PAWR)	2.87733e-20	1.26672	-56.1165
1121	BL897 (MTOR)	1.53339e-17	1.47148	-56.2424
1122	BL4565 (KIF1B)	3.03342e-18	1.41507	-56.312
1123	BL6476 (EEF2K)	3.03342e-18	1.4164	-56.3647
1124	BL4073 (ILKAP)	1.77395e-19	1.32516	-56.3767
1125	BL2841 (MED12)	4.96434e-18	1.43424	-56.3914
1126	BL5054 (POLE3)	1.94474e-16	1.57812	-56.4058
1127	BL963 (ROCK2)	8.04745e-18	1.45364	-56.4749
1128	BL1152 (AXL)	1.94474e-16	1.58068	-56.4975
1129	BL551 (SMC2)	2.0427e-21	1.20564	-56.5002
1130	BL131 (MSH6)	2.52047e-15	1.70035	-56.5398
1131	SC-163 (CDK2)	8.14045e-14	1.89438	-56.5448
1132	BL1118 (SMC5)	7.25316e-17	1.54056	-56.5562
1133	BL3234 (DDX27)	9.78076e-18	1.46372	-56.5878
1134	BL2547 (CTCF)	5.64097e-17	1.53305	-56.6525
1135	BL3821 (KDM3B)	3.3142e-08	3.30872	-56.7595
1136	BL7838 (PDLIM7)	6.96353e-17	1.54517	-56.787
1137	BL3443 (NDC80)	3.5621e-20	1.2903	-56.8984
1138	BL2843 (MED12)	4.22777e-15	1.73883	-56.9422
1139	BL2430 (NCOA4)	1.61025e-15	1.69076	-56.9596
1140	BL2264 (DOCK9)	4.06764e-17	1.53168	-57.0892
1141	BL2845 (MED27)	1.5786e-15	1.69385	-57.0959
1142	BL282 (RFC4)	1.42225e-18	1.40948	-57.1267
1143	BL8578 (MAP3K7IP1)	7.00324e-15	1.77134	-57.1281
1144	BL2853 (MED18)	8.04745e-18	1.47176	-57.1789
1145	BL1040 (QKI)	9.21085e-21	1.26426	-57.4018
1146	BL2125 (HDAC3)	1.08038e-16	1.58145	-57.4381
1147	BL9427 (MAPKAPK5)	1.58896e-05	5.21031	-57.4468
1148	BL668 (BIRC6)	7.53091e-16	1.67158	-57.5469
1149	BL3057 (TIPRL)	5.4235e-17	1.55865	-57.6583
1150	BL4189 (USP19)	6.18815e-18	1.47602	-57.7211
1151	BL1213 (AURKC)	1.12225e-11	2.30718	-57.7588
1152	BL5772 (YAP1)	9.6391e-15	1.81025	-57.8131
1153	BL1193 (SETD1A)	1.29259e-17	1.5067	-57.8447
1154	BL4554 (ATXN10)	6.05047e-12	2.25913	-57.9257
1155	BL7720 (ARHGEF2)	1.81925e-07	3.74792	-57.9629
1156	BL7446 (ZNF777)	1.07612e-08	3.17403	-57.9926
1157	BL1873 (NCOA6)	6.96353e-17	1.57866	-58.0179
1158	BL6869 (CEP192)	1.42225e-18	1.43589	-58.1974
1159	BL8921 (RPS6KA1)	1.57617e-17	1.52375	-58.2026
1160	BL2449 (SMARCE1)	3.53005e-16	1.65721	-58.2731
1161	BL2590 (KAT2B)	1.32175e-19	1.36414	-58.422
1162	BL2210 (LATS1)	2.82212e-18	1.46619	-58.4478
1163	BL8261 (PPIG)	2.0578e-17	1.54183	-58.4892
1164	BL1752 (MED14)	5.70401e-12	2.27638	-58.5007
1165	CBC1841 (DEAF1)	3.88528e-18	1.47978	-58.5363
1166	BL7526 (SOS2)	5.09576e-06	4.81713	-58.5571
1167	SC-5278 (CHEK2)	1.29081e-12	2.15693	-58.5637
1168	BL265 (MCM7)	2.09644e-16	1.64243	-58.5854
1169	BL2850 (MED28)	2.16583e-13	2.02895	-58.6341
1170	BL8428 (SCFD1)	1.09924e-18	1.43819	-58.6485
1171	BL1744 (CITED1)	1.29259e-17	1.52796	-58.6609
1172	BL6198 (NR2F6)	4.76378e-15	1.79923	-58.7109
1173	EPI-1622-1 (NCK1)	2.53067e-15	1.76806	-58.7856
1174	BL2759 (MED17)	7.47865e-15	1.82691	-58.8016
1175	BL6694 (UTY)	8.50627e-11	2.55244	-58.8107
1176	BL5590 (MYBL2)	5.20615e-16	1.69357	-58.9049
1177	BL3591 (HIST1H3A)	4.20063e-05	5.86748	-59.0085
1178	CBC692 (GTPBP3)	2.45559e-13	2.05135	-59.0313
1179	EPI-1571-1 (NEDD8)	5.34204e-14	1.95236	-59.0772
1180	BL9016 (SP3)	3.5621e-20	1.34072	-59.122
1181	BL4336 (TRIP12)	2.588e-17	1.56841	-59.1476
1182	CBC581 (KDM5C)	1.68232e-16	1.64989	-59.2032
1183	SC-1243 (MSH6)	0.000609135	8.02611	-59.3312
1184	BL2709 (FANCD2)	5.08382e-17	1.6021	-59.3666
1185	BL1803 (MTA1)	1.06858e-14	1.8647	-59.3744
1186	BL7340 (LRWD1)	4.48482e-12	2.29062	-59.4066
1187	CBC1842 (DEAF1)	9.23975e-16	1.73567	-59.4067
1188	BL2268 (TDP1)	3.22669e-19	1.41617	-59.4305
1189	BL3028 (HIST4H4)	5.36412e-05	6.05848	-59.4619
1190	BL462 (RBM39)	1.5148e-12	2.20286	-59.4643
1191	BL1758 (CTBP1)	2.17446e-07	3.8909	-59.4892
1192	BL1745 (CITED1)	5.27504e-08	3.57565	-59.6852
1193	BL1485 (MLST8)	3.07843e-15	1.80828	-59.7714
1194	BL8672 (MLLT4)	6.8222e-20	1.37583	-59.8032
1195	BL6498 (EVI1)	2.82178e-16	1.6906	-59.8158
1196	EPI-2603-1 (PTTG1)	2.03418e-17	1.58033	-59.9648
1197	BL8409 (ASAP1)	4.4539e-16	1.71713	-59.9881
1198	BL713 (NCOA6)	3.34095e-15	1.81972	-60.008
1199	BL4172 (NCRNA00153)	2.03168e-13	2.07907	-60.2109
1200	BL2220 (HPS3)	5.13408e-11	2.55936	-60.2391
1201	BL5061 (POLH)	3.52132e-13	2.12	-60.2669
1202	SC-32856 (RNF14)	2.75873e-07	4.00411	-60.2765
1203	MTMR3 (MTMR3)	2.42018e-05	5.68408	-60.2917
1204	CBC541 (CYLD)	2.09644e-16	1.69148	-60.3351
1205	BL5475 (BRD1)	7.26152e-20	1.39001	-60.3356
1206	BL3661 (CDCA7L)	2.46829e-15	1.81499	-60.3871
1207	BL7222 (GCN1L1)	1.27421e-05	5.37526	-60.443
1208	CBC2202 (RXRB)	4.99425e-11	2.56814	-60.5101
1209	BL351 (HELLS)	1.12381e-13	2.0486	-60.5118
1210	BL1038 (RCOR1)	9.51346e-14	2.04173	-60.6339
1211	BL9197 (BRCC3)	1.58896e-05	5.50355	-60.68
1212	BL1316 (GSK3B)	6.89868e-08	3.69876	-60.763
1213	BL5480 (BRD3)	7.87084e-18	1.56701	-60.9083
1214	BL2746 (C1D)	1.01048e-17	1.5771	-60.9241
1215	BL2801 (CCNA1)	6.79115e-14	2.03032	-60.9583
1216	BL1860 (TRIP6)	6.91782e-16	1.76691	-60.9685
1217	BL1551 (HIPK2)	9.08604e-14	2.05005	-60.9721
1218	BL2269 (TDP1)	9.25806e-16	1.78483	-61.0888
1219	BL5201 (ROBO1)	1.81925e-07	3.95087	-61.1015
1220	BL4224 (BPTF)	3.91563e-14	2.00219	-61.1905
1221	BL7759 (ABCC4)	3.36085e-17	1.63544	-61.2597
1222	SC-7898 (CHEK1)	3.43187e-09	3.15848	-61.2665
1223	BL5754 (ZFPM1)	1.57617e-17	1.60435	-61.2812
1224	BL4037 (CORO1A)	1.19041e-13	2.08026	-61.3333
1225	BL3627 (KDM3A)	1.31845e-15	1.81186	-61.3942
1226	BL1760 (CTBP1)	6.71738e-13	2.21248	-61.4983
1227	BL964 (ROCK2)	1.64615e-10	2.74712	-61.5143
1228	BL8796 (DAB2IP)	5.55667e-16	1.77253	-61.5389
1229	BL698 (DIDO1)	2.10625e-17	1.62326	-61.5432
1230	BL8579 (MAP3K7IP1)	1.3209e-10	2.72545	-61.6237
1231	EPI-2305-1 (TNFSF9)	1.19041e-13	2.09173	-61.6714
1232	BL2218 (HPS3)	1.06858e-14	1.93685	-61.6718
1233	BL866 (PXN)	1.26156e-07	3.89662	-61.6775
1234	SC-9118 (PDPK1)	3.44629e-06	4.91932	-61.6949
1235	BL5626 (AKAP2)	1.26156e-07	3.90465	-61.8046
1236	BL8125 (EPHA2)	3.87651e-06	4.97464	-61.8122
1237	CBC22 (MLST8)	3.11407e-10	2.84003	-61.8148
1238	BL2224 (COL4A3BP)	4.30293e-17	1.66232	-61.8663
1239	SC-9959 (HDAC2)	2.3831e-19	1.46538	-61.9294
1240	a-PDS1 ()	6.57028e-15	1.91666	-61.9342
1241	BL746 (SPAG9)	2.8131e-06	4.86093	-61.941
1242	BL2758 (MED17)	3.23436e-14	2.01598	-61.9881
1243	BL974 (PNKP)	2.27762e-07	4.07661	-62.1443
1244	BL7408 (ZC3H3)	2.21162e-19	1.46802	-62.145
1245	SC-585 (EP300)	8.57167e-14	2.08798	-62.2188
1246	BL8482 (AAK1)	3.0305e-15	1.88447	-62.318
1247	BL5338 (PPP1R14B)	1.20295e-11	2.49673	-62.3323
1248	BL1757 (MED23)	4.71405e-12	2.40908	-62.3604
1249	BL5901 (MARVELD2)	3.21216e-18	1.56943	-62.3673
1250	BL3199 (SIRT2)	1.39155e-15	1.84365	-62.3732
1251	EPI-1081-1 (AKT1)	6.02067e-06	5.20668	-62.4299
1252	BL2842 (MED12)	2.46829e-15	1.87678	-62.4428
1253	BL540 (SETDB1)	4.43735e-21	1.35505	-62.4722
1254	BL2249 (HPS5)	1.08145e-13	2.11381	-62.5128
1255	BL2737 (ZNF335)	1.3915e-18	1.54168	-62.5158
1256	BL5624 (AKAP2)	4.04408e-07	4.26257	-62.5494
1257	BL1733 (SPEN)	1.05432e-11	2.49645	-62.6462
1258	BL6599 (FBXW7)	3.79498e-13	2.21194	-62.7199
1259	CBC592 (KLHL13)	9.25806e-16	1.83266	-62.726
1260	CBC572 (ESPL1)	2.67747e-17	1.6648	-62.7289
1261	CBC332 (ARAF)	6.11465e-16	1.81188	-62.7378
1262	BL461 (RBM14)	5.85081e-19	1.51589	-62.7395
1263	HEXIM1 (JW) (HEXIM1)	5.72719e-19	1.51558	-62.7543
1264	BL8252 (QSER1)	1.70267e-13	2.1593	-62.9019
1265	BL1806 (MTA1)	1.12738e-16	1.73465	-62.9301
1266	BL2756 (CRABP2)	4.84681e-06	5.16193	-63.004
1267	BL640 (TCERG1)	7.36131e-11	2.71938	-63.0396
1268	EPI-2418-1 (KIF22)	9.89674e-15	1.97629	-63.0669
1269	EPI-2064-1 (ERBB2)	3.71383e-15	1.92033	-63.1272
1270	BL1214 (AURKC)	7.62288e-14	2.11117	-63.1513
1271	BL5752 (FKBP5)	8.00894e-06	5.41044	-63.3385
1272	BL3195 (CDX2)	4.94071e-10	2.98239	-63.5525
1273	BL2447 (SMARCA4)	2.82212e-18	1.59425	-63.5527
1274	BL1356 (TAF15)	1.05825e-18	1.55875	-63.6208
1275	CBC1591 (ERBB2)	2.44552e-10	2.89529	-63.7009
1276	BL2416 (RC3H1)	4.18126e-11	2.68466	-63.7183
1277	BL1113 (CENPH)	7.10897e-14	2.12745	-63.7836
1278	BL1570 (TRIM21)	7.83662e-19	1.5519	-63.7874
1279	BL9187 (C19orf62)	1.43014e-18	1.57465	-63.8142
1280	BL1759 (CTBP1)	3.13252e-09	3.27548	-63.8329
1281	CBC2232 (AKAP8)	5.95456e-16	1.84377	-63.8893
1282	BL2257 (PRKRIR)	3.11564e-17	1.70334	-63.9292
1283	BL7226 (HERC4)	7.10607e-08	3.90337	-64.011
1284	BL2222 (COL4A3BP)	1.57617e-17	1.67683	-64.0498
1285	BL328 (RFXANK)	3.56229e-16	1.82306	-64.0899
1286	BL1024 (INTS8)	2.3225e-16	1.80425	-64.1758
1287	BL330 (CDC25A)	2.00298e-11	2.62627	-64.2411
1288	BL8759 (CDKN1C)	1.55706e-13	2.2017	-64.3322
1289	BL2670 (FANCB)	8.57167e-14	2.17112	-64.6961
1290	BL999 (FANCI)	2.86391e-12	2.45319	-64.6965
1291	BL8402 (RAB3GAP1)	5.39335e-10	3.05102	-64.7508
1292	BL701 (TBK1)	9.39807e-16	1.89359	-64.7845
1293	BL1296 (IRS1)	1.01048e-17	1.67839	-64.8371
1294	BL2238 (KIAA1429)	4.99425e-11	2.75596	-64.9353
1295	BL1121 (SMC6)	7.48945e-16	1.8891	-65.0441
1296	SC-33172 (GADD45B)	7.10897e-14	2.17144	-65.1025
1297	BL8118 (HTATSF1)	1.50235e-08	3.63005	-65.122
1298	BL7352 (WDR70)	4.84681e-06	5.33687	-65.1393
1299	BL6040 (WDR43)	1.87337e-07	4.22307	-65.1899
1300	BL2583 (NCOR1)	2.68202e-12	2.46814	-65.2442
1301	CBC2182 (NFRKB)	1.41158e-10	2.89434	-65.254
1302	EPI-2698-1 (APBB1IP)	1.69907e-10	2.92125	-65.3248
1303	BL1871 (NCOA6)	9.89674e-15	2.04891	-65.3845
1304	BL2844 (MED12)	4.63356e-14	2.15116	-65.3926
1305	BL1115 (CENPJ)	7.71453e-11	2.82751	-65.4157
1306	BL5711 (AZI1)	2.94979e-16	1.85165	-65.4382
1307	BL327 (RFXAP)	1.41758e-14	2.07377	-65.4566
1308	BL342 (MEN1)	1.69907e-10	2.92997	-65.5198
1309	BL9162 (CARD11)	8.17254e-10	3.16309	-65.8382
1310	BL1822 (IRF3)	3.50174e-15	1.99987	-65.8561
1311	BL3263 (NHEJ1)	6.87042e-09	3.5212	-65.8904
1312	BL7841 (ARHGEF12)	2.47364e-15	1.98089	-65.904
1313	BL1998 (DDB1)	3.09346e-10	3.03847	-66.1523
1314	BL7271 (NRBF2)	6.57211e-11	2.84281	-66.2126
1315	CBC551 (TACC3)	1.83193e-15	1.97351	-66.2368
1316	BL2219 (HPS3)	2.68202e-12	2.50754	-66.2857
1317	BL465 (AHCYL2)	1.02178e-14	2.08107	-66.3457
1318	BL1824 (TAOK3)	2.6736e-07	4.39907	-66.3574
1319	BL7864 (RAPGEF1)	8.67376e-07	4.76859	-66.3583
1320	BL2970 (ASZ1)	1.14843e-14	2.08895	-66.366
1321	BL4893 (CDC20)	1.06428e-17	1.72065	-66.3835
1322	BL1108 (CENPE)	9.28413e-15	2.0771	-66.4117
1323	BL1795 (BCL11A)	8.17254e-10	3.191	-66.4191
1324	BL1546 (DYRK2)	5.85081e-19	1.60683	-66.5034
1325	BL3688 (PRMT5)	9.23285e-20	1.5408	-66.5159
1326	BL6579 (SOX2)	3.10381e-05	6.4248	-66.554
1327	BL2994 (CRTC2)	1.24146e-08	3.67413	-66.6071
1328	BL5439 (GEMIN5)	8.69605e-17	1.82883	-66.8122
1329	BL1000 (FANCI)	9.94988e-14	2.25649	-66.9171
1330	BL3259 (HMGB3)	3.46189e-18	1.68755	-66.9433
1331	EPI-2367-1 (AMPH)	2.27557e-13	2.32291	-67.0195
1332	BL900 (IFFO1)	2.88411e-16	1.8953	-67.0203
1333	BL9793 (NAGK)	1.23686e-05	5.94487	-67.0215
1334	BL7711 (EPS8)	7.42204e-16	1.94701	-67.054
1335	BL7865 (RAPGEF1)	2.15881e-07	4.38706	-67.1042
1336	SC-12738 (CSNK2A1)	9.76833e-16	1.96525	-67.1666
1337	SC-797 (GADD45A)	2.27557e-13	2.33161	-67.2704
1338	BL666 (BIRC6)	1.20904e-09	3.29642	-67.3386
1339	SC-12340R (CDC2)	4.42231e-11	2.84396	-67.3491
1340	BL4945 (TRIP10)	7.14424e-19	1.63588	-67.3822
1341	BL1776 (STK10)	7.69466e-16	1.96007	-67.4395
1342	BL7356 (WDR89)	6.75665e-17	1.8348	-67.4819
1343	BL1834 (CAMK4)	5.60943e-09	3.56924	-67.5001
1344	BL4774 (MTOR)	9.67702e-11	2.94553	-67.5013
1345	BL1751 (MED14)	2.86391e-12	2.55963	-67.5036
1346	BL4982 (RBM5)	2.42839e-06	5.23821	-67.5158
1347	BL5259 (TAF6)	6.29943e-12	2.6384	-67.5476
1348	BL9641 (TDRD3)	3.11564e-17	1.8003	-67.5683
1349	BL5015 (RBM34)	1.18184e-06	4.96613	-67.5767
1350	BL5008 (RBM26)	1.05825e-18	1.65592	-67.587
1351	BL4004 (USP15)	6.02829e-15	2.08658	-67.6014
1352	BL5622 (AKAP1)	3.75961e-10	3.13288	-67.6047
1353	BL4048 (USP32)	7.98441e-11	2.92847	-67.6583
1354	BL2603 (MED24)	1.56221e-15	2.00735	-67.6825
1355	BL170 (TP53)	6.75717e-10	3.22341	-67.6886
1356	BL3461 (NSL1)	3.52035e-17	1.81032	-67.7299
1357	BL750 (PELP1)	9.85943e-10	3.28373	-67.735
1358	BL1846 (IGBP1)	2.21253e-08	3.86166	-67.7961
1359	BL4284 (HGS)	3.87947e-15	2.06734	-67.8743
1360	BL921 (CCL18)	1.90049e-06	5.17338	-67.9453
1361	JQ021 (CCAR1)	1.18651e-09	3.32366	-67.9557
1362	BL3571 (PPP6C)	1.06647e-14	2.13476	-67.9744
1363	BL7746 (OBFC2A)	3.87901e-09	3.5301	-68.0457
1364	BL901 (IFFO1)	1.59192e-14	2.16453	-68.0736
1365	BL442 (EP300)	1.03285e-16	1.8721	-68.0756
1366	BL3415 (RAD52)	5.22499e-14	2.24954	-68.1164
1367	EPI-1746-1 (VAV1)	3.07537e-10	3.12952	-68.1469
1368	BL2182 (TSC2)	1.34115e-16	1.88763	-68.1572
1369	BL4726 (ATXN1)	3.52035e-17	1.82536	-68.2926
1370	BL9755 (STK17A)	3.74138e-06	5.48315	-68.3219
1371	BL2595 (PIAS2)	2.66776e-17	1.81444	-68.3725
1372	CBC2132 (ZNF295)	6.75717e-10	3.26553	-68.5731
1373	EPI-1597-1 (BLNK)	9.52237e-11	2.99133	-68.5972
1374	BL8235 (BAT3)	1.38678e-07	4.36702	-68.7151
1375	CBC701 (PALLD)	1.27689e-14	2.17184	-68.7722
1376	BL6507 (FBXO28)	6.4915e-14	2.28841	-68.8086
1377	BL2596 (PIAS2)	2.6112e-09	3.50175	-68.8736
1378	BL7007 (ZNF574)	3.68349e-19	1.64653	-68.8901
1379	BL5786 (WRAP53)	1.13694e-17	1.78874	-68.8938
1380	BL1493 (NIPBL)	2.9424e-11	2.86781	-69.0618
1381	BL2013 (AGAP3)	6.29943e-12	2.69892	-69.097
1382	BL6836 (NUP188)	1.47062e-09	3.41467	-69.1004
1383	BL5316 (POLI)	4.73671e-16	1.98206	-69.1233
1384	SC-12739 (CSNK2B)	9.88103e-19	1.69095	-69.1276
1385	BL5212 (DOCK10)	5.22499e-14	2.28341	-69.1417
1386	EPI-1785-1 (JAK3)	6.27149e-06	5.78837	-69.1717
1387	BL2267 (TDP1)	9.94988e-14	2.33492	-69.2431
1388	BL2448 (SMARCA4)	7.48934e-15	2.15252	-69.2807
1389	BL970 (TRPM2)	1.3014e-12	2.55319	-69.3035
1390	BL1586 (EGFR)	1.36055e-18	1.70899	-69.3368
1391	BL8493 (NARG1)	6.63603e-08	4.21726	-69.442
1392	BL5315 (POLI)	1.85647e-13	2.39509	-69.5721
1393	BL2602 (MED24)	3.09346e-10	3.20053	-69.6805
1394	BL1025 (INTS7)	1.16644e-10	3.06959	-69.7828
1395	BL1754 (MED23)	9.39032e-12	2.76922	-69.8099
1396	BL7968 (ZAK)	5.74984e-16	2.01582	-69.9184
1397	BL1577 (ESCO1)	5.60943e-09	3.69977	-69.9685
1398	BL3069 (DDX20)	9.37202e-07	5.05901	-70.011
1399	BL3918 (PPP1CA)	4.19551e-14	2.29876	-70.0991
1400	BL7029 (ZAP70)	8.49419e-18	1.80771	-70.1382
1401	BL521 (EGLN1)	2.12429e-13	2.42582	-70.1485
1402	BL2243 (NUP214)	1.22564e-15	2.0668	-70.1752
1403	BL2586 (NCOR2)	3.54411e-12	2.68221	-70.1776
1404	a-HCV10 ()	1.10349e-13	2.3759	-70.2212
1405	TRAF4 (TRAF4)	2.79258e-12	2.66097	-70.2396
1406	SC-28595 (POU4F1)	1.33743e-10	3.10927	-70.2656
1407	BL1075 (AURKB)	2.54639e-18	1.75849	-70.2738
1408	BL3041 (ERBB4)	4.91869e-13	2.5034	-70.3528
1409	BL6497 (EVI1)	1.33615e-12	2.59638	-70.4111
1410	BL1859 (TRIP6)	6.06891e-17	1.90914	-70.4159
1411	BL8995 (CASC3)	9.91148e-10	3.41709	-70.47
1412	BL667 (BIRC6)	8.1014e-10	3.38617	-70.5068
1413	BL6370 (KAT2B)	2.79258e-12	2.67156	-70.5193
1414	BL2370 (SYK)	9.01643e-13	2.564	-70.5218
1415	BL1007 (WAPAL)	7.69466e-16	2.05179	-70.5954
1416	BL2703 (RP6-213H19.1)	2.9424e-11	2.93477	-70.6743
1417	BL1026 (INTS7)	7.42204e-16	2.05589	-70.8039
1418	BL4520 (SMARCA1)	1.69218e-05	6.46876	-70.9186
1419	BL3969 (USP5)	4.53015e-07	4.87237	-70.9532
1420	BL5499 (STC2)	4.05305e-15	2.16439	-70.9677
1421	BL1753 (MED14)	2.13249e-09	3.57333	-70.9962
1422	ab81302 (C19orf21)	4.30205e-12	2.73461	-71.0333
1423	BL7008 (ZNF768)	1.86526e-18	1.7651	-71.0773
1424	CBC702 (PALLD)	1.16644e-10	3.12931	-71.1405
1425	BL1736 (CARM1)	1.06647e-14	2.23547	-71.1812
1426	BL1872 (NCOA6)	4.91869e-13	2.53384	-71.2082
1427	BL7442 (ZNF639)	4.80741e-12	2.75334	-71.2197
1428	BL2420 (DHX36)	4.53015e-07	4.90473	-71.4244
1429	BL1018 (INTS5)	2.04169e-11	2.92521	-71.4994
1430	BL3453 (ZWINT)	6.63955e-17	1.94348	-71.5112
1431	BL798 (PTEN)	3.74138e-06	5.74496	-71.5842
1432	UHRF2 (UHRF2)	4.50625e-13	2.54022	-71.599
1433	BL1408 (MLL)	1.86526e-18	1.77811	-71.601
1434	BL1341 (DCLRE1C)	3.41892e-16	2.03505	-71.6225
1435	EPI-1540-1 (CCNA2)	7.92975e-17	1.95726	-71.6829
1436	BL6510 (FBXO38)	1.70121e-14	2.28561	-71.7316
1437	BL1804 (MTA1)	2.39121e-11	2.95479	-71.7615
1438	BL167 (TP53)	2.62966e-13	2.50207	-71.8394
1439	BL1996 (DDB1)	3.43864e-12	2.74342	-71.8583
1440	BL863 (ST14)	8.72195e-08	4.43723	-71.8644
1441	BL4054 (USP33)	2.89633e-13	2.51399	-71.9459
1442	BL3194 (CDX2)	6.8754e-09	3.84495	-71.948
1443	BL6259 (MBD4)	1.33615e-12	2.65394	-71.9719
1444	BL2435 (MED1)	5.17563e-12	2.79167	-72.0126
1445	SC-17748 (CHEK2)	2.45479e-15	2.16447	-72.0228
1446	BL2748 (SNW1)	7.42204e-16	2.09352	-72.0999
1447	BL3439 (MIS12)	2.7742e-14	2.33438	-72.1277
1448	BL588 (RCHY1)	2.18239e-14	2.31817	-72.1796
1449	BL2014 (AGAP3)	1.38678e-07	4.58868	-72.2029
1450	BL6185 (USP1)	3.10486e-12	2.74988	-72.3026
1451	SC-25359 (FOXO4)	1.84156e-13	2.48998	-72.3467
1452	BL2728 (SIN3A)	3.07537e-10	3.32271	-72.3538
1453	BL5105 (BRF1)	1.16249e-16	1.99662	-72.3744
1454	BL5491 (RAD23B)	4.50625e-13	2.57041	-72.4501
1455	BL8292 (NOTCH2)	7.75235e-11	3.13421	-72.5001
1456	BL7536 (EEA1)	1.6394e-16	2.02413	-72.6828
1457	BL2150 (TPR)	2.29913e-18	1.82003	-72.914
1458	BL2373 (INPPL1)	2.31268e-13	2.52906	-72.9282
1459	BL6044 (WDR46)	5.09463e-11	3.09801	-72.9392
1460	CS-2123B (SRC)	3.73694e-17	1.95444	-73.0103
1461	BL2204 (STK3)	3.15908e-15	2.2119	-73.0598
1462	BL8699 (ARID3B)	1.82789e-12	2.72588	-73.08
1463	BL2464 (TGS1)	6.2631e-09	3.8886	-73.1181
1464	BL2485 (WNT9B)	5.32142e-08	4.38645	-73.186
1465	BL2298 (DDX19B)	3.46189e-18	1.84561	-73.2132
1466	SC-97 (CDC25A)	9.13982e-14	2.46653	-73.3462
1467	BL9749 (SIK2)	5.77507e-07	5.12504	-73.3972
1468	BL2852 (MED18)	1.16644e-10	3.23023	-73.4346
1469	EPI-1751-1 (GAP43)	2.84674e-06	5.769	-73.447
1470	BL1819 (IRF3)	4.41487e-14	2.41566	-73.5442
1471	BL8308 (ZMYND8)	4.41487e-14	2.41645	-73.5684
1472	BL7613 (IQWD1)	3.61748e-13	2.59199	-73.6184
1473	BL5675 (ANKRD26)	3.44209e-14	2.40126	-73.6909
1474	BL7142 (CCDC43)	4.40564e-18	1.87149	-73.7993
1475	BL2413 (RC3H1)	6.28036e-15	2.28772	-74.026
1476	BL2725 (SCAND1)	1.33852e-14	2.34194	-74.0519
1477	EPI-2399-1 (CTNNBL1)	7.38271e-07	5.2641	-74.0991
1478	BL6227 (PBXIP1)	2.07115e-17	1.95715	-74.233
1479	BL5621 (AKAP1)	7.75235e-11	3.21069	-74.2691
1480	BL6691 (KDM5D)	2.85738e-07	4.94762	-74.3089
1481	BL3241 (DHX29)	3.10486e-12	2.828	-74.3564
1482	BL2154 (NEK7)	3.73694e-17	1.99131	-74.3875
1483	BL956 (NF1)	6.046e-13	2.66973	-74.4818
1484	BL2849 (MED28)	1.84156e-13	2.56425	-74.5048
1485	BL1874 (NCOA6)	4.99048e-17	2.01208	-74.5906
1486	BL2097 (NMI)	1.25032e-12	2.74735	-74.6779
1487	NB106A (BIN1)	1.46228e-13	2.55066	-74.6868
1488	BL8369 (NFYA)	8.66888e-16	2.17958	-74.7341
1489	EPI-1480-1 (PTK2B)	1.03157e-08	4.0829	-74.7663
1490	BL6033 (WDR42A)	2.18408e-16	2.10182	-74.8875
1491	BL4036 (CORO1A)	2.89857e-16	2.11885	-74.9164
1492	EPI-2120-1 ()	2.24873e-07	4.91431	-74.9743
1493	BL2455 (CALCOCO1)	7.80438e-09	4.03595	-75.013
1494	BL1297 (IRS1)	6.49037e-12	2.93333	-75.0148
1495	BL6925 (FGFR1OP)	8.81332e-14	2.52096	-75.0527
1496	BL755 (CSNK2A2)	1.07782e-10	3.29174	-75.0825
1497	BL2256 (PRKRIR)	1.15777e-13	2.54497	-75.1013
1498	BL1114 (CENPH)	3.30875e-11	3.13765	-75.1939
1499	BL7015 (ZNF8)	1.53413e-09	3.73176	-75.3639
1500	BL5104 (BRF1)	2.26154e-10	3.41842	-75.4736
1501	BL8546 (DYRK1B)	1.03157e-08	4.12437	-75.5256
1502	SC-582 (MLH1)	1.6394e-16	2.10408	-75.5537
1503	BL453 (TRIP6)	1.98224e-12	2.82848	-75.6055
1504	BL2129 (RBM15)	8.10829e-15	2.35674	-75.6682
1505	BL2242 (NUP214)	1.03157e-08	4.13349	-75.6927
1506	BL4677 (DBF4)	1.2614e-15	2.2335	-75.7727
1507	BL2045 (XRN1)	1.97872e-19	1.78834	-75.8919
1508	BL8483 (AAK1)	4.69915e-10	3.55701	-75.9658
1509	BL2679 (PHLPP1)	7.19357e-14	2.53567	-75.9944
1510	BL843 (PRKD2)	4.39851e-11	3.2086	-75.9997
1511	BL2051 (ESR1)	5.00533e-09	3.99506	-76.0034
1512	BL1656 (SMG1)	3.44209e-14	2.47834	-76.0562
1513	BL1154 (TYRO3)	1.03157e-08	4.15337	-76.0568
1514	BL5046 (POLA2)	1.03157e-08	4.15449	-76.0772
1515	BL6306 (POLL)	4.50625e-13	2.70245	-76.1717
1516	BL3033 (ERBB2)	1.15777e-13	2.58343	-76.2364
1517	CBC571 (ESPL1)	3.51626e-14	2.48833	-76.3117
1518	BL1166 (TRIM24)	5.32142e-08	4.58802	-76.549
1519	BL4374 (PAPOLA)	3.4551e-07	5.16268	-76.5614
1520	BL8090 (PRKRA)	1.75833e-07	4.94414	-76.6253
1521	BL2380 (RFWD3)	1.90156e-15	2.28704	-76.6783
1522	BL1880 (NIPBL)	4.99873e-17	2.07059	-76.7596
1523	BL6995 (ZFYVE19)	1.17691e-18	1.8866	-76.8128
1524	BL552 (H2AFX)	1.64903e-18	1.90474	-76.9248
1525	BL8688 (SET)	2.18505e-15	2.30473	-76.9529
1526	BL975 (PNKP)	1.57674e-12	2.85533	-76.9686
1527	BL6564 (BTF3)	2.82073e-10	3.52195	-76.9878
1528	SC-834 ()	1.85893e-13	2.65184	-77.0286
1529	BL2153 (NEK7)	1.90156e-15	2.29941	-77.0929
1530	SC-28241 (MGMT)	1.53413e-09	3.81803	-77.1061
1531	EPI-2214-1 (AKT1)	8.72195e-08	4.76287	-77.1383
1532	BL2152 (NEK7)	8.6581e-11	3.35221	-77.1853
1533	BL6688 (ASH1L)	3.73027e-15	2.3484	-77.1924
1534	MBNL1 (MBNL1)	1.66329e-15	2.29391	-77.2082
1535	BL2311 (MLLT3)	6.49037e-12	3.02199	-77.2821
1536	BL2126 (HDAC3)	5.64436e-14	2.56037	-77.3364
1537	BL2317 (CDK5RAP2)	2.66429e-08	4.45625	-77.4147
1538	BL1821 (IRF3)	3.1003e-14	2.51562	-77.4557
1539	a-SKI (SKI)	6.82484e-14	2.59052	-77.7687
1540	BL2739 (ZNF335)	3.74252e-18	1.96709	-77.8825
1541	a-HCV5 ()	9.01189e-11	3.38926	-77.9048
1542	BL3967 (USP3)	6.82484e-14	2.59772	-77.9847
1543	BL8936 (STK11IP)	8.12612e-12	3.07732	-78.0135
1544	EPI-1114-1 (EGFR)	8.39273e-12	3.08321	-78.0655
1545	CS-2947B (CDKN1A)	4.10134e-12	3.00269	-78.1383
1546	a-ARP5 (ACTR5)	1.9224e-09	3.9184	-78.2538
1547	BL1944 (SMG7)	4.78595e-13	2.79223	-78.5421
1548	BL4285 (HGS)	5.47135e-15	2.41857	-78.5896
1549	BL6028 (WDR20)	1.34383e-11	3.16459	-78.6616
1550	BL1013 (INTS3)	7.78718e-13	2.84721	-78.7247
1551	BL2147 (BUB1B)	2.00954e-12	2.94942	-78.8017
1552	BL4978 (USP48)	3.98298e-09	4.09496	-78.8321
1553	BL6638 (GNL1)	9.12767e-17	2.16887	-79.1313
1554	SC-15402 (MKI67)	6.76908e-17	2.15602	-79.2939
1555	BL994 (MORC2)	4.78595e-13	2.81923	-79.3016
1556	BL1802 (MTA1)	4.04823e-14	2.59796	-79.3136
1557	BL1353 (FUS)	2.48828e-09	4.02457	-79.3481
1558	BL7235 (MAP3K1)	3.1003e-14	2.57852	-79.3926
1559	BL4152 (USP37)	1.63589e-08	4.44783	-79.4194
1560	BL4659 (PTPN11)	7.60362e-10	3.81139	-79.6001
1561	EPI-1594-1 (BMX)	5.36087e-08	4.77391	-79.6182
1562	BL2241 (NUP214)	4.99448e-09	4.19456	-79.8052
1563	BL976 (PLK1)	4.39851e-11	3.37011	-79.8252
1564	SC-10784 (POLD1)	3.73027e-15	2.42949	-79.8578
1565	BL6523 (E2F4)	1.06387e-11	3.18379	-79.8678
1566	BL1519 (FTSJD2)	3.00735e-13	2.79597	-79.9165
1567	BL3624 (DTX3L)	4.99873e-17	2.15662	-79.9491
1568	RFX5 (RFX5)	9.52967e-16	2.3386	-79.9806
1569	EPI-2118-1 (AKT1)	2.69037e-17	2.12316	-79.9915
1570	BL5346 (PTPN12)	2.9821e-16	2.26649	-80.076
1571	BL2377 (RFWD3)	1.66329e-15	2.3818	-80.1664
1572	BL511 (PAK4)	1.31042e-15	2.36615	-80.1885
1573	BL9569 (MAPK7)	2.35037e-15	2.40735	-80.2075
1574	BL7980 (UVRAG)	1.95289e-09	4.03258	-80.4732
1575	BL9062 (CDC6)	2.00954e-12	3.01789	-80.6311
1576	SC-25378 (KAT5)	6.59709e-12	3.15852	-80.7243
1577	BL7872 (RAPGEF6)	1.31042e-15	2.38202	-80.7262
1578	BL2145 (TIFA)	4.78595e-13	2.87136	-80.7678
1579	SC-9086 (NR2C2)	5.96453e-10	3.82553	-80.805
1580	BL5013 (RBM27)	9.52967e-16	2.36311	-80.8191
1581	a-NEK7 (NEK7)	2.66429e-08	4.65463	-80.8612
1582	BL8669 (MLLT6)	4.89084e-07	5.58885	-80.9651
1583	BL665 (ARID3A)	3.1277e-15	2.45263	-81.0331
1584	SC-22811 (PLAGL1)	3.98298e-09	4.2097	-81.0408
1585	BL2761 (MED17)	2.55778e-12	3.06106	-81.0589
1586	BL674 (PAF1)	5.266e-14	2.68044	-81.1451
1587	BL5783 (WDR44)	2.75131e-11	3.36052	-81.1482
1588	BL6840 (AGFG1)	1.18503e-09	3.96997	-81.1726
1589	BL3924 (PPP3CA)	6.39356e-09	4.32427	-81.2261
1590	SC-20022 (FANCD2)	1.33118e-19	1.89716	-81.243
1591	BL3238 (DDX28)	3.67539e-17	2.1785	-81.4128
1592	BL4144 (USP35)	2.94975e-10	3.73725	-81.5319
1593	BL5834 (KIAA1524)	8.14175e-09	4.39977	-81.5942
1594	BL7986 (ABCD3)	2.35037e-15	2.44939	-81.6084
1595	SC-7160 (XBP1)	1.63589e-08	4.57323	-81.6585
1596	BL2766 (PRMT2)	6.39356e-09	4.35066	-81.7219
1597	BL2851 (MED18)	1.21928e-09	4.00584	-81.7994
1598	BL2437 (PUS1)	1.14069e-10	3.59694	-81.8447
1599	BL8865 (PRKCA)	1.73236e-13	2.81197	-81.8681
1600	BL2726 (SCAND1)	2.90063e-13	2.86195	-81.9037
1601	BL2450 (SMARCE1)	2.03919e-08	4.64585	-81.9397
1602	BL7984 (ABCB9)	1.27085e-08	4.52943	-82.0093
1603	BL1484 (MLST8)	1.22716e-12	3.01507	-82.0095
1604	BL894 (PAFAH1B1)	2.80743e-16	2.31894	-82.0572
1605	BL4994 (MAK16)	2.90063e-13	2.86977	-82.1276
1606	BL2164 (AKT2)	4.33777e-11	3.46684	-82.16
1607	BL173 (MDM2)	7.37007e-10	3.93149	-82.2212
1608	BL6624 (FOXC2)	1.22716e-12	3.02334	-82.2343
1609	BL5902 (MARVELD2)	9.81287e-09	4.48226	-82.29
1610	BL7055 (REL)	1.31042e-15	2.42816	-82.29
1611	BL7116 (MYCBP2)	2.94975e-10	3.77968	-82.4575
1612	SC-13064 (NR0B1)	4.16412e-08	4.8717	-82.4652
1613	BL4543 (ARID1B)	1.82116e-10	3.71054	-82.7197
1614	BL6112 (KDM6A)	2.24586e-13	2.86771	-82.7713
1615	SC-100753 (GMEB1)	7.95442e-12	3.26254	-82.7767
1616	BL4155 (USP38)	3.61867e-10	3.83151	-82.8245
1617	BL5503 (HDAC6)	3.85772e-16	2.36461	-82.9458
1618	BL1245 (MAML3)	7.60362e-10	3.98364	-83.1975
1619	BL5784 (WDR44)	2.42438e-12	3.14452	-83.4351
1620	BL8964 (DGCR8)	7.0917e-11	3.59672	-83.5051
1621	a-POT1 (POT1)	2.42438e-12	3.14938	-83.5641
1622	BL8716 (SEC31A)	2.90063e-13	2.9239	-83.6767
1623	BL3987 (USP14)	1.67333e-17	2.19437	-83.6886
1624	BL6158 (SFRS18)	1.32276e-11	3.36555	-83.7077
1625	BL8229 (RNF219)	1.93035e-13	2.8896	-83.8279
1626	BL4268 (PPP2R3B)	4.57114e-17	2.25762	-83.8892
1627	BL7649 (MAP4K1)	3.1323e-12	3.19328	-83.9372
1628	BL7655 (C2orf3)	1.35992e-14	2.65657	-83.9604
1629	GREB1 mAb (GREB1)	4.3718e-13	2.97681	-83.9886
1630	BL5196 (CEP72)	2.60782e-11	3.47513	-84.0997
1631	BL3498 (JAK2)	4.89084e-07	5.80644	-84.1175
1632	BL8882 (SIRT6)	7.38255e-13	3.03681	-84.1269
1633	a-HCV4 ()	9.53645e-13	3.06515	-84.1382
1634	BL751 (PELP1)	3.61867e-10	3.89386	-84.1723
1635	BL8507 (BOP1)	7.1772e-16	2.44695	-84.3455
1636	BL6912 (CEP152)	1.7061e-15	2.50782	-84.3462
1637	BL7800 (ARHGEF6)	5.82518e-18	2.15567	-84.4259
1638	BL973 (PNKP)	1.33111e-13	2.87434	-84.4285
1639	BL1492 (NIPBL)	4.27071e-15	2.57927	-84.4404
1640	BL3015 (DDX18)	3.61618e-07	5.715	-84.4949
1641	BL5993 (ZNF638)	7.76519e-14	2.8406	-84.9201
1642	SC-9087 (NR2C1)	1.87171e-14	2.72182	-85.1637
1643	BL1491 (NIPBL)	3.16073e-15	2.58032	-85.229
1644	BL7534 (NOTCH1)	1.02477e-14	2.67524	-85.2835
1645	BL1490 (NIPBL)	3.8366e-11	3.58053	-85.2846
1646	BL2695 (PRMT1)	5.55799e-11	3.6441	-85.4838
1647	SC-5299 (SIN3A)	2.99775e-09	4.38778	-85.6998
1648	BL1124 (RNF41)	2.80743e-16	2.42655	-85.8651
1649	BL1572 (ITCH)	8.06017e-08	5.27689	-85.8735
1650	BL3816 (C12orf5)	5.16644e-12	3.33062	-85.919
1651	BL554 (TRIM28)	2.30229e-09	4.34113	-85.9239
1652	BL6116 (CENPT)	1.0252e-14	2.69591	-85.9426
1653	BL4341 (SFRS8)	1.1047e-10	3.77483	-86.011
1654	CBC582 (KDM5C)	4.03067e-12	3.30623	-86.0925
1655	BL8979 (PKD2)	2.80743e-16	2.43607	-86.202
1656	BL2239 (KIAA1429)	2.99775e-09	4.41547	-86.2407
1657	BL6439 (CCNL2)	3.5889e-12	3.30245	-86.3686
1658	BL3588 (HIST1H3A)	3.88037e-09	4.48318	-86.4172
1659	BL9565 (MAPK6)	1.18503e-09	4.22688	-86.4255
1660	BL7949 (PIK3R2)	3.1323e-12	3.29351	-86.5718
1661	BL3004 (DDX10)	1.32276e-11	3.48664	-86.7195
1662	BL5722 (ZNF830)	5.69264e-13	3.10257	-86.7419
1663	BL969 (TRPM2)	1.86871e-12	3.2424	-86.8584
1664	EPI-1586-1 (MAPK1)	5.27464e-16	2.50143	-86.9731
1665	BL4974 (USP20)	5.69264e-13	3.1175	-87.1595
1666	BL2313 (MLLT3)	1.87399e-08	4.935	-87.4535
1667	SC-30169 (NR0B2)	8.54399e-11	3.79696	-87.4738
1668	BL8376 (NFYC)	2.06189e-12	3.27699	-87.4763
1669	BL5697 (ARAP1)	1.53923e-11	3.55024	-87.7681
1670	BL835 (MLL4)	2.5461e-13	3.05545	-87.8244
1671	BL5800 (GSG2)	2.5461e-13	3.05737	-87.8795
1672	BL3927 (PPP3CA)	1.41524e-08	4.88662	-87.9536
1673	EPI-1804-1 (MAG)	6.12088e-08	5.33544	-88.2789
1674	BL2054 (ESR1)	3.5889e-12	3.38535	-88.5367
1675	BL1915 (SLK)	2.72699e-12	3.35249	-88.5681
1676	BL5113 (PDPK1)	1.11609e-07	5.55888	-88.6629
1677	BL2601 (MED24)	5.89409e-14	2.9403	-88.6871
1678	BL172 (MDM2)	9.72023e-16	2.59548	-88.7168
1679	BL5324 (DUSP10)	1.09444e-13	3.00712	-88.8998
1680	BL2440 (RBM9)	3.34347e-13	3.12657	-89.0368
1681	EPI-1618-1 (TEC)	6.3132e-13	3.1969	-89.0532
1682	SC-11354 (DBF4)	1.09602e-12	3.26066	-89.0535
1683	BL6899 (CEP76)	1.09444e-13	3.01538	-89.1439
1684	SC-10771 (SYK)	6.50831e-16	2.57923	-89.1491
1685	BL7874 (RAPGEF6)	8.54399e-11	3.86995	-89.1552
1686	BL8690 (ARHGEF5)	5.03599e-11	3.79204	-89.3207
1687	SC-101092 (ITGB3BP)	9.02235e-16	2.61008	-89.3953
1688	BL7304 (TRIM25)	4.2485e-07	6.14899	-89.9313
1689	BL4917 (TRIM16)	1.33285e-09	4.42612	-90.0009
1690	BL2386 (ERCC4)	1.00417e-09	4.37086	-90.0879
1691	BL7379 (UFD1L)	1.33285e-09	4.43491	-90.1796
1692	BL1112 (CENPH)	5.73876e-09	4.78451	-90.3766
1693	BL6305 (POLL)	4.03067e-12	3.47628	-90.5207
1694	a-HCV6 ()	2.06189e-12	3.39349	-90.5861
1695	BL1116 (CENPJ)	1.25275e-10	3.9988	-90.624
1696	BL446 (UBE3A)	4.45463e-14	2.98052	-90.7169
1697	BL1857 (RBM14)	1.75735e-09	4.52628	-90.7972
1698	BL8691 (ARHGEF5)	5.03599e-11	3.85893	-90.8964
1699	BL6046 (WDR62)	1.79401e-05	8.33753	-90.924
1700	BL940 (POLR2B)	3.97541e-06	7.33321	-90.9379
1701	BL7583 (WDR21A)	6.57605e-11	3.91444	-91.1722
1702	BL8868 (PRKCD)	6.0867e-14	3.02878	-91.263
1703	BL7207 (FOXP4)	2.06189e-12	3.42609	-91.4563
1704	BL2605 (PPARGC1B)	3.76995e-12	3.50547	-91.5103
1705	SC-251 (E2F1)	1.5511e-12	3.40493	-91.8371
1706	BL2727 (SCAND1)	6.72514e-12	3.59613	-91.8416
1707	BL861 (CSPG4)	8.33766e-13	3.33713	-92.0452
1708	BL1285 (ASH2L)	6.39379e-13	3.30715	-92.0869
1709	EPI-2180-1 (EZR)	2.66135e-13	3.2126	-92.206
1710	SC-14016 (PIAS1)	7.51286e-10	4.41458	-92.245
1711	BL1836 (CAMK4)	1.06989e-13	3.12175	-92.3524
1712	BL1107 (CENPE)	9.04492e-12	3.66663	-92.5679
1713	SC-48809 (RFX1)	9.02235e-16	2.70835	-92.761
1714	SC-8408 (CHEK1)	3.31652e-14	3.01927	-92.7641
1715	BL7174 (TNRC6A)	6.0867e-14	3.09156	-93.1548
1716	BL7009 (ZNF768)	2.66135e-13	3.25677	-93.4737
1717	BL8814 (MTUS1)	1.45772e-13	3.19737	-93.631
1718	BL6014 (UTP18)	3.08628e-10	4.303	-93.6877
1719	BL780 (MCM5)	1.5511e-12	3.47631	-93.7625
1720	BL758 (BANP)	3.56734e-13	3.30548	-93.9269
1721	BL8704 (DOCK4)	7.12638e-11	4.04749	-93.9563
1722	BL9121 (CDC7)	4.70464e-13	3.33882	-93.9671
1723	BL2099 (NMI)	7.87847e-09	5.1103	-94.9359
1724	BL8639 (MINK1)	1.06034e-08	5.19478	-94.9873
1725	SC-28746 (HEY1)	6.39379e-13	3.41152	-94.9929
1726	EPI-2282-1 (PDK2)	5.84967e-18	2.42617	-95.012
1727	BL2079 (RECQL5)	2.31535e-10	4.31799	-95.236
1728	BL4907 (SUB1)	1.32165e-09	4.68349	-95.268
1729	EPI-1759-1 (CYTH3)	1.27993e-14	3.01715	-95.5345
1730	SC-5606 (XRCC4)	1.97502e-13	3.30277	-95.741
1731	SC-8410 (HDAC1)	1.48184e-15	2.84556	-96.0927
1732	BL8037 (SKP2)	2.54564e-08	5.52705	-96.2622
1733	EPI-1728-1 (MAP2K3)	1.86462e-08	5.4408	-96.4408
1734	BL4198 (USP24)	3.44097e-13	3.39454	-96.5754
1735	BL2443 (RPL7)	9.37957e-11	4.21259	-96.6641
1736	BL2240 (KIAA1429)	4.67925e-15	2.96573	-96.8261
1737	SC-8405 (NFATC3)	1.55301e-11	3.93084	-97.1447
1738	BL1778 (C21orf7)	1.64116e-11	3.94079	-97.1757
1739	BL6804 (NUP50)	1.00417e-09	4.71536	-97.1883
1740	EPI-2263-1 (PLCG2)	7.51286e-10	4.65192	-97.2045
1741	BL1881 (NIPBL)	7.12638e-11	4.19186	-97.3075
1742	a-GAS2 (GAS2)	3.61385e-16	2.7753	-97.5287
1743	BL616 (CUL9)	3.76995e-12	3.7487	-97.8599
1744	BL5214 (DOCK10)	3.95437e-11	4.12474	-98.125
1745	BL4901 (CTDP1)	3.54723e-11	4.11234	-98.2715
1746	EPI-1640-1 (MAP2K6)	2.18106e-10	4.44392	-98.2732
1747	BL2767 (PRMT2)	6.58582e-15	3.04182	-98.2874
1748	BL2149 (TPR)	5.18819e-18	2.50629	-98.4385
1749	BL3721 (KDM4B)	2.4963e-16	2.77557	-98.5297
1750	BL4540 (SMARCAL1)	2.50107e-13	3.42911	-98.6208
1751	BL8293 (NOTCH2)	1.90632e-07	6.40376	-98.7444
1752	BL9273 (KIAA0226)	2.136e-11	4.05195	-98.8623
1753	EPI-1616-1 (ABL1)	4.94264e-10	4.64667	-99.017
1754	SC-56 (PCNA)	1.11278e-15	2.91034	-99.0926
1755	BL4578 (BTAF1)	5.19461e-16	2.84915	-99.1018
1756	BL4731 (ATXN2)	2.50107e-13	3.45235	-99.2892
1757	EPI-1482-1 (RPS6KA3)	4.85747e-12	3.84371	-99.3894
1758	BL175 (MDM2)	2.36037e-16	2.80768	-99.8242
1759	BL6854 (NCBP2)	5.80257e-09	5.28905	-99.8519
1760	EPI-1605-1 (PIK3CG)	2.92298e-14	3.24014	-99.9495
1761	a-HCV15 ()	2.18106e-10	4.53224	-100.226
1762	BL8680 (MKL1)	2.92298e-14	3.2664	-100.76
1763	EPI-2610-1 (BAG2)	1.12056e-11	4.02494	-100.765
1764	BL3250 (DDX31)	3.44097e-13	3.54951	-100.984
1765	BL5445 (GTF2IRD1)	4.23421e-09	5.27645	-101.257
1766	BL4597 (DDX41)	3.54723e-11	4.24613	-101.469
1767	BL4928 (TRIM37)	1.03036e-14	3.19553	-101.856
1768	BL6059 (WDR91)	3.30254e-15	3.09352	-102.047
1769	BL1520 (FTSJD2)	1.29563e-13	3.47211	-102.078
1770	BL2606 (PPARGC1B)	6.92649e-10	4.86898	-102.127
1771	BL4014 (BCAS3)	3.52299e-12	3.90614	-102.221
1772	BL274 (RFC1)	2.136e-11	4.18985	-102.227
1773	BL2735 (SRA1)	1.80618e-13	3.51982	-102.332
1774	BL1581 (E4F1)	1.32165e-09	5.03354	-102.388
1775	BL8710 (SASH1)	4.94567e-11	4.35294	-102.6
1776	EPI-1786-1 (INPP5D)	1.32165e-09	5.05059	-102.735
1777	a-HCV9 ()	6.8381e-11	4.42437	-102.879
1778	BL6290 (CEP290)	6.56544e-08	6.28245	-103.511
1779	BL2749 (SNW1)	1.41798e-13	3.54815	-103.999
1780	EPI-1609-1 (PTPN11)	4.85747e-12	4.04687	-104.643
1781	BL5018 (RBM34)	1.12056e-11	4.19114	-104.926
1782	BL9055 (CUL2)	2.03524e-13	3.68238	-106.64
1783	BL5726 (DFFA)	9.79476e-14	3.60557	-106.976
1784	BL896 (EIF4G1)	4.94264e-10	5.04208	-107.443
1785	BL1664 ()	1.28493e-12	3.96724	-107.731
1786	EPI-2219-1 (MAPK3)	1.81252e-12	4.04147	-108.382
1787	BL2417 (UBAP2L)	7.87557e-11	4.70505	-108.765
1788	BL625 (PUM2)	4.94264e-10	5.11001	-108.891
1789	BL2856 (GNL3)	2.18809e-09	5.49763	-109.091
1790	EPI-1006-1 (CASP8)	4.94264e-10	5.14718	-109.683
1791	BL444 (NRIP1)	1.77676e-11	4.47342	-109.958
1792	BL2053 (ESR1)	1.50955e-14	3.49677	-110.155
1793	BL2789 (PTEN)	4.54758e-14	3.66529	-111.486
1794	SC-9966 (MCM7)	9.03397e-13	4.07088	-111.963
1795	BL9124 (ELL2)	8.56231e-12	4.51014	-114.108
1796	BL2734 (SRA1)	9.79476e-14	3.88761	-115.344

## Sheet: 5 CORUM terms for gamma PPIs
Rank	Term	p-Value	Z-score	Combined score
1	DGCR8 multiprotein complex (human)	4.75992e-07	-2.27631	19.3941
2	Large Drosha complex (human)	4.36027e-06	-2.05292	14.3668
3	Nop56p-associated pre-rRNA complex (human)	1.85563e-05	-2.26554	13.4923
4	Kinase maturation complex 1 (human)	2.95601e-05	-2.02401	11.6938
5	BRAF-RAF1-14-3-3 complex (human)	5.50677e-05	-1.9249	10.3531
6	Polycystin-1 multiprotein complex (ACTN1, CDH1, SRC, JUP, VCL, CTNNB1, PXN, BCAR1, PKD1, PTK2, TLN1) (human)	0.000135389	-1.76003	8.20395
7	Drosha complex (mouse)	0.00139656	-1.90612	5.07979
8	H2AX complex, isolated from cells without IR exposure (human)	0.00149498	-1.86725	4.9762
9	eIF3 complex (EIF3S6, EIF3S5, EIF3S4, EIF3S3, EIF3S6IP, EIF3S2, EIF3S9, EIF3S12, EIF3S10, EIF3S8, EIF3S1, EIF3S7, PCID1) (human)	0.00149498	-1.74611	4.65337
10	DHX9-ADAR-vigilin-DNA-PK-Ku antigen complex (human)	0.00371995	-1.79745	3.51234
11	Emerin complex 52 (human)	0.00414782	-1.58442	3.06143
12	HCF-1 complex (human)	0.00680479	-1.53739	2.70042
13	P2X7 receptor signalling complex (human)	0.00530711	-1.41734	2.55119
14	MCM complex (human)	0.00371995	-1.3048	2.54967
15	Toposome (human)	0.0055232	-1.22783	2.21007
16	CCT complex (chaperonin containing TCP1 complex) (mouse)	0.00782894	-1.16059	2.03857
17	GPR56-CD81-Galphaq/11-Gbeta complex (human)	0.00782894	-1.09863	1.92973
18	DNA-PK-Ku-eIF2-NF90-NF45 complex (human)	0.00782894	-1.07863	1.89461
19	Emerin complex 1 (human)	0.00782894	-0.95781	1.68239
20	F1F0-ATP synthase (EC 3.6.3.14), mitochondrial (human)	0.0111586	-0.846435	1.41909
21	Ksr1 complex (Ksr1, Mek, 14-3-3), unstimulated (mouse)	0.0141437	-0.770435	1.22338
22	RICH1/AMOT polarity complex, Flag-Rich1 precipitated (human)	0.0106878	-0.668717	1.12267
23	WRN-Ku70-Ku80-PARP1 complex (human)	0.0100358	-0.622686	1.05808
24	B-Ksr1-MEK-MAPK-14-3-3 complex (mouse)	0.0141437	-0.593447	0.942342
25	Vigilin-DNA-PK-Ku antigen complex (human)	0.0100358	-0.53028	0.901063
26	CD98-LAT2-ITGB1 complex (human)	0.0100358	-0.528225	0.89757
27	Cytochrome bc1-complex (EC 1.10.2.2), mitochondrial (mouse)	0.0141437	-0.519513	0.824941
28	Ksr1 complex (Ksr1, Mek, 14-3-3, Mapk), EGF stimulated (mouse)	0.0182336	-0.569973	0.816403
29	(ER)-localized multiprotein complex, Ig heavy chains associated (mouse)	0.0141437	-0.432028	0.686023
30	Polycystin-1-E-cadherin-beta-catenin-Flotillin-2 complex (human)	0.0100358	-0.331547	0.56337
31	Ksr1-CK2-MEK-14-3-3 complex, PDGF treated (mouse)	0.0229873	-0.345806	0.468862
32	NCOA6-DNA-PK-Ku-PARP1 complex (human)	0.0152235	-0.130324	0.206046
33	IKBKB-CDC37-KIAA1967-HSP90AB1-HSP90AA1 complex (human)	0.0152235	0.141011	-0.222942
34	Emerin complex 24 (human)	0.041422	0.199947	-0.271098
35	Profilin 1 complex (human)	0.021654	0.218482	-0.29623
36	WIP-WASp-actin-myosin-IIa complex (human)	0.021654	0.347502	-0.471161
37	Oligosaccharyltransferase complex (Stt3A variant) (human)	0.021654	0.478864	-0.649268
38	Oligosaccharyltransferase complex (Stt3B variant) (human)	0.0293401	1.01004	-1.36947
39	H2AX complex I (human)	0.0293401	1.06548	-1.44464
40	Arp2/3 protein complex (human)	0.0293401	1.15951	-1.57212
41	C complex spliceosome (human)	0.0554976	1.40344	-1.68538
42	ALL-1 supercomplex (human)	0.883682	15.0735	-1.86395
43	ITGA3-ITGB1-THBS1 complex (human)	0.0436722	1.39488	-1.89125
44	Emerin complex 25 (human)	0.0489879	1.54676	-1.96249
45	CF IIAm complex (Cleavage factor IIAm complex) (human)	0.0489879	1.63207	-2.07072
46	ITGA3-ITGB1-BSG complex (human)	0.0436722	1.67798	-2.27509
47	Rap1 complex (human)	0.0721731	2.24492	-2.39792
48	NCOR1 complex (human)	0.0597382	2.05925	-2.47294
49	TNF-alpha/NF-kappa B signaling complex 5 (human)	0.854538	17.7389	-2.74606
50	ITGA3-ITGB1-CD151 complex (human)	0.0436722	2.03486	-2.75897
51	Ribosome, cytoplasmic (human)	0.109149	2.91317	-2.79749
52	17S U2 snRNP (human)	0.129094	3.07451	-2.95242
53	Parvulin-associated pre-rRNP complex (mouse)	0.121019	3.20441	-3.07717
54	TNF-alpha/NF-kappa B signaling complex 6 (human)	0.115483	3.22043	-3.09255
55	ITGA3-ITGB1-CD63 complex (human)	0.0436722	2.40673	-3.26317
56	26S proteasome (human)	0.818135	17.736	-3.47523
57	60S ribosomal subunit, cytoplasmic (human)	0.171709	3.66385	-3.51837
58	CEN complex (human)	0.175104	3.67215	-3.52633
59	Kif3-cadherin-catenin complex (mouse)	0.0834623	3.65999	-3.73393
60	Anti-HDAC2 complex (human)	0.755139	15.0798	-4.05419
61	Ku-ORC complex (human)	0.106209	4.39513	-4.2206
62	TERF2-RAP1 complex (human)	0.130367	4.42796	-4.25213
63	URI complex (Unconventional prefoldin RPB5 Interactor) (human)	0.181702	4.531	-4.35108
64	Kinase maturation complex 2 (human)	0.155624	4.62447	-4.44084
65	DNA double-strand break end-joining complex (human)	0.130367	4.62596	-4.44227
66	Xin-Cdh2-Ctnnb1-Ctnnd1 complex (mouse)	0.0624833	3.76649	-4.52315
67	53BP1-containing complex (human)	0.0834623	4.44391	-4.53368
68	Rag1-Rag2-Ku70-Ku80 protein-DNA complex (mouse)	0.0834623	4.48055	-4.57105
69	PA700-20S-PA28 complex (human)	0.765338	17.8962	-4.65753
70	Polycystin-1-E-cadherin-beta-catenin complex (human)	0.0436722	3.46888	-4.70328
71	NuA4/Tip60-HAT complex B (human)	0.155624	4.8994	-4.70485
72	cMYC-ATPase-helicase complex (human)	0.0834623	4.67128	-4.76564
73	Histone H3.3 complex (human)	0.181702	4.98919	-4.79107
74	TNF-alpha/NF-kappa B signaling complex 8 (human)	0.106209	5.09979	-4.89728
75	SIN3-ING1b complex II (human)	0.715922	15.6873	-4.94002
76	EIF3 complex (EIF3A, EIF3B, EIF3G, EIF3I, EIF3C) (human)	0.0834623	4.84747	-4.94539
77	PS1-E-cadherin-catenin complex, brain (mouse)	0.0624833	4.11854	-4.94592
78	TNF-alpha/NF-kappa B signaling complex 7 (human)	0.155624	5.16487	-4.95978
79	Caveolar macromolecular signaling complex (mouse)	0.130367	5.17721	-4.97163
80	SNF2h-cohesin-NuRD complex (human)	0.715922	15.8567	-4.99338
81	PCNA-KU antigen complex (human)	0.0436722	3.6841	-4.99509
82	ITGA6-ITGB4-Laminin10/12 complex (human)	0.106209	5.27306	-5.06367
83	Emerin architectural complex (human)	0.106209	5.30379	-5.09318
84	Metallothionein-3 complex (mouse)	0.106209	5.33327	-5.12149
85	Spliceosome (human)	0.761067	19.4525	-5.12461
86	MGC1-DNA-PKcs-Ku complex (human)	0.0624833	4.28063	-5.14057
87	p400-associated complex (human)	0.130367	5.4677	-5.25059
88	FACT complex, UV-activated (human)	0.0834623	5.16459	-5.26891
89	ZO1-(beta)cadherin-(VE)cadherin-VEGFR2 complex (human)	0.0624833	4.39981	-5.2837
90	TFTC complex (TATA-binding protein-free TAF-II-containing complex) (human)	0.736255	18.1661	-5.30007
91	RalBP1-CCNB1-AP2A-NUMB-EPN1 complex (human)	0.106209	5.57276	-5.35147
92	EIF3 complex (EIF3A, EIF3B, EIF3G, EIF3I, EIF3J) (human)	0.0834623	5.27318	-5.3797
93	Membrane protein complex (VCP, UFD1L, SEC61B) (human)	0.0436722	4.06335	-5.5093
94	TIP60 histone acetylase complex (human)	0.0834623	5.40826	-5.51751
95	TNF-alpha/Nf-kappa B signaling complex (RPL6, RPL30, RPS13, CHUK, DDX3X, NFKB2, NFKBIB, REL, IKBKG, NFKB1, MAP3K8, RELB, GLG1, NFKBIA, RELA, TNIP2, GTF2I) (human)	0.736255	18.9497	-5.52869
96	BRM-SIN3A complex (human)	0.69403	16.4196	-5.60048
97	FACT-NEK9 complex (human)	0.0436722	4.18875	-5.67932
98	HMGB1-HMGB2-HSC70-ERP60-GAPDH complex (human)	0.0834623	5.95822	-6.07858
99	BRG1-SIN3A complex (human)	0.670459	16.8328	-6.24051
100	ING2 complex (human)	0.61776	15.2264	-6.35843
101	EIF3 core complex (EIF3A, EIF3B, EIF3G, EIF3I) (human)	0.0624833	5.30124	-6.36621
102	40S ribosomal subunit, cytoplasmic (human)	0.235471	6.65431	-6.39007
103	HSP70-BAG5-PARK2 complex (human)	0.0624833	5.34465	-6.41835
104	p21(ras)GAP-Fyn-Lyn-Yes complex, thrombin stimulated (human)	0.0624833	5.47099	-6.57007
105	MLL1-WDR5 complex (human)	0.622578	16.0721	-6.62758
106	CSA-POLIIa complex (human)	0.670459	17.9851	-6.6677
107	TRP1-G alpha-11-IP3R3-CAV1 signaling complex (human)	0.0624833	5.57017	-6.68918
108	EIF3 complex (EIF3B, EIF3G, EIF3I) (human)	0.0436722	4.93481	-6.69087
109	12S U11 snRNP (human)	0.69403	19.8795	-6.78061
110	HSP90-FKBP38-CAM-Ca(2+) complex (human)	0.0624833	5.69641	-6.84078
111	Ikaros complex (mouse)	0.61776	16.3893	-6.84407
112	WINAC complex (human)	0.670459	18.5271	-6.86865
113	TRPV5-S100A10-annexin 2 complex (mouse)	0.0436722	5.13141	-6.95743
114	Gata1-Fog1-MeCP1 complex (mouse)	0.645082	17.3842	-6.9871
115	Ku antigen-NARG1 complex (human)	0.0436722	5.2182	-7.0751
116	SWAP complex (mouse)	0.0624833	5.93661	-7.12923
117	LSD1 complex (human)	0.645082	17.748	-7.13331
118	TRF2-Ku complex (human)	0.0436722	5.33015	-7.22689
119	Ku antigen-YY1-alphaMyHC promoter complex (human)	0.0436722	5.33095	-7.22798
120	Ku70/Ku86/Werner complex (human)	0.0436722	5.34284	-7.2441
121	DDB2 complex (human)	0.645082	18.2522	-7.33596
122	SIN3-SAP25 complex (human)	0.588347	16.0697	-7.41256
123	CSA complex (human)	0.645082	18.6077	-7.47886
124	DCS complex (Ptbp1, Ptbp2, Hnrph1, Hnrpf) (mouse)	0.0624833	6.30179	-7.56777
125	Emerin complex 32 (human)	0.518133	13.8035	-7.60924
126	DNA-PK-Ku antigen complex (human)	0.0436722	5.6299	-7.63331
127	TNF-alpha/NF-kappa B signaling complex 10 (human)	0.208359	7.99472	-7.67726
128	snRNP-free U1A (SF-A) complex (human)	0.0624833	6.42892	-7.72044
129	HES1 promoter-Notch enhancer complex (human)	0.645082	19.425	-7.80733
130	DMAP1-associated complex (human)	0.208359	8.18465	-7.85964
131	NK-3-Groucho-HIPK2-SIN3A-RbpA48-HDAC1 complex (human)	0.588347	17.0514	-7.86538
132	STAT6-p100-RHA complex (human)	0.0436722	5.80232	-7.86709
133	MRIP-MBS-RHOA complex (human)	0.0436722	5.80703	-7.87347
134	STAGA complex (SPT3-TAF9-GCN5 acetyltransferase complex) (human)	0.645082	19.6792	-7.9095
135	Polycomb repressive complex 1 (PRC1, hPRC-H) (human)	0.645082	19.859	-7.98178
136	GammaH2AFX-NDHII-Ku70-DNA complex (human)	0.0436722	5.93291	-8.04414
137	H2AX complex II (human)	0.208359	8.41387	-8.07976
138	RC complex during S-phase of cell cycle (human)	0.645082	20.416	-8.20563
139	TIP49-TIP48-BAF53 complex (human)	0.0436722	6.09022	-8.25744
140	Scrib-APC-beta-catenin complex (mouse)	0.0436722	6.09934	-8.2698
141	SVIP-p97/VCP-DERL1 complex (human)	0.0436722	6.1482	-8.33605
142	ITGA4-ITGB1-JAM2 complex (human)	0.255797	8.68373	-8.33891
143	RC complex during G2/M-phase of cell cycle (human)	0.645082	20.7518	-8.34061
144	SRCAP-associated chromatin remodeling complex (human)	0.208359	8.7167	-8.37057
145	LARC complex (LCR-associated remodeling complex) (human)	0.446931	12.8191	-8.51997
146	Cytochrome c oxidase (EC 1.9.3.1), mitochondrial (mouse)	0.645082	21.7841	-8.7555
147	ITGA11-ITGB1-COL1A1 complex (human)	0.255797	9.15331	-8.78984
148	ITGA4-ITGB1-VCAM1 complex (human)	0.255797	9.23639	-8.86962
149	ITGA4-ITGB1-CD53 complex (human)	0.255797	9.29941	-8.93014
150	Cell-cell junction complex (CDH1-CTNNB1) (human)	0.0274801	6.60775	-8.95913
151	ITGA7-ITGB1-CD151 complex (human)	0.255797	9.38321	-9.01061
152	ITGA3-ITGB1 complex (human)	0.0274801	6.72905	-9.12359
153	Multisynthetase complex (human)	0.588347	20.2513	-9.34141
154	ITGA9-ITGB1-ADAM9 complex (human)	0.255797	9.73676	-9.35012
155	RSmad complex (human)	0.556681	18.3866	-9.35687
156	HDAC1-associated core complex cII (human)	0.556681	18.3948	-9.36106
157	MeCP1 complex (human)	0.522592	17.2031	-9.48331
158	OAP-1-OSP/claudin-11-ITGB1 complex (mouse)	0.255797	10.0936	-9.6928
159	SIN3-ING1b complex I (human)	0.522592	17.8977	-9.86622
160	NuMA-LGN-G-alpha-i-1 complex (human)	0.0436722	7.28314	-9.87486
161	p54(nrb)-PSF-matrin3 complex (human)	0.0436722	7.30242	-9.901
162	MTA2 complex (human)	0.522592	18.0687	-9.96048
163	ITGA9-ITGB1-ADAM12 complex (human)	0.255797	10.4538	-10.0387
164	ITGA5-ITGB1-FN-1-NOV complex (human)	0.308828	11.1258	-10.0736
165	EIF3 complex (EIF3B, EIF3J, EIF3I) (human)	0.0436722	7.44558	-10.0951
166	ITGA5-ITGB1-CAL4A3 complex (human)	0.255797	10.519	-10.1013
167	ITGA2-ITGB1-COL6A3 complex (human)	0.255797	10.5313	-10.1131
168	PA700 complex (human)	0.471329	16.4817	-10.1235
169	CDC5L complex (human)	0.420511	14.6353	-10.1283
170	HDAC1-associated protein complex (human)	0.522592	18.6246	-10.2669
171	ITGA9-ITGB1-VCAM1 complex (human)	0.255797	10.808	-10.3789
172	ITGA4-ITGB1-THBS1 complex (human)	0.255797	10.8427	-10.4121
173	Itga4-Itgb1-Adam2 complex (mouse)	0.255797	10.8547	-10.4236
174	ESCRT-III complex (human)	0.556681	20.5778	-10.472
175	ITGA5-ITGB1-FN1-TGM2 complex (human)	0.308828	11.6656	-10.5623
176	Dystrophin-sarcoglycan-syntrophin complex, skeletal muscle (mouse)	0.556681	20.7715	-10.5705
177	Emerin regulatory complex (human)	0.522592	19.2124	-10.5909
178	BRMS1-SIN3-HDAC complex (human)	0.485895	17.642	-10.6817
179	SMN-PolII-RHA complex (human)	0.556681	21.0219	-10.698
180	ITGA9-ITGB1-SPP1 complex (human)	0.255797	11.142	-10.6996
181	Histone H3.1 complex (human)	0.556681	21.1372	-10.7567
182	18S U11/U12 snRNP (human)	0.300934	12.0257	-10.8883
183	NuRD.1 complex (human)	0.485895	18.2405	-11.0441
184	S100A10-annexin 2 complex (mouse)	0.0274801	8.17298	-11.0814
185	mRNA decay complex (UPF1, UPF2, UPF3B, DCP2, XRN1, XRN2, EXOSC2, EXOSC4, EXOSC10, PARN) (human)	0.556681	21.9191	-11.1546
186	ITGA5-ITGB1-ADAM15 complex (human)	0.255797	11.6443	-11.182
187	KCNQ1 macromolecular complex (human)	0.556681	22.1308	-11.2623
188	GR-hnRNP U complex (human)	0.0274801	8.33501	-11.301
189	TRBP containing complex (DICER, RPL7A, EIF6, MOV10 and subunits of the 60S ribosomal particle) (human)	0.320999	13.0698	-11.3692
190	Profilin 2 complex (mouse)	0.522592	20.6996	-11.4108
191	NuA4/Tip60 HAT complex (human)	0.370265	14.6367	-11.57
192	NuA4/Tip60-HAT complex A (human)	0.343754	14.0961	-11.5724
193	ITGA5-ITGB1-SPP1 complex (human)	0.255797	12.0615	-11.5825
194	Catenin (alpha) - catenin (beta) complex (human)	0.0274801	8.61342	-11.6785
195	FACT complex (human)	0.0274801	8.64694	-11.724
196	Respiratory chain complex I, mitochondrial (mouse)	0.383228	15.5428	-11.7967
197	HDAC2-asscociated core complex (human)	0.485895	19.688	-11.9205
198	INO80 chromatin remodeling complex (human)	0.289801	13.1815	-11.9349
199	Itga-Itgb1-Ppap2b complex (mouse)	0.255797	12.5529	-12.0544
200	Brain-derived dystrobrevin-syntrophin complex (mouse)	0.485895	19.9915	-12.1042
201	ITGA4-ITGB1-THBS2 complex (human)	0.255797	12.7006	-12.1963
202	ITGA4-ITGB1-CD81 complex (human)	0.255797	12.7459	-12.2398
203	Mi2/NuRD complex (human)	0.446392	18.4178	-12.2411
204	ITGA2-ITGB1-CHAD complex (human)	0.255797	12.8943	-12.3823
205	NRD complex (Nucleosome remodeling and deacetylation complex) (human)	0.446392	18.7365	-12.4529
206	ITGA6-ITGB1-CYR61 complex (human)	0.255797	13.0254	-12.5081
207	Itga9-Itgb1-Thbs1 complex (mouse)	0.255797	13.1271	-12.6058
208	ITGA9-ITGB1-ADAM15 complex (human)	0.255797	13.1384	-12.6167
209	SIN3 complex (human)	0.446392	19.0718	-12.6758
210	ITGA1-ITGB1-COL6A3 complex (human)	0.255797	13.2586	-12.7321
211	Ku antigen complex (human)	0.0274801	9.41451	-12.7647
212	ITGA9-ITGB1-VEGFC complex (human)	0.255797	13.3544	-12.8241
213	ITGA4-ITGB1-EMILIN1 complex (human)	0.255797	13.367	-12.8362
214	ITGA2-ITGB1-CD47 complex (human)	0.255797	13.4189	-12.886
215	BCOR complex (human)	0.485895	22.2102	-13.4476
216	ITGA9-ITGB1-FIGF complex (human)	0.255797	14.0467	-13.4889
217	SF3b complex (human)	0.485895	22.3907	-13.5569
218	SMN containing complex (human)	0.485895	22.6373	-13.7062
219	ITGA9-ITGB1-VEGFA complex (human)	0.255797	14.3701	-13.7995
220	RICH1/AMOT polarity complex, Flag-Amot precipitated (human)	0.485895	22.8282	-13.8218
221	Ubiquitin E3 ligase (AHR, ARNT, DDB1, TBL3, CUL4B, RBX1) (human)	0.403869	18.9716	-13.8413
222	ITGA1-ITGB1-PTPN2 complex (human)	0.255797	14.6733	-14.0907
223	ASCOM complex (human)	0.446392	21.3841	-14.2126
224	ITGA6-ITGB1-CD151 complex (human)	0.255797	14.8077	-14.2197
225	ITGAV-ITGB1-SPP1 complex (human)	0.255797	15.3366	-14.7276
226	SNARE complex (Stx4, Stx6, Stx7, Vamp3, Vamp7, Vamp8, Vti1b) (mouse)	0.446392	22.2668	-14.7992
227	ITGA9-ITGB1-ADAM8 complex (human)	0.255797	15.6438	-15.0226
228	Ubiquitin E3 ligase (DDB1, DDB2, CUL4A, CUL4B, RBX1) (human)	0.358097	18.308	-15.0302
229	LINC complex, quiescent cells (human)	0.446392	23.0138	-15.2957
230	FCP1-associated protein complex (human)	0.446392	23.2535	-15.4551
231	LINC complex, S-phase (human)	0.446392	23.2697	-15.4658
232	MTA1 complex (human)	0.403869	21.2362	-15.4935
233	Ubiquitin E3 ligase (DET1, DDB1, CUL4A, RBX1, COP1) (human)	0.358097	18.9507	-15.5579
234	ITGA4-ITGB1-CD47 complex (human)	0.255797	16.2171	-15.5731
235	ITGA2b-ITGB3-TLN1 complex (human)	0.255797	16.2246	-15.5803
236	Condensin I-PARP-1-XRCC1 complex (human)	0.446392	23.6756	-15.7356
237	ITGA9-ITGB1-TNC complex (human)	0.255797	16.4365	-15.7838
238	Src-dynamin-synapsin complex (mouse)	0.308828	17.6157	-15.9496
239	Respiratory chain complex I (early intermediate NDUFAF1 assembly), mitochondrial (human)	0.446392	24.0543	-15.9873
240	60S APC containing complex (human)	0.446392	24.2824	-16.1389
241	TCF4-CTNNB1-SUMO1-EP300-HADAC6 complex (human)	0.358097	19.672	-16.15
242	ITGA2b-ITGB3-CD47-SRC complex (human)	0.308828	18.0617	-16.3534
243	TLE-Histone H3 complex (human)	0.403869	22.4212	-16.3581
244	ITGAV-ITGB3-SLC3A2 complex (human)	0.255797	17.2639	-16.5784
245	CDC5L core complex (human)	0.403869	22.8301	-16.6564
246	POLR2A-CCNT1-CDK9-NCL-LEM6-CPSF2 complex (human)	0.403869	22.9186	-16.7209
247	SMAD2-SKI-NCOR complex (human)	0.255797	17.5087	-16.8135
248	MAP2K1-BRAF-RAF1-YWHAE-KSR1 complex (human)	0.358097	20.8792	-17.1411
249	TCF4-CTNNB1-CREBBP complex (human)	0.255797	18.0026	-17.2877
250	SMAD3-HEF1-APC10-CDH1 complex (human)	0.308828	19.2424	-17.4225
251	FIB-associated protein complex (human)	0.403869	24.1664	-17.6313
252	Kif17-Lin10-Lin2-Lin7-NR2B complex (mouse)	0.403869	24.3456	-17.7621
253	Lef1-Tle1-Ctnnb1 complex (mouse)	0.255797	18.5537	-17.8169
254	TCF4-CTNNB1-EP300 complex (human)	0.255797	18.5998	-17.8612
255	Axin-PP2A A-PP2A C-GSK3-beta-beta-catenin complex (human)	0.308828	19.8823	-18.0018
256	P53-BARD1-Ku70 complex (human)	0.255797	18.83	-18.0823
257	TIF1gamma-SMAD2-SMAD3 complex (human)	0.255797	18.8516	-18.103
258	G protein complex (Hdac4, Gnb1, Gng2) (mouse)	0.255797	18.8635	-18.1145
259	SKI-SMAD2-SMAD4 pentameric complex (human)	0.255797	18.899	-18.1485
260	CASK-LIN7C-APBA1 complex (human)	0.255797	18.9285	-18.1768
261	PML-SMAD2/3-SARA complex (human)	0.308828	20.1988	-18.2884
262	Gamma-secretase-Delta1 complex (human)	0.358097	22.4196	-18.4057
263	TNF-alpha/NF-kappa B signaling complex 9 (human)	0.358097	22.531	-18.4971
264	Gamma-secretase complex (APH1B, PSEN2, PSENEN, NCSTN) (human)	0.308828	20.537	-18.5947
265	ITGAV-ITGB3-EGFR complex (human)	0.255797	19.364	-18.5951
266	Presenilin-TMP21 complex (mouse)	0.358097	22.7346	-18.6643
267	Ksr1-PP2A holoenzyme complex (Ppp2r1a, Ppp2r2b, Ppp2ca), PDGF stimulated (mouse)	0.308828	20.7249	-18.7648
268	RAF1-PPP2-PIN1 complex (human)	0.358097	22.8739	-18.7787
269	MTA1-HDAC core complex (human)	0.358097	22.9644	-18.853
270	p32-CBF-DNA complex (human)	0.308828	20.9034	-18.9264
271	AXIN-APC-betaCatenin-GSK3B complex (human)	0.308828	20.9212	-18.9425
272	CD147-gamma-secretase complex (APH-1a, PS-1, PEN-2, NCT variant) (human)	0.358097	23.1803	-19.0302
273	p130Cas-ER-alpha-cSrc-kinase- PI3-kinase p85-subunit complex (human)	0.308828	21.0353	-19.0458
274	p97/VCP-VIMP-DERL1-DERL2-HRD1-SEL1L complex (human)	0.403869	26.6097	-19.4139
275	PPP2R1A-PPP2R1B-PPP2CA-PPME1-EIF4A1 complex (human)	0.358097	23.728	-19.4798
276	Cyclin D1-associated protein complex (mouse)	0.308828	21.6274	-19.5819
277	Egfr-Grb2-mSos1 complex, EGF stimulated (mouse)	0.255797	20.433	-19.6216
278	PLC-gamma-2-SLP-76-Lyn-Grb2 complex (human)	0.308828	21.7489	-19.6919
279	CAS-SRC-FAK complex (human)	0.255797	20.6066	-19.7883
280	EGFR-containing signaling complex (human)	0.308828	22.0879	-19.9989
281	SNARE complex (SNAP25, VAMP3, VAMP2, NAPB, STX13) (human)	0.358097	24.6122	-20.2057
282	RNA pol II containing coactivator complex Tat-SF (human)	0.358097	24.6191	-20.2114
283	Gamma-secretase complex (APH1A, PSEN2, PSENEN, NCSTN) (human)	0.308828	22.3255	-20.214
284	EGFR-CBL-GRB2 complex (human)	0.255797	21.1813	-20.3402
285	Polycomb repressive complex 2 (PRC2) (human)	0.358097	24.8048	-20.3639
286	CAV1-VDAC1-ESR1 complex (human)	0.255797	21.4118	-20.5616
287	Ubiquitin E3 ligase (CDT1, DDB1, CUL4A, RBX1) (human)	0.308828	22.7196	-20.5709
288	Gamma-secretase complex (APH1B, PSEN1, PSENEN, NCSTN) (human)	0.308828	22.8767	-20.7131
289	Axin2-Ctnnb1-Apc complex (mouse)	0.255797	21.7371	-20.8739
290	LIN2-LIN7-SAP97-MINT1 complex (human)	0.308828	23.0847	-20.9014
291	EED-EZH2 complex (human)	0.358097	25.8384	-21.2124
292	p97/VCP-VIMP-DERL2 complex (human)	0.255797	22.1131	-21.235
293	LRP-1-Alpha-2-M-annexin VI complex (human)	0.255797	22.2293	-21.3466
294	Cd3g-Cd3e-Cd247-Canx complex (mouse)	0.308828	23.7617	-21.5144
295	Ubiquitin E3 ligase (DDB1, CUL4A, RBX1) (human)	0.255797	22.559	-21.6632
296	CD20-LCK-LYN-FYN-p75/80 complex, (Raji human B cell line) (human)	0.308828	23.9795	-21.7116
297	LINC core complex (human)	0.358097	26.4493	-21.7139
298	Limd1-p62-Traf6-Prkcz complex (mouse)	0.308828	24.1087	-21.8286
299	Gamma-secretase complex (APH1A, PSEN1, PSENEN, NCSTN variant) (human)	0.308828	24.275	-21.9791
300	SMAD4-SMAD2-SMAD3 complex (human)	0.255797	22.8998	-21.9905
301	SNX complex (SNX1a, SNX2, SNX4, EGFR) (human)	0.308828	24.3687	-22.0639
302	SNARE complex (STX4, VAMP8, VAMP3, SNAP23) (human)	0.308828	24.494	-22.1774
303	BRAF-MAP2K1-MAP2K2-YWHAE complex (human)	0.308828	24.6544	-22.3226
304	Raf1-PP2A holoenzyme complex (Ppp2r1a, Ppp2r2b, Ppp2ca), PDGF stimulated (mouse)	0.308828	24.7987	-22.4533
305	gp78-p97/VCP-DERL1 complex (human)	0.255797	23.3837	-22.4551
306	AKAP250-PKA-PDE4D complex (human)	0.358097	27.4517	-22.5369
307	YWHAQ-CALM1-CABIN1 complex (human)	0.255797	23.5122	-22.5786
308	DNA ligase IV-Xrcc4-DNA-protein kinase complex (mouse)	0.255797	23.6667	-22.7269
309	SNX complex (SNX1a, SNX2, SNX4, TFRC) (human)	0.308828	25.1252	-22.7489
310	Gamma-secretase complex (APH1A, PSEN1, PSENEN, NCSTN) (human)	0.308828	25.2895	-22.8977
311	HSP90-CDC37-LRRK2 complex (human)	0.255797	23.9003	-22.9512
312	PKC-alpha-PLD1-PLC-gamma-2 signaling complex, lacritin stimulated (human)	0.255797	23.9666	-23.0149
313	Gamma-secretase complex (Aph1a, Psen1, Psenen, Ncstn) (mouse)	0.308828	25.4332	-23.0278
314	GNAQ-GEFT-RHOA complex (human)	0.255797	23.986	-23.0335
315	G protein complex (Hdac5, Gnb1, Gng2) (mouse)	0.255797	24.015	-23.0614
316	FGFR2-c-Cbl-Lyn-Fyn complex (human)	0.308828	25.6079	-23.1859
317	Decapping complex (human)	0.358097	28.4489	-23.3555
318	TIAM1-EFNB1-EPHA2 complex (human)	0.255797	24.3253	-23.3594
319	hNURF complex (human)	0.308828	25.9359	-23.4829
320	RNA-induced silencing complex, RISC (human)	0.308828	25.9458	-23.4919
321	Smad2-Smad4 complex (mouse)	0.198718	24.4766	-23.5047
322	SNARE complex (VAMP3, VAMP4, VAMP8, STX6) (human)	0.308828	25.9945	-23.536
323	ITGA10-ITGB1 complex (human)	0.198718	24.5673	-23.5918
324	Sh3kbp1-Cblb-Egfr complex (mouse)	0.255797	24.8041	-23.8192
325	ITGA6-ITGB4-LAMA5 complex (human)	0.255797	25.0024	-24.0096
326	SNARE complex (VAMP3, VAMP4, STX16) (human)	0.255797	25.0244	-24.0307
327	Htt-Dctn1-Hap1 complex (mouse)	0.255797	25.0383	-24.044
328	PU.1-associated protein complex (mouse)	0.358097	29.51	-24.2266
329	ITGA11-ITGB1 complex (human)	0.198718	25.2852	-24.2812
330	Ksr1-PP2A core enzyme complex (Ppp2r1a, Ppp2ca), untreated (mouse)	0.255797	25.4771	-24.4654
331	ITGA4-ITGB1 complex (human)	0.198718	25.7109	-24.6899
332	SMAD2-SMAD4-FAST1 complex (human)	0.255797	25.827	-24.8014
333	CDH1-SKP2 complex (human)	0.198718	25.8567	-24.8299
334	Emerin-actin-NMI-(alphaII)spectrin complex (human)	0.308828	27.5034	-24.9022
335	CNK1-SRC-RAF1 complex (human)	0.255797	25.9755	-24.9441
336	ITGB1-NRP1 complex (human)	0.198718	26.0953	-25.0591
337	RAF1-MAP2K1-YWHAE complex (human)	0.255797	26.1831	-25.1434
338	ITGB1-ITGA9 complex (human)	0.198718	26.2253	-25.184
339	9S-cytosolic aryl hydrocarbon (Ah) receptor non-ligand activated complex (mouse)	0.308828	28.0378	-25.386
340	Raf1-PP2A core enzyme complex (Ppp2r1a, Ppp2ca), untreated (mouse)	0.255797	26.4866	-25.4349
341	SH3KBP1-CBLB-EGFR complex (human)	0.255797	26.5803	-25.5248
342	Ecsit complex (ECSIT, NDUFS3, NDUFAF1) (human)	0.255797	26.6442	-25.5862
343	Succinate dehydrogenase complex II (EC 1.3.5.1), mitochondrial (mouse)	0.308828	28.4573	-25.7658
344	MPP4-MPP5-CRB1 complex (human)	0.255797	27.0402	-25.9665
345	DNA ligase IV-XRCC4-AHNK complex (human)	0.255797	27.721	-26.6203
346	SNARE complex (VAMP3, STX6, VTI1A) (human)	0.255797	27.7816	-26.6784
347	Tiam1-Efnb1-Epha2 complex (mouse)	0.255797	27.828	-26.7229
348	HSP90-CIP1-FKBPL complex (human)	0.255797	27.9053	-26.7972
349	Trpc1-dystrophin-alpha1-syntrophin complex (mouse)	0.255797	27.9729	-26.8621
350	BRCA1-VCP complex (human)	0.198718	28.3511	-27.2254
351	RIN1-STAM2-EGFR complex, EGF stimulated (human)	0.255797	28.4537	-27.3239
352	CREBBP-SMAD2-SMAD4 pentameric complex (human)	0.255797	28.4631	-27.3329
353	N-NOS-CHIP-HSP70-1 complex (human)	0.255797	28.9314	-27.7826
354	PAR4-BACE1 complex (human)	0.198718	29.812	-28.6282
355	TIM (TIMM23, TIMM50) complex, mitochondrial (human)	0.198718	30.015	-28.8231
356	G protein complex (Btk, Gng2, Gnb1) (mouse)	0.255797	30.2083	-29.0087
357	APC-Axin-1-beta-catenin complex (human)	0.255797	30.2376	-29.0369
358	Ternary complex (LRRC7, CAMK2a, ACTN4) (human)	0.255797	30.268	-29.0661
359	Traf6-p62-aPKC complex, RANK-L stimulated (mouse)	0.255797	30.3496	-29.1444
360	p97/VCP-VIMP-DERL1 complex (human)	0.255797	30.4588	-29.2493
361	Affixin-actinin(alpha) complex (human)	0.198718	30.7103	-29.4908
362	ITGA6-ITGB1 complex (human)	0.198718	30.9583	-29.729
363	CRB1-MPP5-INADL complex (human)	0.255797	30.9719	-29.7421
364	PLC-gamma-2-Lyn-FcR-gamma complex (human)	0.255797	30.9842	-29.7538
365	ILF3-XPO5 complex (human)	0.198718	31.094	-29.8593
366	Rab11Fip2-Ap2a complex (mouse)	0.255797	31.4144	-30.167
367	Mt3-Hsp84-Ck complex (mouse)	0.255797	31.4218	-30.174
368	SMAD2-SKI complex (human)	0.198718	31.7043	-30.4453
369	Crb1-Mupp1-Pals1-Mpp4 complex (mouse)	0.308828	33.7022	-30.5147
370	CDH1-CKS1B complex (human)	0.198718	31.8292	-30.5653
371	Scrib-beta-PIX-GIT1 complex (human)	0.255797	31.9074	-30.6404
372	ITGA5-ITGB4 complex (human)	0.198718	32.0985	-30.8239
373	Catulin (alpha) - catenin (beta) complex (human)	0.198718	32.2348	-30.9548
374	LAT2-ITGB1 complex (human)	0.198718	32.2356	-30.9556
375	Ecsit complex (ECSIT, NDUFS3, TOM20) (human)	0.255797	32.348	-31.0635
376	CREBBP-SMAD2 hexameric complex (human)	0.198718	32.8761	-31.5706
377	ITGAV-ITGB1 complex (human)	0.198718	32.8778	-31.5722
378	AIF-CYPA-DNA complex (human)	0.198718	33.3182	-31.9951
379	Cask-Dlg1 complex (mouse)	0.198718	33.4061	-32.0796
380	SCRIB-APC complex (human)	0.198718	33.8387	-32.495
381	Abcg5-Abcg2 complex (mouse)	0.198718	34.1782	-32.8211
382	PAR3-PAR6-PALS1 complex (human)	0.255797	34.4439	-33.0762
383	Psd3-Actn1 complex (mouse)	0.198718	34.8038	-33.4218
384	LIN2-LIN7 complex (human)	0.198718	34.9372	-33.5499
385	RFC2-RIalpha complex (human)	0.255797	34.9959	-33.6062
386	ERdj3-BiP complex (mouse)	0.198718	35.0262	-33.6353
387	ITGA2-ITGB1 complex (human)	0.198718	35.3246	-33.9219
388	Bipartite complex (TFC4, CTNNB1) (human)	0.198718	35.5055	-34.0957
389	APP-TOMM40 complex (human)	0.198718	35.826	-34.4033
390	TIM50a-SMN1 complex (human)	0.198718	36.5188	-35.0687
391	DGCR8-ILF3 complex (human)	0.198718	36.6053	-35.1517
392	Actin-ribonucleoprotein complex (POLR2A, GTF2F1, HNRNPU) (human)	0.255797	36.7045	-35.247
393	Chromatin assembly complex (CAF-1 complex) (human)	0.255797	36.7271	-35.2687
394	PSF-p54(nrb) complex (human)	0.198718	36.7382	-35.2794
395	Prolyl 4-hydroxylase (alpha(I)-type) (human)	0.198718	36.8218	-35.3596
396	PRNP-ApolopoproteinE3 complex (human)	0.198718	37.4543	-35.9671
397	Kir4.1-dystrophin complex, cortical astrocytes (mouse)	0.198718	38.9074	-37.3625
398	SF3A1-SF3A2-SF3A3 complex (human)	0.255797	39.0427	-37.4923
399	Sulphiredoxin-peroxiredoxin complex (human)	0.198718	39.0443	-37.4939
400	TCF4-CTNNB1 complex (human)	0.198718	39.1292	-37.5754
401	Rab27A-Melanophilin-MyosinVa complex (mouse)	0.255797	39.4039	-37.8392
402	DDB complex (human)	0.198718	39.498	-37.9296
403	Hsp110-Hsc70-Hsp25 complex (mouse)	0.255797	41.1556	-39.5213
404	Cd74-Cd44 receptor complex (mouse)	0.198718	41.558	-39.9078
405	AGO2-FXR1-TNF(alpha)ARE-RNP complex (human)	0.198718	41.6741	-40.0193
406	SMAD2-FAST1 complex (human)	0.198718	42.7105	-41.0145
407	DGCR8-NCL complex (human)	0.198718	43.1938	-41.4786
408	Cell-cell junction complex (ARHGAP10-CTNNA1) (human)	0.198718	44.5713	-42.8014
409	Prolyl 4-hydroxylase (alpha(III)-type) (human)	0.198718	45.0818	-43.2916
410	PNUTS-PP1 complex (human)	0.198718	45.8687	-44.0473
411	SCRIB-LGL2 complex (human)	0.198718	46.7759	-44.9185
412	TIM50a-coilin complex (human)	0.198718	47.3622	-45.4815
413	CD28-transactivation complex (human)	0.198718	49.9838	-47.999
414	Nitric oxide synthase-dystrophin complex, skeletal muscle (mouse)	0.198718	50.2787	-48.2822
415	Mss4-Itga3 complex (mouse)	0.198718	50.391	-48.39
416	p97/VCP homohexamer complex (mouse)	0.137283	54.2364	-52.0828
417	SCRIB-VANGL2 complex (human)	0.198718	55.4767	-53.2738
418	Cdh23-Myo1c complex (mouse)	0.198718	60.1169	-57.7297
419	Calreticulin oligomer complex (human)	0.137283	75.9965	-72.9788

## Sheet: 6 Reactome terms for gamma PPIs
Rank	Term	p-Value	Z-score	Combined score
1	Translation	2.06766e-17	-2.00849	63.5213
2	3' -UTR-mediated translational regulation	8.67215e-14	-1.96809	47.9889
3	L13a-mediated translational silencing of Ceruloplasmin expression	8.67215e-14	-1.96488	47.9107
4	Cap-dependent Translation Initiation	4.42764e-13	-1.98632	46.2096
5	Eukaryotic Translation Initiation	4.42764e-13	-1.96848	45.7945
6	GTP hydrolysis and joining of the 60S ribosomal subunit	5.79819e-13	-1.94658	45.1151
7	Formation of a pool of free 40S subunits	1.74958e-12	-1.94275	43.1802
8	Eukaryotic Translation Elongation	3.33107e-12	-1.94148	42.1611
9	SRP-dependent cotranslational protein targeting to membrane	4.48377e-12	-1.92442	41.4455
10	Peptide chain elongation	3.4728e-11	-1.87941	36.8268
11	Nonsense Mediated Decay (NMD) independent of the Exon Junction Complex (EJC)	4.88121e-10	-1.9137	32.6232
12	Influenza Life Cycle	2.03005e-09	-1.90548	30.4811
13	Eukaryotic Translation Termination	9.52589e-10	-1.83908	30.4286
14	Viral mRNA Translation	9.52589e-10	-1.82739	30.2352
15	Nonsense-Mediated Decay (NMD)	2.00033e-09	-1.88079	30.0861
16	Nonsense Mediated Decay (NMD) enhanced by the Exon Junction Complex (EJC)	2.00033e-09	-1.88025	30.0776
17	Influenza Infection	4.04761e-09	-1.90648	29.2971
18	EPH-Ephrin signaling	5.71558e-09	-1.89455	28.5684
19	Translation initiation complex formation	1.03845e-08	-1.83839	26.7231
20	Activation of the mRNA upon binding of the cap-binding complex and eIFs, and subsequent binding to 43S	1.29964e-08	-1.83589	26.3691
21	Ribosomal scanning and start codon recognition	5.78668e-08	-1.80751	23.3501
22	Formation of the ternary complex, and subsequently, the 43S complex	6.91023e-08	-1.82294	23.3108
23	Influenza Viral RNA Transcription and Replication	1.64251e-07	-1.85672	22.2178
24	mRNA Splicing	3.9567e-07	-1.74738	19.5189
25	mRNA Splicing - Major Pathway	3.9567e-07	-1.74652	19.5093
26	Programmed Cell Death	1.51759e-06	-1.8471	18.359
27	Apoptosis	1.44889e-06	-1.82885	18.1958
28	Axon guidance	4.28363e-06	-1.94763	17.5636
29	EPH-ephrin mediated repulsion of cells	2.04818e-06	-1.69147	16.4217
30	Integration of energy metabolism	6.58143e-06	-1.76688	15.3125
31	Membrane Trafficking	9.19286e-06	-1.71975	14.4276
32	Apoptotic execution phase	4.3583e-06	-1.58866	14.3265
33	Processing of Capped Intron-Containing Pre-mRNA	1.22167e-05	-1.66088	13.5923
34	Apoptotic cleavage of cellular proteins	7.43922e-06	-1.54832	13.2735
35	WNT5A-dependent internalization of FZD4	4.51273e-07	-1.19807	13.2723
36	The citric acid (TCA) cycle and respiratory electron transport	1.45902e-05	-1.64746	13.2338
37	Signal amplification	1.11336e-05	-1.59854	13.1484
38	Platelet activation, signaling and aggregation	3.59194e-05	-1.79698	12.9459
39	Muscle contraction	1.22321e-05	-1.50633	12.3275
40	Smooth Muscle Contraction	5.27311e-06	-1.35326	11.9874
41	Respiratory electron transport, ATP synthesis by chemiosmotic coupling, and heat production by uncoupling proteins.	2.9012e-05	-1.58673	11.6944
42	Regulation of insulin secretion	4.39309e-05	-1.49474	10.6004
43	Glutamate Binding, Activation of AMPA Receptors and Synaptic Plasticity	4.0409e-05	-1.40147	9.99515
44	Trafficking of AMPA receptors	4.0409e-05	-1.39909	9.97815
45	beta-catenin independent WNT signaling	0.000276727	-1.72912	9.47347
46	L1CAM interactions	0.000121813	-1.48428	9.21853
47	Mitochondrial protein import	8.98538e-05	-1.39921	8.98003
48	Cell-Cell communication	0.000272324	-1.60997	8.82067
49	WNT5A-dependent internalization of FZD2, FZD5 and ROR2	1.75586e-06	-0.880382	8.65295
50	EPHA-mediated growth cone collapse	9.18461e-05	-1.34238	8.61297
51	PCP/CE pathway	0.000676362	-1.59383	7.43752
52	Cell surface interactions at the vascular wall	0.000464632	-1.4009	7.04116
53	Translocation of GLUT4 to the plasma membrane	0.000271636	-1.2802	7.01394
54	EGFR downregulation	9.41813e-05	-1.05606	6.77029
55	Recycling pathway of L1	0.000117415	-1.08497	6.75812
56	Response to elevated platelet cytosolic Ca2+	0.00108061	-1.32599	5.6712
57	Cellular response to heat stress	0.00109208	-1.08229	4.62888
58	Activation of BAD and translocation to mitochondria	3.14134e-05	-0.630749	4.61375
59	Regulation of PLK1 Activity at G2/M Transition	0.00227037	-1.24993	4.61356
60	Respiratory electron transport	0.00157395	-1.13269	4.52358
61	Neurotransmitter Receptor Binding And Downstream Transmission In The Postsynaptic Cell	0.00373389	-1.2667	4.23379
62	Activation of BH3-only proteins	0.000421752	-0.828476	4.23103
63	Trafficking of GluR2-containing AMPA receptors	4.34456e-05	-0.59337	4.20807
64	Thrombin signalling through proteinase activated receptors (PARs)	0.00147387	-1.00587	4.05639
65	G2/M Transition	0.00419572	-1.20691	3.93114
66	Cell junction organization	0.00347226	-1.1318	3.81745
67	Basigin interactions	0.000421752	-0.745244	3.80597
68	HSF1 activation	0.000897218	-0.857414	3.78911
69	Gap junction trafficking and regulation	0.001065	-0.882134	3.77284
70	Mitotic G2-G2/M phases	0.00479584	-1.19182	3.75894
71	Fcgamma receptor (FCGR) dependent phagocytosis	0.00479584	-1.17755	3.71395
72	G alpha (z) signalling events	0.00248283	-1.01693	3.67503
73	Recruitment of mitotic centrosome proteins and complexes	0.0033295	-1.07823	3.65633
74	Centrosome maturation	0.0033295	-1.07309	3.6389
75	Striated Muscle Contraction	0.00125647	-0.785736	3.28335
76	Loss of Nlp from mitotic centrosomes	0.00405313	-0.922905	3.02842
77	Loss of proteins required for interphase microtubule organization from the centrosome	0.00405313	-0.921513	3.02385
78	Platelet degranulation	0.00601601	-0.938239	2.79708
79	Opioid Signalling	0.00650846	-0.942034	2.75598
80	Intrinsic Pathway for Apoptosis	0.00345894	-0.70669	2.3836
81	MHC class II antigen presentation	0.0124794	-0.962763	2.25035
82	Transmission across Chemical Synapses	0.0173893	-1.02091	2.15428
83	Host Interactions of HIV factors	0.021019	-0.965712	1.92984
84	Nephrin interactions	0.00123015	-0.450133	1.88429
85	ADP signalling through P2Y purinoceptor 12	0.00123015	-0.443233	1.8554
86	ADP signalling through P2Y purinoceptor 1	0.00214782	-0.487328	1.81974
87	Non-integrin membrane-ECM interactions	0.00562414	-0.591414	1.78278
88	Thromboxane signalling through TP receptor	0.0014938	-0.440528	1.77652
89	Formation of tubulin folding intermediates by CCT/TriC	0.000810567	-0.391463	1.76195
90	Signaling by Wnt	0.0319639	-1.01792	1.71901
91	Platelet homeostasis	0.0161017	-0.737582	1.58565
92	HIV Infection	0.0331119	-0.933669	1.54995
93	Regulation of mRNA stability by proteins that bind AU-rich elements	0.0253007	-0.842009	1.5326
94	Unfolded Protein Response (UPR)	0.0161017	-0.702784	1.51084
95	Iron uptake and transport	0.00629626	-0.491032	1.44825
96	Attenuation phase	0.00254614	-0.37705	1.3622
97	G-protein activation	0.00350602	-0.395121	1.33271
98	Cooperation of Prefoldin and TriC/CCT in actin and tubulin folding	0.00299748	-0.375651	1.30468
99	Chaperonin-mediated protein folding	0.0105863	-0.500358	1.23884
100	IRE1alpha activates chaperones	0.0105863	-0.486678	1.20497
101	Prefoldin mediated transfer of substrate to CCT/TriC	0.00254614	-0.328521	1.18687
102	Anchoring of the basal body to the plasma membrane	0.030205	-0.628607	1.07441
103	Semaphorin interactions	0.0179905	-0.475691	1.00274
104	HSF1-dependent transactivation	0.00799859	-0.341459	0.93171
105	Glucose metabolism	0.0207936	-0.456317	0.913487
106	Regulation of actin dynamics for phagocytic cup formation	0.035738	-0.541495	0.872374
107	GABA B receptor activation	0.0140975	-0.36979	0.826963
108	Activation of GABAB receptors	0.0140975	-0.367143	0.821044
109	Adherens junctions interactions	0.00471179	-0.231009	0.728593
110	Protein folding	0.0181543	-0.31482	0.663632
111	EPHB-mediated forward signaling	0.0172591	-0.212066	0.447493
112	VEGFA-VEGFR2 Pathway	0.0676498	-0.338888	0.391233
113	Cell-cell junction organization	0.0288993	-0.221869	0.385237
114	Assembly of the pre-replicative complex	0.0460701	-0.27025	0.385138
115	Glucagon-like Peptide-1 (GLP1) regulates insulin secretion	0.0190094	-0.181909	0.37645
116	Signaling by Ligand-Responsive EGFR Variants in Cancer	0.0926249	-0.307218	0.298761
117	Signaling by EGFRvIII in Cancer	0.0926249	-0.307123	0.298668
118	Signaling by EGFR in Cancer	0.0926249	-0.279055	0.271373
119	Assembly of the primary cilium	0.0871063	-0.238535	0.239964
120	Orc1 removal from chromatin	0.0550811	-0.176648	0.232683
121	Cytosolic sensors of pathogen-associated DNA	0.0432915	-0.146765	0.214948
122	Switching of origins to a post-replicative state	0.0550811	-0.140874	0.185561
123	Removal of licensing factors from origins	0.0616588	-0.145047	0.177831
124	Extracellular matrix organization	0.129046	-0.179487	0.125423
125	Signaling by VEGF	0.0941178	-0.107525	0.103338
126	Signaling by Overexpressed Wild-Type EGFR in Cancer	0.145189	-0.048181	0.0302305
127	Signaling by EGFR	0.145189	-0.048181	0.0302305
128	Regulation of DNA replication	0.0723903	-0.0230315	0.0260896
129	XBP1(S) activates chaperone genes	0.0272154	-0.00455849	0.00812579
130	Class A/1 (Rhodopsin-like receptors)	1	5.38649	-2.30829e-06
131	Phospholipid metabolism	0.99835	5.44894	-2.33505e-06
132	Peptide ligand-binding receptors	0.999848	5.58907	-2.3951e-06
133	Biological oxidations	0.997234	5.64344	-2.4184e-06
134	Neuronal System	0.173462	0.00383444	-0.00187944
135	G alpha (q) signalling events	0.774285	3.88922	-0.0157356
136	Signaling by NOTCH	0.820448	4.04406	-0.0163621
137	Factors involved in megakaryocyte development and platelet production	0.834283	4.07851	-0.0165015
138	TCF dependent signaling in response to WNT	0.783195	4.08582	-0.016531
139	misspliced LRP5 mutants have enhanced beta-catenin-dependent signaling	0.783195	4.08827	-0.016541
140	XAV939 inhibits tankyrase, stabilizing AXIN	0.783195	4.10746	-0.0166186
141	RNF mutants show enhanced WNT signaling and proliferation	0.783195	4.10982	-0.0166282
142	G alpha (i) signalling events	0.856602	4.15552	-0.0168131
143	Class I MHC mediated antigen processing & presentation	0.840795	4.18045	-0.0169139
144	Post-translational protein modification	0.900941	4.30126	-0.0174027
145	Ion channel transport	0.888542	4.36262	-0.017651
146	Toll-Like Receptors Cascades	0.896858	4.40842	-0.0178363
147	Separation of Sister Chromatids	0.86972	4.43744	-0.0179537
148	Toll Like Receptor TLR1:TLR2 Cascade	0.819898	4.4561	-0.0180292
149	Signaling by WNT in cancer	0.864508	4.46982	-0.0180847
150	Toll Like Receptor 2 (TLR2) Cascade	0.819898	4.49353	-0.0181806
151	Toll Like Receptor TLR6:TLR2 Cascade	0.819898	4.4936	-0.0181809
152	MyD88:Mal cascade initiated on plasma membrane	0.819898	4.49369	-0.0181813
153	M Phase	0.872428	4.53401	-0.0183444
154	Toll Like Receptor 3 (TLR3) Cascade	0.840263	4.55299	-0.0184212
155	Toll Like Receptor 9 (TLR9) Cascade	0.803215	4.55986	-0.018449
156	Toll Like Receptor 7/8 (TLR7/8) Cascade	0.778978	4.56063	-0.0184521
157	MyD88 dependent cascade initiated on endosome	0.778978	4.56063	-0.0184521
158	Downstream signal transduction	0.86972	4.57308	-0.0185025
159	TRIF-mediated TLR3/TLR4 signaling	0.840263	4.58082	-0.0185338
160	MyD88-independent cascade	0.840263	4.59399	-0.0185871
161	Potassium Channels	0.840263	4.60477	-0.0186307
162	Cytokine Signaling in Immune system	0.905467	4.61032	-0.0186532
163	Fatty acid, triacylglycerol, and ketone body metabolism	0.92361	4.62384	-0.0187078
164	Toll Like Receptor 4 (TLR4) Cascade	0.925228	4.64724	-0.0188025
165	HATs acetylate histones	0.867077	4.64898	-0.0188096
166	Transcription	0.908656	4.6711	-0.0188991
167	RNA Polymerase II Transcription	0.862902	4.68211	-0.0189436
168	Activated TLR4 signalling	0.899884	4.71944	-0.0190946
169	Downstream signaling of activated FGFR	0.915907	4.80454	-0.019439
170	RNA Polymerase I, RNA Polymerase III, and Mitochondrial Transcription	0.896636	4.82223	-0.0195105
171	Interferon Signaling	0.947056	4.85647	-0.019649
172	Signaling by ERBB4	0.92753	4.9215	-0.0199122
173	Signaling by the B Cell Receptor (BCR)	0.917516	4.97905	-0.020145
174	Signaling by PDGF	0.929716	5.00018	-0.0202305
175	DAP12 signaling	0.946543	5.03105	-0.0203554
176	Downstream signaling events of B Cell Receptor (BCR)	0.955644	5.10557	-0.0206569
177	Diseases associated with glycosaminoglycan metabolism	0.97622	5.12023	-0.0207162
178	Defective EXT1 causes exostoses 1, TRPS2 and CHDS	0.97622	5.15901	-0.0208731
179	Mitotic Prometaphase	0.960514	5.16539	-0.0208989
180	DAP12 interactions	0.966654	5.16599	-0.0209014
181	MPS I - Hurler syndrome	0.97622	5.1886	-0.0209928
182	SLC-mediated transmembrane transport	0.980483	5.1989	-0.0210345
183	MPS II - Hunter syndrome	0.97622	5.20673	-0.0210662
184	Resolution of Sister Chromatid Cohesion	0.946339	5.2113	-0.0210847
185	Defective PAPSS2 causes SEMD-PA	0.97622	5.21243	-0.0210892
186	Metabolism of amino acids and derivatives	0.97508	5.21338	-0.0210931
187	Defective CHST14 causes EDS, musculocontractural type	0.97622	5.21808	-0.0211121
188	MPS VI - Maroteaux-Lamy syndrome	0.97622	5.23335	-0.0211739
189	Oxidative Stress Induced Senescence	0.924646	5.24055	-0.021203
190	Defective CHSY1 causes TPBS	0.97622	5.27129	-0.0213274
191	Mucopolysaccharidoses	0.97622	5.2738	-0.0213376
192	Immunoregulatory interactions between a Lymphoid and a non-Lymphoid cell	0.955678	5.27987	-0.0213621
193	Epigenetic regulation of gene expression	0.927412	5.29354	-0.0214174
194	MPS IV - Morquio syndrome B	0.97622	5.29677	-0.0214305
195	GAB1 signalosome	0.953944	5.3007	-0.0214464
196	MPS IIIA - Sanfilippo syndrome A	0.97622	5.32862	-0.0215593
197	Cellular Senescence	0.977497	5.34678	-0.0216328
198	MPS IIIB - Sanfilippo syndrome B	0.97622	5.34697	-0.0216336
199	Defective CHST6 causes MCDC1	0.97622	5.35756	-0.0216765
200	MPS IX - Natowicz syndrome	0.97622	5.36151	-0.0216924
201	MPS IIID - Sanfilippo syndrome D	0.97622	5.36353	-0.0217006
202	Signaling by Type 1 Insulin-like Growth Factor 1 Receptor (IGF1R)	0.927412	5.36466	-0.0217052
203	MPS VII - Sly syndrome	0.97622	5.36471	-0.0217054
204	IRS-related events triggered by IGF1R	0.918812	5.36811	-0.0217191
205	Glycosaminoglycan metabolism	0.97622	5.37352	-0.021741
206	MPS IV - Morquio syndrome A	0.97622	5.3792	-0.021764
207	Insulin receptor signalling cascade	0.927412	5.39264	-0.0218184
208	IRS-related events	0.915739	5.4032	-0.0218611
209	Defective CHST3 causes SEDCJD	0.97622	5.42802	-0.0219615
210	Defective B4GALT1 causes B4GALT1-CDG (CDG-2d)	0.97622	5.42843	-0.0219632
211	MPS IIIC - Sanfilippo syndrome C	0.97622	5.42978	-0.0219686
212	Defective SLC26A2 causes chondrodysplasias	0.97622	5.43027	-0.0219706
213	IGF1R signaling cascade	0.927412	5.4439	-0.0220258
214	Chromatin modifying enzymes	0.987206	5.44628	-0.0220354
215	Chromatin organization	0.987206	5.44974	-0.0220494
216	Defective EXT2 causes exostoses 2	0.97622	5.47111	-0.0221359
217	Defective B4GALT7 causes EDS, progeroid type	0.97622	5.4853	-0.0221933
218	Role of LAT2/NTAL/LAB on calcium mobilization	0.987916	5.49309	-0.0222248
219	Defective B3GAT3 causes JDSSDHD	0.97622	5.52262	-0.0223443
220	TRAF6 mediated induction of NFkB and MAP kinases upon TLR7/8 or 9 activation	0.765969	4.66267	-0.0224307
221	Antigen processing: Ubiquitination & Proteasome degradation	0.988448	5.55774	-0.0224864
222	IRS-mediated signalling	0.905853	5.60353	-0.0226716
223	Meiosis	0.905853	5.60524	-0.0226785
224	Peptide hormone metabolism	0.898672	5.68638	-0.0230068
225	Fc epsilon receptor (FCERI) signaling	0.987634	5.68777	-0.0230125
226	FCERI mediated MAPK activation	0.85964	5.85972	-0.0237082
227	PI3K/AKT activation	0.991617	6.17205	-0.0241589
228	Regulatory RNA pathways	0.990367	6.04596	-0.0244617
229	Stimuli-sensing channels	0.989432	6.05834	-0.0245118
230	RNA Polymerase I Promoter Clearance	0.864574	6.07711	-0.0245877
231	Transport of glucose and other sugars, bile salts and organic acids, metal ions and amine compounds	0.988407	6.09073	-0.0246428
232	PI3K events in ERBB2 signaling	0.990367	6.10597	-0.0247045
233	PI3K events in ERBB4 signaling	0.990367	6.13121	-0.0248066
234	Defective UGT1A4 causes hyperbilirubinemia	0.983975	6.14305	-0.0248545
235	PI3K/AKT Signaling in Cancer	0.990367	6.16268	-0.0249339
236	Interferon gamma signaling	0.986051	6.17837	-0.0249974
237	PIP3 activates AKT signaling	0.990367	6.18085	-0.0250074
238	Defective TPMT causes Thiopurine S-methyltransferase deficiency (TPMT deficiency)	0.983975	6.18196	-0.0250119
239	PI-3K cascade	0.990367	6.18787	-0.0250358
240	Mitochondrial translation	0.984699	6.20102	-0.0250891
241	Defective GSS causes Glutathione synthetase deficiency (GSS deficiency)	0.983975	6.20423	-0.025102
242	Phase II conjugation	0.983975	6.22486	-0.0251855
243	Transcription of the HIV genome	0.800559	6.23452	-0.0252246
244	Telomere Maintenance	0.771315	6.2503	-0.0252884
245	RNA Polymerase II Pre-transcription Events	0.786376	6.25779	-0.0253187
246	Defective UGT1A1 causes hyperbilirubinemia	0.983975	6.26234	-0.0253371
247	Defective GCLC causes Hemolytic anemia due to gamma-glutamylcysteine synthetase deficiency (HAGGSD)	0.983975	6.2687	-0.0253629
248	Defective SLC35D1 causes Schneckenbecken dysplasia (SCHBCKD)	0.983975	6.27782	-0.0253998
249	Defective AHCY causes Hypermethioninemia with S-adenosylhomocysteine hydrolase deficiency (HMAHCHD)	0.983975	6.28793	-0.0254407
250	Defective MAT1A causes Methionine adenosyltransferase deficiency (MATD)	0.983975	6.28956	-0.0254473
251	Defective GGT1 causes Glutathionuria (GLUTH)	0.983975	6.30117	-0.0254943
252	Glycerophospholipid biosynthesis	0.983217	6.30514	-0.0255103
253	Defective OPLAH causes 5-oxoprolinase deficiency (OPLAHD)	0.983975	6.32534	-0.0255921
254	HDACs deacetylate histones	0.771315	6.38189	-0.0258208
255	Constitutive PI3K/AKT Signaling in Cancer	0.981592	6.47901	-0.0262138
256	Defective CYP2R1 causes Rickets vitamin D-dependent 1B (VDDR1B)	0.973364	6.56642	-0.0265674
257	Defective CYP26C1 causes Focal facial dermal dysplasia 4 (FFDD4)	0.973364	6.58773	-0.0266537
258	Senescence-Associated Secretory Phenotype (SASP)	0.969409	6.58922	-0.0266597
259	Defective CYP17A1 causes Adrenal hyperplasia 5 (AH5)	0.973364	6.60866	-0.0267383
260	Negative epigenetic regulation of rRNA expression	0.969409	6.61837	-0.0267776
261	Mitochondrial translation elongation	0.979809	6.62174	-0.0267913
262	Defective CYP11B1 causes Adrenal hyperplasia 4 (AH4)	0.973364	6.66557	-0.0269686
263	Defective TBXAS1 causes Ghosal hematodiaphyseal dysplasia (GHDD)	0.973364	6.67347	-0.0270006
264	Defective CYP27A1 causes Cerebrotendinous xanthomatosis (CTX)	0.973364	6.69357	-0.0270819
265	Defective CYP4F22 causes Ichthyosis, congenital, autosomal recessive 5 (ARCI5)	0.973364	6.69679	-0.0270949
266	NoRC negatively regulates rRNA expression	0.964869	6.7236	-0.0272034
267	Defective CYP2U1 causes Spastic paraplegia 56, autosomal recessive (SPG56)	0.973364	6.72794	-0.0272209
268	Metabolism of nucleotides	0.973364	6.7352	-0.0272503
269	Defective CYP27B1 causes Rickets vitamin D-dependent 1A (VDDR1A)	0.973364	6.75029	-0.0273114
270	Defective FMO3 causes Trimethylaminuria (TMAU)	0.973364	6.75744	-0.0273403
271	Defective CYP24A1 causes Hypercalcemia, infantile (HCAI)	0.973364	6.7834	-0.0274453
272	Defective MAOA causes Brunner syndrome (BRUNS)	0.973364	6.79201	-0.0274802
273	Defective CYP11A1 causes Adrenal insufficiency, congenital, with 46,XY sex reversal (AICSR)	0.973364	6.80674	-0.0275398
274	Defective CYP11B2 causes Corticosterone methyloxidase 1 deficiency (CMO-1 deficiency)	0.973364	6.83305	-0.0276462
275	Defective CYP26B1 causes Radiohumeral fusions with other skeletal and craniofacial anomalies (RHFCA)	0.973364	6.85196	-0.0277227
276	Defective CYP19A1 causes Aromatase excess syndrome (AEXS)	0.973364	6.85249	-0.0277248
277	Defective CYP21A2 causes Adrenal hyperplasia 3 (AH3)	0.973364	6.85719	-0.0277439
278	Defective CYP7B1 causes Spastic paraplegia 5A, autosomal recessive (SPG5A) and Congenital bile acid synthesis defect 3 (CBAS3)	0.973364	6.88965	-0.0278752
279	Phase 1 - Functionalization of compounds	0.973364	6.90634	-0.0279427
280	Defective CYP1B1 causes Glaucoma	0.973364	6.92848	-0.0280323
281	Complement cascade	0.964869	6.93617	-0.0280634
282	Sphingolipid metabolism	0.961475	6.99078	-0.0282844
283	PI3K Cascade	0.957754	7.20963	-0.0291698
284	MAP kinase activation in TLR cascade	0.926588	7.481	-0.0302678
285	Transport of Mature Transcript to Cytoplasm	0.919513	7.61591	-0.0308136
286	RNA Polymerase I Chain Elongation	0.926588	7.62808	-0.0308629
287	Pre-NOTCH Expression and Processing	0.929889	7.80332	-0.0315719
288	DNA Damage/Telomere Stress Induced Senescence	0.933042	7.83683	-0.0317075
289	FCERI mediated NF-kB activation	0.919513	7.88744	-0.0319122
290	Heparan sulfate/heparin (HS-GAG) metabolism	0.919513	7.91177	-0.0320106
291	Transport of Mature mRNA derived from an Intron-Containing Transcript	0.90326	7.91681	-0.0320311
292	Initial triggering of complement	0.919513	7.929	-0.0320804
293	NOTCH1 Intracellular Domain Regulates Transcription	0.888959	7.94342	-0.0321387
294	Nucleotide Excision Repair	0.90326	7.98784	-0.0323184
295	Interleukin-2 signaling	0.888959	8.04494	-0.0325495
296	Amyloids	0.907607	8.06149	-0.0326164
297	Mitochondrial biogenesis	0.907607	8.08098	-0.0326953
298	GPVI-mediated activation cascade	0.89871	8.11774	-0.032844
299	Assembly of collagen fibrils and other multimeric structures	0.919513	8.13768	-0.0329247
300	Nuclear Receptor transcription pathway	0.907607	8.17336	-0.0330691
301	Arachidonic acid metabolism	0.90326	8.17673	-0.0330827
302	Hexose transport	0.883738	8.25275	-0.0333903
303	FRS2-mediated cascade	0.872551	8.2876	-0.0335312
304	Nucleotide-binding domain, leucine rich repeat containing receptor (NLR) signaling pathways	0.888959	8.34423	-0.0337604
305	Creation of C4 and C2 activators	0.888959	8.45463	-0.0342071
306	Chondroitin sulfate/dermatan sulfate metabolism	0.90326	8.46098	-0.0342328
307	Cleavage of Growing Transcript in the Termination Region	0.860292	8.51274	-0.0344422
308	RNA Polymerase II Transcription Termination	0.860292	8.56055	-0.0346356
309	Inositol phosphate metabolism	0.872551	8.60092	-0.0347989
310	Post-Elongation Processing of the Transcript	0.860292	8.62963	-0.0349151
311	Defensins	0.878273	8.6728	-0.0350897
312	Transcriptional activation of mitochondrial biogenesis	0.860292	8.67818	-0.0351115
313	Interleukin-1 signaling	0.846857	8.68868	-0.035154
314	Glucose transport	0.846857	8.7993	-0.0356016
315	Neurotransmitter Release Cycle	0.860292	8.8281	-0.0357181
316	Transcriptional regulation of pluripotent stem cells	0.846857	8.84975	-0.0358057
317	Nuclear signaling by ERBB4	0.839664	8.86479	-0.0358665
318	tRNA Aminoacylation	0.860292	8.87211	-0.0358962
319	Classical antibody-mediated complement activation	0.853728	8.88137	-0.0359336
320	Oncogene Induced Senescence	0.778954	8.89792	-0.0360006
321	PRC2 methylates histones and DNA	0.846857	8.90304	-0.0360213
322	AUF1 (hnRNP D0) destabilizes mRNA	0.0499379	0.0258767	-0.0360786
323	Elastic fibre formation	0.853728	9.04473	-0.0365946
324	Activation of gene expression by SREBF (SREBP)	0.846857	9.12311	-0.0369117
325	Bile acid and bile salt metabolism	0.807365	9.22748	-0.037334
326	NCAM1 interactions	0.824253	9.23747	-0.0373744
327	Formation of Fibrin Clot (Clotting Cascade)	0.839664	9.24228	-0.0373939
328	BMAL1:CLOCK,NPAS2 activates circadian gene expression	0.824253	9.32073	-0.0377113
329	Global Genomic NER (GG-NER)	0.798324	9.44801	-0.0382262
330	Interactions of Vpr with host cellular proteins	0.798324	9.53082	-0.0385613
331	E2F mediated regulation of DNA replication	0.78886	9.57078	-0.038723
332	Post-Elongation Processing of Intron-Containing pre-mRNA	0.78886	9.8335	-0.0397859
333	mRNA 3'-end processing	0.78886	9.89078	-0.0400176
334	Gamma carboxylation, hypusine formation and arylsulfatase activation	0.816002	10.1355	-0.0410076
335	Hedgehog 'on' state	0.759236	4.49432	-0.0415786
336	Signaling by Robo receptor	0.778954	10.4536	-0.0422946
337	Role of phospholipids in phagocytosis	0.763444	6.36844	-0.0423612
338	FCERI mediated Ca+2 mobilization	0.763444	6.37586	-0.0424106
339	MyD88 cascade initiated on plasma membrane	0.759236	4.62811	-0.0428164
340	Toll Like Receptor 10 (TLR10) Cascade	0.759236	4.62858	-0.0428208
341	Signalling by NGF	0.198315	0.0923489	-0.0428584
342	Toll Like Receptor 5 (TLR5) Cascade	0.759236	4.6562	-0.0430763
343	HS-GAG biosynthesis	0.768584	10.7333	-0.0434266
344	Sphingolipid de novo biosynthesis	0.778954	10.8839	-0.0440358
345	G1/S Transition	0.150849	0.075123	-0.0448801
346	M/G1 Transition	0.101463	0.0529312	-0.0476124
347	Regulation of mitotic cell cycle	0.745301	4.48791	-0.0548297
348	APC/C-mediated degradation of cell cycle proteins	0.745301	4.52177	-0.0552434
349	formation of the beta-catenin:TCF transactivating complex	0.75534	6.2581	-0.0578961
350	DNA Replication Pre-Initiation	0.101463	0.0770976	-0.0693504
351	Constitutive Signaling by NOTCH1 HD+PEST Domain Mutants	0.746998	6.01242	-0.0734549
352	Constitutive Signaling by NOTCH1 PEST Domain Mutants	0.746998	6.07735	-0.0742482
353	Meiotic synapsis	0.746998	6.34522	-0.0775208
354	Mitotic G1-G1/S phases	0.193194	0.168642	-0.0782654
355	MAPK targets/ Nuclear events mediated by MAP kinases	0.757729	10.1057	-0.0934918
356	Synthesis of DNA	0.18156	0.209697	-0.0973187
357	Molecules associated with elastic fibres	0.757729	10.7485	-0.0994381
358	RNA Polymerase I Promoter Opening	0.757729	10.8721	-0.100582
359	Tight junction interactions	0.757729	11.3205	-0.10473
360	Circadian Clock	0.729582	5.96632	-0.106296
361	PIWI-interacting RNA (piRNA) biogenesis	0.746367	10.8151	-0.13213
362	RNA Polymerase I Promoter Escape	0.746367	10.8632	-0.132718
363	Transport of Ribonucleoproteins into the Host Nucleus	0.746367	10.8812	-0.132938
364	Late Phase of HIV Life Cycle	0.68884	3.43183	-0.136622
365	Mitotic Metaphase and Anaphase	0.698975	3.57866	-0.137035
366	Mitotic Anaphase	0.693423	3.5018	-0.139407
367	RIG-I/MDA5 mediated induction of IFN-alpha/beta pathways	0.715521	4.75288	-0.141081
368	Defective MGAT2 causes MGAT2-CDG (CDG-2a)	0.199914	0.309655	-0.143708
369	Defective ALG14 causes congenital myasthenic syndrome (ALG14-CMS)	0.199914	0.319478	-0.148267
370	Hedgehog 'off' state	0.681245	3.73264	-0.158957
371	Glycogen storage diseases	0.328482	0.86156	-0.160029
372	Metabolism of carbohydrates	0.328482	0.862196	-0.160147
373	Myoclonic epilepsy of Lafora	0.328482	0.866556	-0.160957
374	Cell Cycle Checkpoints	0.323678	0.868274	-0.161276
375	Signaling by SCF-KIT	0.665984	3.32388	-0.164826
376	Phospholipase C-mediated cascade	0.7205	6.24312	-0.166777
377	Defective MOGS causes MOGS-CDG (CDG-2b)	0.199914	0.376887	-0.17491
378	NGF signalling via TRKA from the plasma membrane	0.26676	0.613161	-0.177255
379	Cellular responses to stress	0.275393	0.635773	-0.17743
380	Defective ALG1 causes ALG1-CDG (CDG-1k)	0.199914	0.385984	-0.179132
381	SHC1 events in ERBB4 signaling	0.734474	10.4431	-0.179267
382	Regulation of APC/C activators between G1/S and early anaphase	0.699655	4.79444	-0.18359
383	Ca-dependent events	0.734474	10.8377	-0.18604
384	Defective DPAGT1 causes DPAGT1-CDG (CDG-1j) and CMSTA2	0.199914	0.402945	-0.187003
385	Diseases associated with N-glycosylation of proteins	0.199914	0.403032	-0.187044
386	Signaling by Hedgehog	0.613033	2.93698	-0.190928
387	RNA Polymerase I Transcription	0.699655	4.98661	-0.190948
388	Defective ALG11 causes ALG11-CDG (CDG-1p)	0.199914	0.413257	-0.191789
389	Diseases of glycosylation	0.618595	2.99859	-0.192235
390	PKB-mediated events	0.734474	11.3071	-0.194098
391	Transport of inorganic cations/anions and amino acids/oligopeptides	0.642741	3.53853	-0.195322
392	Defective RFT1 causes RFT1-CDG (CDG-1n)	0.199914	0.422425	-0.196044
393	PERK regulates gene expression	0.734474	11.4255	-0.196131
394	TRAF6 Mediated Induction of proinflammatory cytokines	0.683129	4.71805	-0.197682
395	Defective ALG12 causes ALG12-CDG (CDG-1g)	0.199914	0.434416	-0.201609
396	Organelle biogenesis and maintenance	0.53307	2.27875	-0.202334
397	Signaling by Insulin receptor	0.633315	3.27228	-0.204395
398	S Phase	0.367671	1.17547	-0.206442
399	Signaling by FGFR	0.634392	3.32314	-0.207572
400	DNA Repair	0.611016	3.15424	-0.20869
401	Defective ALG2 causes ALG2-CDG (CDG-1i)	0.199914	0.449727	-0.208715
402	Defective MAN1B1 causes MRT15	0.199914	0.449727	-0.208715
403	Defective ALG3 causes ALG3-CDG (CDG-1d)	0.199914	0.453214	-0.210333
404	Defective ALG6 causes ALG6-CDG (CDG-1c)	0.199914	0.4588	-0.212925
405	Defective ALG9 causes ALG9-CDG (CDG-1l)	0.199914	0.461143	-0.214013
406	DNA Replication	0.232584	0.578767	-0.214782
407	Defective ALG8 causes ALG8-CDG (CDG-1h)	0.199914	0.464294	-0.215475
408	G alpha (s) signalling events	0.248228	0.626712	-0.216335
409	Gastrin-CREB signalling pathway via PKC and MAPK	0.55741	2.4768	-0.21992
410	Regulation of cholesterol biosynthesis by SREBP (SREBF)	0.711163	6.42173	-0.220059
411	Defective MPDU1 causes MPDU1-CDG (CDG-1f)	0.199914	0.477402	-0.221559
412	Activation of APC/C and APC/C:Cdc20 mediated degradation of mitotic proteins	0.665938	4.57754	-0.226993
413	Antigen processing-Cross presentation	0.191501	0.497191	-0.230742
414	Mitotic Prophase	0.556098	2.71453	-0.241028
415	Orphan transporters	0.266666	0.837944	-0.242237
416	GABA receptor activation	0.0534052	0.183582	-0.245472
417	Signaling by NOTCH1 HD Domain Mutants in Cancer	0.657092	4.51885	-0.249434
418	Asparagine N-linked glycosylation	0.199914	0.537492	-0.249446
419	APC/C:Cdc20 mediated degradation of mitotic proteins	0.657092	4.58134	-0.252883
420	Signaling by NOTCH1 in Cancer	0.657092	4.59875	-0.253844
421	FBXW7 Mutants and NOTCH1 in Cancer	0.657092	4.63127	-0.255639
422	Signaling by NOTCH1 t(7;9)(NOTCH1:M1580_K2555) Translocation Mutant	0.657092	4.63187	-0.255672
423	Signaling by NOTCH1 HD+PEST Domain Mutants in Cancer	0.657092	4.63187	-0.255672
424	Signaling by NOTCH1 PEST Domain Mutants in Cancer	0.657092	4.64274	-0.256272
425	Signaling by Interleukins	0.580107	2.89527	-0.257077
426	Signaling by NOTCH1	0.657092	4.69662	-0.259247
427	phosphorylation site mutants of CTNNB1 are not targeted to the proteasome by the destruction complex	0.347125	1.4348	-0.266504
428	truncations of AMER1 destabilize the destruction complex	0.347125	1.4699	-0.273024
429	deletions in the AXIN genes in hepatocellular carcinoma result in elevated WNT signaling	0.347125	1.4767	-0.274287
430	Regulation of ornithine decarboxylase (ODC)	0.681583	6.47542	-0.275761
431	AXIN mutants destabilize the destruction complex, activating WNT signaling	0.347125	1.49079	-0.276904
432	APC:Cdc20 mediated degradation of cell cycle proteins prior to satisfation of the cell cycle checkpoint	0.638901	4.72043	-0.277096
433	APC truncation mutants are not K63 polyubiquitinated	0.347125	1.50048	-0.278704
434	misspliced GSK3beta mutants stabilize beta-catenin	0.347125	1.50146	-0.278885
435	S33 mutants of beta-catenin aren't phosphorylated	0.347125	1.50498	-0.27954
436	deletions in the AMER1 gene destabilize the destruction complex	0.347125	1.51554	-0.281502
437	APC/C:Cdh1 mediated degradation of Cdc20 and other APC/C:Cdh1 targeted proteins in late mitosis/early G1	0.629557	4.54908	-0.284147
438	Prolonged ERK activation events	0.722025	10.6977	-0.285776
439	Cross-presentation of soluble exogenous antigens (endosomes)	0.671189	6.55768	-0.286133
440	S45 mutants of beta-catenin aren't phosphorylated	0.347125	1.54353	-0.2867
441	truncated APC mutants destabilize the destruction complex	0.347125	1.55074	-0.288039
442	AXIN missense mutants destabilize the destruction complex	0.347125	1.55405	-0.288654
443	Cdc20:Phospho-APC/C mediated degradation of Cyclin A	0.629557	4.6238	-0.288814
444	Synthesis of bile acids and bile salts	0.722025	10.8457	-0.289728
445	TCF7L2 mutants don't bind CTBP	0.347125	1.57946	-0.293373
446	Defective MMADHC causes methylmalonic aciduria and homocystinuria type cblD	0.583978	3.32558	-0.295284
447	Degradation of beta-catenin by the destruction complex	0.347125	1.59289	-0.295869
448	Defects in vitamin and cofactor metabolism	0.583978	3.33792	-0.29638
449	Defective BTD causes biotidinase deficiency	0.583978	3.34149	-0.296697
450	S37 mutants of beta-catenin aren't phosphorylated	0.347125	1.59859	-0.296927
451	Chromosome Maintenance	0.583978	3.3672	-0.29898
452	AMER1 mutants destabilize the destruction complex	0.347125	1.61116	-0.299261
453	Class B/2 (Secretin family receptors)	0.583978	3.3805	-0.300161
454	Defects in biotin (Btn) metabolism	0.583978	3.41346	-0.303088
455	Metabolism of vitamins and cofactors	0.583978	3.42617	-0.304216
456	Defects in cobalamin (B12) metabolism	0.583978	3.43364	-0.304879
457	T41 mutants of beta-catenin aren't phosphorylated	0.347125	1.64619	-0.305769
458	mTOR signalling	0.722025	11.4901	-0.306943
459	Signaling by ERBB2	0.497146	2.39401	-0.307009
460	APC truncation mutants have impaired AXIN binding	0.347125	1.65445	-0.307302
461	Defective AMN causes hereditary megaloblastic anemia 1	0.583978	3.46491	-0.307656
462	Defective GIF causes intrinsic factor deficiency	0.583978	3.46719	-0.307858
463	Defective MMAA causes methylmalonic aciduria type cblA	0.583978	3.46761	-0.307896
464	Metabolism of water-soluble vitamins and cofactors	0.583978	3.48891	-0.309786
465	p75 NTR receptor-mediated signalling	0.356083	1.76532	-0.310035
466	Defective TCN2 causes hereditary megaloblastic anemia	0.583978	3.50944	-0.31161
467	Defective MTRR causes methylmalonic aciduria and homocystinuria type cblE	0.583978	3.52201	-0.312726
468	Defective MMAB causes methylmalonic aciduria type cblB	0.583978	3.52649	-0.313124
469	HIV Life Cycle	0.463544	2.0489	-0.313606
470	Defective CD320 causes methylmalonic aciduria	0.583978	3.53951	-0.31428
471	Defective MMACHC causes methylmalonic aciduria and homocystinuria type cblC	0.583978	3.54906	-0.315128
472	Defective CUBN causes hereditary megaloblastic anemia 1	0.583978	3.55897	-0.316008
473	ER-Phagosome pathway	0.0910494	0.325504	-0.317617
474	Defective HLCS causes multiple carboxylase deficiency	0.583978	3.59237	-0.318974
475	Defective MUT causes methylmalonic aciduria mut type	0.583978	3.6154	-0.321018
476	Defective MTR causes methylmalonic aciduria and homocystinuria type cblG	0.583978	3.62868	-0.322198
477	Adrenaline,noradrenaline inhibits insulin secretion	0.0145272	0.144185	-0.322441
478	Collagen formation	0.382995	1.85368	-0.325553
479	Defective LMBRD1 causes methylmalonic aciduria and homocystinuria type cblF	0.583978	3.68945	-0.327593
480	Degradation of the extracellular matrix	0.409863	1.8887	-0.331703
481	Autodegradation of Cdh1 by Cdh1:APC/C	0.538224	4.04901	-0.359519
482	G1/S DNA Damage Checkpoints	0.538224	4.10407	-0.364408
483	Signaling by FGFR mutants	0.626863	5.8678	-0.366517
484	Hh ligand biogenesis disease	0.298913	1.79283	-0.371396
485	Signaling by FGFR in disease	0.450237	2.17184	-0.37394
486	Signaling by Leptin	0.708994	10.4698	-0.374752
487	APC/C:Cdc20 mediated degradation of Securin	0.580387	4.24958	-0.377329
488	RNA Polymerase I Transcription Initiation	0.638362	6.45516	-0.378927
489	Cyclin A:Cdk2-associated events at S phase entry	0.600539	4.64937	-0.380012
490	Activation of NF-kappaB in B cells	0.600539	4.65272	-0.380286
491	Golgi Associated Vesicle Biogenesis	0.0499379	0.274023	-0.382057
492	Visual phototransduction	0.43657	2.18217	-0.383245
493	Regulation of HSF1-mediated heat shock response	0.0283924	0.219381	-0.38329
494	Signalling to ERKs	0.615083	5.91842	-0.384747
495	Diseases associated with visual transduction	0.43657	2.19537	-0.385562
496	Degradation of GLI2 by the proteasome	0.527313	4.15481	-0.386011
497	Degradation of GLI1 by the proteasome	0.527313	4.15865	-0.386367
498	GLI3 is processed to GLI3R by the proteasome	0.527313	4.1626	-0.386734
499	Cell death signalling via NRAGE, NRIF and NADE	0.329549	2.08456	-0.387192
500	Ca2+ pathway	0.0728905	0.344636	-0.389742
501	Cellular response to hypoxia	0.695355	9.97175	-0.396977
502	Regulation of Hypoxia-inducible Factor (HIF) by oxygen	0.695355	10.0255	-0.399118
503	Hedgehog ligand biogenesis	0.193474	0.861959	-0.400028
504	CaM pathway	0.708994	11.2151	-0.401427
505	Cyclin E associated events during G1/S transition	0.590543	4.59016	-0.403444
506	Calmodulin induced events	0.708994	11.3149	-0.405
507	Insulin processing	0.708994	11.3308	-0.405569
508	ZBP1(DAI) mediated induction of type I IFNs	0.708994	11.3592	-0.406584
509	TAK1 activates NFkB by phosphorylation and activation of IKKs complex	0.708994	11.3933	-0.407805
510	Processing-defective Hh variants abrogate ligand secretion	0.193474	0.887275	-0.411777
511	Asymmetric localization of PCP proteins	0.350078	2.29277	-0.412598
512	A tetrasaccharide linker sequence is required for GAG synthesis	0.708994	11.835	-0.423617
513	CDT1 association with the CDC6:ORC:origin complex	0.516261	4.08418	-0.424147
514	Collagen biosynthesis and modifying enzymes	0.360351	2.45834	-0.431747
515	IKK complex recruitment mediated by RIP1	0.681078	10.222	-0.435311
516	SHC-related events	0.695355	11.0051	-0.438113
517	Frs2-mediated activation	0.695355	11.0334	-0.43924
518	SHC-related events triggered by IGF1R	0.695355	11.1281	-0.443013
519	VEGFR2 mediated vascular permeability	0.0111812	0.183852	-0.448324
520	Integrin cell surface interactions	0.380879	2.57206	-0.451719
521	Signaling by TGF-beta Receptor Complex	0.421676	2.59323	-0.455437
522	Effects of PIP2 hydrolysis	0.695355	11.5084	-0.458151
523	Synthesis of IP3 and IP4 in the cytosol	0.695355	11.5979	-0.461715
524	G0 and Early G1	0.695355	11.7044	-0.465955
525	Loss of Function of TGFBR2 in Cancer	0.421676	2.65456	-0.466208
526	Signaling by TGF-beta Receptor Complex in Cancer	0.421676	2.65813	-0.466835
527	TGFBR1 KD Mutants in Cancer	0.421676	2.70066	-0.474304
528	Loss of Function of TGFBR1 in Cancer	0.421676	2.70166	-0.474479
529	TGFBR2 Kinase Domain Mutants in Cancer	0.421676	2.71263	-0.476406
530	TGFBR1 LBD Mutants in Cancer	0.421676	2.71443	-0.476723
531	SMAD2/3 MH2 Domain Mutants in Cancer	0.421676	2.71456	-0.476744
532	p53-Dependent G1/S DNA damage checkpoint	0.505073	4.113	-0.478707
533	TGFBR2 MSI Frameshift Mutants in Cancer	0.421676	2.72707	-0.478942
534	p53-Dependent G1 DNA Damage Response	0.505073	4.1407	-0.481931
535	Loss of Function of SMAD2/3 in Cancer	0.421676	2.74676	-0.4824
536	G alpha (12/13) signalling events	0.471694	3.16371	-0.48424
537	Synthesis of bile acids and bile salts via 7alpha-hydroxycholesterol	0.681078	11.5825	-0.493251
538	Loss of Function of SMAD4 in Cancer	0.421676	2.81737	-0.494802
539	SMAD2/3 Phosphorylation Motif Mutants in Cancer	0.421676	2.82121	-0.495475
540	ISG15 antiviral mechanism	0.431785	2.82334	-0.49585
541	Nuclear Events (kinase and transcription factor activation)	0.681078	11.6614	-0.496612
542	Antiviral mechanism by IFN-stimulated genes	0.431785	2.83231	-0.497425
543	SMAD4 MH2 Domain Mutants in Cancer	0.421676	2.84797	-0.500176
544	Growth hormone receptor signaling	0.681078	11.7505	-0.500404
545	G1 Phase	0.538483	5.64789	-0.501487
546	Costimulation by the CD28 family	0.431785	2.8558	-0.501551
547	Cyclin D associated events in G1	0.538483	5.67803	-0.504163
548	Clathrin derived vesicle budding	0.0772175	0.461681	-0.504579
549	trans-Golgi Network Vesicle Budding	0.0772175	0.461681	-0.504579
550	Tat-mediated elongation of the HIV-1 transcript	0.57805	5.75	-0.510553
551	Formation of HIV-1 elongation complex containing HIV-1 Tat	0.57805	5.75701	-0.511175
552	APC-Cdc20 mediated degradation of Nek2A	0.666135	10.3365	-0.512571
553	SCF(Skp2)-mediated degradation of p27/p21	0.493754	3.99198	-0.513158
554	HIV Transcription Elongation	0.57805	5.8029	-0.51525
555	TRAF6 mediated NF-kB activation	0.681078	12.1148	-0.515917
556	Negative regulation of FGFR signaling	0.300508	2.50764	-0.519473
557	Netrin-1 signaling	0.325276	2.84342	-0.528145
558	degradation of DVL	0.493754	4.13312	-0.531302
559	Formation of HIV elongation complex in the absence of HIV Tat	0.590677	6.08478	-0.534811
560	Binding and Uptake of Ligands by Scavenger Receptors	0.441847	3.04944	-0.535559
561	NCAM signaling for neurite out-growth	0.242241	1.46457	-0.536613
562	Formation of RNA Pol II elongation complex	0.590677	6.12441	-0.538294
563	The role of Nef in HIV-1 replication and disease pathogenesis	0.0145272	0.241713	-0.540545
564	Transcriptional activity of SMAD2/SMAD3:SMAD4 heterotrimer	0.312886	2.79308	-0.541138
565	RNA Polymerase II Transcription Elongation	0.590677	6.16272	-0.541661
566	Cytosolic tRNA aminoacylation	0.681078	12.721	-0.541733
567	Interleukin-3, 5 and GM-CSF signaling	0.362395	3.08775	-0.542287
568	Gap junction trafficking	0.0145272	0.243838	-0.545296
569	Pyrimidine metabolism	0.681078	12.9029	-0.549478
570	mRNA Splicing - Minor Pathway	0.590677	6.25501	-0.549773
571	Signaling by Retinoic Acid	0.57805	6.216	-0.55193
572	Antigen activates B Cell Receptor (BCR) leading to generation of second messengers	0.590677	6.34524	-0.557703
573	Fanconi Anemia pathway	0.650493	10.2291	-0.564632
574	Triglyceride Biosynthesis	0.325276	3.04715	-0.565988
575	ECM proteoglycans	0.482308	4.19997	-0.581525
576	ARMS-mediated activation	0.666135	11.7495	-0.582639
577	Retinoid metabolism and transport	0.312886	3.01573	-0.584274
578	G beta:gamma signalling through PI3Kgamma	0.39919	3.34727	-0.587865
579	G-protein mediated events	0.0658534	0.503427	-0.592094
580	Incretin synthesis, secretion, and inactivation	0.666135	11.9924	-0.594684
581	Regulation of activated PAK-2p34 by proteasome mediated degradation	0.411334	3.38899	-0.595193
582	PLC beta mediated events	0.061264	0.490794	-0.602247
583	SCF-beta-TrCP mediated degradation of Emi1	0.470742	4.00729	-0.613359
584	degradation of AXIN	0.470742	4.1081	-0.628788
585	Vif-mediated degradation of APOBEC3G	0.459061	4.00721	-0.628974
586	Deadenylation-dependent mRNA decay	0.411334	3.59523	-0.631413
587	Amino acid and oligopeptide SLC transporters	0.411334	3.62122	-0.635978
588	Cyclin A/B1 associated events during G2/M transition	0.650493	11.5828	-0.639355
589	regulation of FZD by ubiquitination	0.634121	10.2814	-0.642199
590	Nuclear Envelope Breakdown	0.423401	3.663	-0.643315
591	SHC-mediated signalling	0.650493	11.7333	-0.647662
592	Aquaporin-mediated transport	0.229303	1.71984	-0.651098
593	Regulation of Apoptosis	0.423401	3.70931	-0.651449
594	G-protein beta:gamma signalling	0.435384	3.72915	-0.654933
595	Ubiquitin-dependent degradation of Cyclin D1	0.423401	3.74258	-0.657292
596	Autodegradation of the E3 ubiquitin ligase COP1	0.435384	3.74838	-0.658309
597	APC/C:Cdc20 mediated degradation of Cyclin B	0.634121	10.572	-0.660355
598	Signalling to p38 via RIT and RIN	0.650493	11.9772	-0.661124
599	Extrinsic Pathway	0.650493	11.9975	-0.662245
600	Lipid digestion, mobilization, and transport	0.423401	3.80256	-0.667825
601	Ubiquitin-dependent degradation of Cyclin D	0.423401	3.83189	-0.672976
602	Vpu mediated degradation of CD4	0.435384	3.83496	-0.673517
603	CDK-mediated phosphorylation and removal of Cdc6	0.423401	3.84628	-0.675503
604	p53-Independent G1/S DNA damage checkpoint	0.447273	3.84897	-0.675977
605	Ubiquitin Mediated Degradation of Phosphorylated Cdc25A	0.447273	3.84897	-0.675977
606	Stabilization of p53	0.447273	3.85265	-0.676622
607	Retrograde neurotrophin signalling	0.00012446	0.109096	-0.677227
608	p53-Independent DNA Damage Response	0.447273	3.86371	-0.678566
609	Cargo trafficking to the periciliary membrane	0.229303	1.86922	-0.707651
610	Deposition of new CENPA-containing nucleosomes at the centromere	0.447273	4.0605	-0.713126
611	Intrinsic Pathway	0.650493	12.9295	-0.713688
612	FCGR activation	0.191602	1.53883	-0.714159
613	Nucleosome assembly	0.447273	4.08347	-0.717161
614	G2/M Checkpoints	0.164761	1.37925	-0.724747
615	Vasopressin regulates renal water homeostasis via Aquaporins	0.156137	1.32784	-0.758373
616	SOS-mediated signalling	0.634121	12.1798	-0.760783
617	Transferrin endocytosis and recycling	0.0164274	0.356344	-0.764677
618	HS-GAG degradation	0.634121	12.2703	-0.766433
619	ERK/MAPK targets	0.634121	12.2943	-0.767935
620	Gluconeogenesis	0.0207076	0.387861	-0.776446
621	Signalling to RAS	0.481891	5.63941	-0.780829
622	Synthesis of Leukotrienes (LT) and Eoxins (EX)	0.634121	12.697	-0.793088
623	Association of TriC/CCT with target proteins during biosynthesis	0.0164274	0.370762	-0.795618
624	Pyruvate metabolism and Citric Acid (TCA) cycle	0.061264	0.653858	-0.802342
625	Platelet Aggregation (Plug Formation)	0.263594	2.73713	-0.80662
626	RIP-mediated NFkB activation via ZBP1	0.634121	12.9198	-0.807
627	RA biosynthesis pathway	0.634121	13.0091	-0.812579
628	Mitochondrial tRNA aminoacylation	0.634121	13.0427	-0.814679
629	Synthesis, secretion, and inactivation of Glucagon-like Peptide-1 (GLP-1)	0.616985	12.7916	-0.831564
630	Interactions of Rev with host cellular proteins	0.481891	6.00625	-0.831622
631	Negative regulators of RIG-I/MDA5 signaling	0.467089	5.45985	-0.835688
632	Endosomal Sorting Complex Required For Transport (ESCRT)	0.389573	4.81788	-0.846141
633	Ion transport by P-type ATPases	0.156137	1.50064	-0.857069
634	Formation of incision complex in GG-NER	0.616985	13.3638	-0.86876
635	SMAD2/SMAD3:SMAD4 heterotrimer regulates transcription	0.405506	4.97482	-0.873705
636	Dual incision reaction in GG-NER	0.616985	13.506	-0.878002
637	GRB2 events in ERBB2 signaling	0.421237	5.07999	-0.892175
638	Activation of IRF3/IRF7 mediated by TBK1/IKK epsilon	0.580276	10.2092	-0.906491
639	PLC-gamma1 signalling	0.467089	6.04518	-0.925278
640	Pausing and recovery of Tat-mediated HIV elongation	0.421237	5.3643	-0.942106
641	Oxygen-dependent proline hydroxylation of Hypoxia-inducible Factor Alpha	0.580276	10.7714	-0.956414
642	Tat-mediated HIV elongation arrest and recovery	0.421237	5.45479	-0.957999
643	Signaling by FGFR1 mutants	0.421237	5.54795	-0.974361
644	Extension of Telomeres	0.405506	5.57251	-0.978673
645	TRAF6 mediated induction of TAK1 complex	0.540061	11.096	-0.985237
646	RNA Polymerase I Transcription Termination	0.421237	5.62463	-0.987826
647	SHC1 events in ERBB2 signaling	0.45204	5.82882	-0.992533
648	DARPP-32 events	0.324161	5.35252	-0.994194
649	ABC-family proteins mediated transport	0.251412	2.96229	-0.994274
650	PLCG1 events in ERBB2 signaling	0.227326	2.6352	-1.00271
651	TGF-beta receptor signaling in EMT (epithelial to mesenchymal transition)	0.540061	11.3039	-1.00369
652	Lipoprotein metabolism	0.421237	5.72563	-1.00557
653	Inactivation, recovery and regulation of the phototransduction cascade	0.421237	5.77276	-1.01384
654	deactivation of the beta-catenin transactivating complex	0.215456	2.49097	-1.03899
655	Activated NOTCH1 Transmits Signal to the Nucleus	0.180748	2.24129	-1.04017
656	Elongation arrest and recovery	0.436752	5.92775	-1.04106
657	Pausing and recovery of HIV elongation	0.436752	5.95671	-1.04615
658	disassembly of the destruction complex and recruitment of AXIN to the membrane	0.436752	5.97306	-1.04902
659	HIV elongation arrest and recovery	0.436752	5.97362	-1.04912
660	DAG and IP3 signaling	0.436752	6.02426	-1.05801
661	Nuclear import of Rev protein	0.436752	6.02789	-1.05865
662	Interaction between L1 and Ankyrins	0.405506	6.20209	-1.08924
663	Detoxification of Reactive Oxygen Species	0.373454	6.2224	-1.09281
664	Phagosomal maturation (early endosomal stage)	0.227326	2.88684	-1.09847
665	EGFR interacts with phospholipase C-gamma	0.215456	2.65462	-1.10724
666	The phototransduction cascade	0.436752	6.30945	-1.1081
667	Latent infection of Homo sapiens with Mycobacterium tuberculosis	0.227326	2.97686	-1.13272
668	GABA synthesis, release, reuptake and degradation	0.599049	13.8667	-1.13338
669	Activation of Kainate Receptors upon glutamate binding	0.180748	2.44383	-1.13416
670	Signaling by NOTCH2	0.203724	2.51267	-1.14517
671	Signaling by NODAL	0.599049	14.0139	-1.14541
672	RAF/MAP kinase cascade	0.560627	12.9017	-1.14557
673	Regulation of innate immune responses to cytosolic DNA	0.518535	11.0627	-1.14887
674	TGF-beta receptor signaling activates SMADs	0.203724	2.54851	-1.1615
675	Glucuronidation	0.599049	14.339	-1.17199
676	Inwardly rectifying K+ channels	0.192149	2.55089	-1.18385
677	Glycogen synthesis	0.518535	11.4399	-1.18804
678	Deadenylation of mRNA	0.30749	5.79405	-1.18896
679	Pre-NOTCH Processing in Golgi	0.580276	13.4293	-1.19241
680	Metabolism of nitric oxide	0.560627	13.4318	-1.19264
681	Other semaphorin interactions	0.599049	14.6296	-1.19573
682	Activation of ATR in response to replication stress	0.108381	1.42089	-1.20347
683	eNOS activation and regulation	0.560627	13.6506	-1.21206
684	Constitutive Signaling by NOTCH1 HD Domain Mutants	0.518535	11.7146	-1.21658
685	SHC1 events in EGFR signaling	0.29074	5.34047	-1.21724
686	Tristetraprolin (TTP) destabilizes mRNA	0.560627	13.7543	-1.22127
687	PKA activation in glucagon signalling	0.560627	13.9724	-1.24064
688	Association of licensing factors with the pre-replicative complex	0.518535	11.9793	-1.24406
689	Polo-like kinase mediated events	0.540061	14.1607	-1.25736
690	Formation of Senescence-Associated Heterochromatin Foci (SAHF)	0.560627	14.2009	-1.26092
691	CD28 co-stimulation	0.203724	2.77058	-1.26272
692	Butyrate Response Factor 1 (BRF1) destabilizes mRNA	0.560627	14.2374	-1.26416
693	VEGFR2 mediated cell proliferation	0.0746757	1.14485	-1.27833
694	Amino acid transport across the plasma membrane	0.192149	2.7559	-1.27899
695	Metabolism of porphyrins	0.560627	14.4254	-1.28086
696	KSRP destabilizes mRNA	0.560627	14.554	-1.29227
697	Inflammasomes	0.560627	14.6628	-1.30194
698	Branched-chain amino acid catabolism	0.560627	14.7227	-1.30725
699	Hyaluronan metabolism	0.540061	15.0087	-1.33265
700	Myogenesis	0.169541	2.73568	-1.38124
701	CDO in myogenesis	0.169541	2.73568	-1.38124
702	Glucagon signaling in metabolic regulation	0.0809277	1.31985	-1.40605
703	Downregulation of TGF-beta receptor signaling	0.137272	2.3011	-1.48561
704	Synthesis of bile acids and bile salts via 27-hydroxycholesterol	0.518535	14.705	-1.52712
705	GRB2 events in EGFR signaling	0.273942	5.43462	-1.5286
706	DNA strand elongation	0.0746757	1.37172	-1.53164
707	Glucagon-type ligand receptors	0.0629429	1.26678	-1.54047
708	Receptor-ligand binding initiates the second proteolytic cleavage of Notch receptor	0.496005	12.3182	-1.58347
709	Activation of the pre-replicative complex	0.0629429	1.30229	-1.58365
710	Budding and maturation of HIV virion	0.127031	2.27482	-1.61554
711	Nef-mediates down modulation of cell surface receptors by recruiting them to clathrin adapters	0.00519188	0.523993	-1.61629
712	mRNA decay by 5' to 3' exoribonuclease	0.518535	15.5727	-1.61724
713	Signal transduction by L1	0.273942	5.77194	-1.62347
714	Integrin alphaIIb beta3 signaling	0.147784	2.66509	-1.63595
715	Apoptotic cleavage of cell adhesion proteins	6.12465e-05	0.244589	-1.65846
716	CTLA4 inhibitory signaling	0.0267251	0.942795	-1.68712
717	Formation of ATP by chemiosmotic coupling	0.00192848	0.481475	-1.83134
718	Cobalamin (Cbl, vitamin B12) transport and metabolism	0.257126	5.99119	-1.89538
719	Downregulation of ERBB2:ERBB3 signaling	0.472425	12.4891	-1.91159
720	G protein gated Potassium channels	0.127031	2.70023	-1.91766
721	Insulin receptor recycling	0.137272	2.98333	-1.92606
722	Golgi Cisternae Pericentriolar Stack Reorganization	0.496005	15.2077	-1.95492
723	Synthesis of bile acids and bile salts via 24-hydroxycholesterol	0.496005	15.2183	-1.95628
724	Activation of G protein gated Potassium channels	0.127031	2.76403	-1.96297
725	Uptake and actions of bacterial toxins	0.0473296	1.42313	-2.01865
726	Regulation of the Fanconi anemia pathway	0.394879	11.5291	-2.0248
727	Inhibition of voltage gated Ca2+ channels via Gbeta/gamma subunits	0.127031	2.87563	-2.04223
728	repression of WNT target genes	0.496005	15.9584	-2.05141
729	SEMA3A-Plexin repulsion signaling by inhibiting Integrin adhesion	0.496005	15.9643	-2.05217
730	Activation of Rac	0.496005	16.1386	-2.07457
731	Sema4D in semaphorin signaling	0.0473296	1.47721	-2.09535
732	Downregulation of SMAD2/3:SMAD4 transcriptional activity	0.107438	2.48043	-2.11151
733	Membrane binding and targetting of GAG proteins	0.421914	12.2117	-2.14468
734	Regulation of pyruvate dehydrogenase (PDH) complex	0.496005	16.7417	-2.1521
735	IRAK2 mediated activation of TAK1 complex upon TLR7/8 or 9 stimulation	0.394879	12.2559	-2.15245
736	p75NTR signals via NF-kB	0.190436	4.64114	-2.15391
737	Synthesis And Processing Of GAG, GAGPOL Polyproteins	0.421914	12.31	-2.16194
738	IRAK2 mediated activation of TAK1 complex	0.394879	12.6034	-2.21348
739	Laminin interactions	0.0303044	1.33389	-2.27986
740	Downregulation of ERBB4 signaling	0.33697	12.374	-2.29839
741	Signal regulatory protein (SIRP) family interactions	0.472425	15.1862	-2.32441
742	Regulation of signaling by CBL	0.223585	6.03341	-2.33442
743	Signaling by FGFR1 fusion mutants	0.240328	6.33818	-2.35212
744	Ephrin signaling	0.240328	6.39509	-2.37324
745	Sema4D induced cell migration and growth-cone collapse	0.0341532	1.4459	-2.37406
746	NOTCH2 Activation and Transmission of Signal to the Nucleus	0.0891593	2.40829	-2.38923
747	Antigen Presentation: Folding, assembly and peptide loading of class I MHC	0.0341532	1.48868	-2.4443
748	BBSome-mediated cargo-targeting to cilium	0.0303044	1.43159	-2.44686
749	Lysosome Vesicle Biogenesis	0.117079	3.22195	-2.49448
750	Type I hemidesmosome assembly	0.366584	14.2324	-2.49957
751	DEx/H-box helicases activate type I IFN and inflammatory cytokines production	0.472425	16.6014	-2.54101
752	Constitutive Signaling by Ligand-Responsive EGFR Cancer Variants	0.0723436	2.25028	-2.54906
753	p38MAPK events	0.472425	16.9065	-2.58771
754	Signaling by Activin	0.472425	16.9903	-2.60055
755	Syndecan interactions	0.0203622	1.29834	-2.60723
756	Netrin mediated repulsion signals	0.394879	14.8969	-2.61627
757	Ethanol oxidation	0.394879	14.9869	-2.63208
758	MASTL Facilitates Mitotic Progression	0.394879	15.0936	-2.65081
759	ERKs are inactivated	0.447745	15.1586	-2.66223
760	Post-chaperonin tubulin folding pathway	0.223585	6.90957	-2.67342
761	N-glycan trimming in the ER and Calnexin/Calreticulin cycle	0.000906641	0.614945	-2.71759
762	Constitutive Signaling by EGFRvIII	0.174125	5.59895	-2.74431
763	Uptake and function of anthrax toxins	0.421914	15.6481	-2.7482
764	Beta-catenin phosphorylation cascade	0.206939	6.10066	-2.74856
765	Trafficking and processing of endosomal TLR	0.472425	18.0368	-2.76072
766	Abacavir transport and metabolism	0.394879	15.9843	-2.80725
767	S6K1-mediated signalling	0.366584	16.0332	-2.81583
768	Double-Strand Break Repair	0.107438	3.3253	-2.83072
769	mTORC1-mediated signalling	0.421914	16.1548	-2.83718
770	Prostacyclin signalling through prostacyclin receptor	0.01757	1.3478	-2.84407
771	Inhibition of replication initiation of damaged DNA by RB1/E2F1	0.447745	16.2292	-2.85025
772	Sema3A PAK dependent Axon repulsion	0.190436	6.1556	-2.85676
773	Recruitment of NuMA to mitotic centrosomes	0.421914	16.3523	-2.87187
774	Role of DCC in regulating apoptosis	0.394879	16.5062	-2.8989
775	Platelet sensitization by LDL	0.206939	6.46379	-2.91216
776	A third proteolytic cleavage releases NICD	0.366584	16.585	-2.91274
777	Signaling by NOTCH3	0.421914	16.632	-2.921
778	Tetrahydrobiopterin (BH4) synthesis, recycling, salvage and regulation	0.394879	16.6396	-2.92233
779	HuR stabilizes mRNA	0.33697	15.7663	-2.92848
780	Regulated proteolysis of p75NTR	0.394879	16.7765	-2.94638
781	Hormone-sensitive lipase (HSL)-mediated triacylglycerol hydrolysis	0.447745	16.8049	-2.95136
782	Signaling by NOTCH4	0.421914	16.856	-2.96034
783	Chylomicron-mediated lipid transport	0.206939	6.57378	-2.96172
784	Activation of the phototransduction cascade	0.421914	16.8995	-2.96797
785	Presynaptic function of Kainate receptors	0.0891593	3.01756	-2.99368
786	Role of Abl in Robo-Slit signaling	0.366584	17.0481	-2.99408
787	mitochondrial fatty acid beta-oxidation of saturated fatty acids	0.33697	16.1617	-3.00193
788	Inactivation of Cdc42 and Rac	0.366584	17.1304	-3.00853
789	Purine catabolism	0.394879	17.3417	-3.04564
790	Vitamin B5 (pantothenate) metabolism	0.447745	17.3741	-3.05133
791	Hyaluronan uptake and degradation	0.447745	17.5363	-3.07982
792	The NLRP3 inflammasome	0.447745	17.545	-3.08134
793	MEK activation	0.305977	14.9471	-3.09639
794	RAF phosphorylates MEK	0.305977	14.9481	-3.09659
795	COPI Mediated Transport	0.394879	17.7561	-3.11842
796	Citric acid cycle (TCA cycle)	0.01757	1.48675	-3.13728
797	Depolarization of the Presynaptic Terminal Triggers the Opening of Calcium Channels	0.447745	17.8815	-3.14044
798	Spry regulation of FGF signaling	0.0501611	2.2605	-3.1517
799	Mitochondrial Fatty Acid Beta-Oxidation	0.174125	6.4311	-3.15219
800	Recycling of eIF2:GDP	0.33697	16.9897	-3.15573
801	p75NTR regulates axonogenesis	0.366584	18.212	-3.19848
802	Bile salt and organic anion SLC transporters	0.447745	18.2649	-3.20778
803	Alpha-defensins	0.366584	18.5318	-3.25465
804	Golgi to ER Retrograde Transport	0.394879	18.6448	-3.27449
805	Assembly Of The HIV Virion	0.142299	5.16598	-3.30233
806	G beta:gamma signalling through PLC beta	0.0805596	3.13141	-3.33593
807	Elevation of cytosolic Ca2+ levels	0.366584	19.0103	-3.33868
808	Regulation of cytoskeletal remodeling and cell spreading by IPP complex components	0.33697	18.016	-3.34635
809	Regulation of KIT signaling	0.0106762	1.36092	-3.36951
810	p75NTR recruits signalling complexes	0.142299	5.27304	-3.37077
811	Formyl peptide receptors bind formyl peptides and many other ligands	0.33697	18.1822	-3.37722
812	Synthesis of diphthamide-EEF2	0.33697	18.2479	-3.38942
813	NF-kB is activated and signals survival	0.142299	5.33058	-3.40755
814	PP2A-mediated dephosphorylation of key metabolic factors	0.305977	16.5759	-3.43379
815	binding of TCF/LEF:CTNNB1 to target gene promoters	0.305977	16.605	-3.43983
816	Axonal growth inhibition (RHOA activation)	0.33697	18.9114	-3.51266
817	Pyrimidine catabolism	0.447745	20.5618	-3.61116
818	NRIF signals cell death from the nucleus	0.0436376	2.48298	-3.63652
819	Vitamin C (ascorbate) metabolism	0.33697	19.9717	-3.70961
820	Signaling by Hippo	0.0805596	3.48851	-3.71635
821	Scavenging by Class A Receptors	0.0723436	3.33539	-3.77826
822	DCC mediated attractive signaling	0.15806	6.73244	-3.79001
823	Fatty Acyl-CoA Biosynthesis	0.0805596	3.56236	-3.79503
824	eNOS activation	0.305977	18.5092	-3.83429
825	Neurofascin interactions	0.305977	18.615	-3.85621
826	Platelet calcium homeostasis	0.0723436	3.43592	-3.89214
827	Cation-coupled Chloride cotransporters	0.305977	19.025	-3.94115
828	Clearance of Nuclear Envelope Membranes from Chromatin	0.305977	20.4624	-4.23892
829	Activation of DNA fragmentation factor	0.142299	6.76853	-4.32675
830	Gap junction degradation	0.00035494	0.845144	-4.43421
831	Apoptosis induced DNA fragmentation	0.142299	6.94706	-4.44088
832	Platelet Adhesion to exposed collagen	0.142299	7.26984	-4.64721
833	Dissolution of Fibrin Clot	0.142299	7.46588	-4.77253
834	GRB2:SOS provides linkage to MAPK signaling for Integrins	0.0436376	3.35157	-4.90863
835	Rap1 signalling	0.0501611	3.53251	-4.92521
836	STING mediated induction of host immune responses	0.0501611	3.77357	-5.2613
837	p130Cas linkage to MAPK signaling for integrins	0.0436376	3.62425	-5.30799
838	Inhibition of adenylate cyclase pathway	0.0375702	3.39074	-5.37118
839	Acyl chain remodeling of CL	0.273539	19.2125	-5.40389
840	Depolymerisation of the Nuclear Lamina	0.0436376	3.70389	-5.42463
841	Cell-extracellular matrix interactions	0.0501611	4.05086	-5.64791
842	Adenylate cyclase inhibitory pathway	0.0375702	3.57625	-5.66503
843	RAF activation	0.23959	16.1012	-5.97519
844	Acetylcholine regulates insulin secretion	0.00272469	1.70287	-6.05682
845	S6K1 signalling	0.23959	16.5085	-6.12634
846	Advanced glycosylation endproduct receptor signaling	0.0319685	3.6315	-6.13264
847	Early Phase of HIV Life Cycle	0.0375702	3.93939	-6.24027
848	NADE modulates death signalling	0.273539	22.2826	-6.26743
849	Heme degradation	0.273539	22.6026	-6.35743
850	PECAM1 interactions	0.0268399	3.56658	-6.38236
851	IRF3-mediated induction of type I IFN	0.0319685	3.9485	-6.66798
852	Beta oxidation of hexanoyl-CoA to butanoyl-CoA	0.23959	18.5432	-6.88144
853	LDL-mediated lipid transport	0.273539	24.7466	-6.96048
854	Unwinding of DNA	0.00358641	2.0653	-6.96416
855	Initiation of Nuclear Envelope Reformation	0.0319685	4.13337	-6.98016
856	Nuclear Envelope Reassembly	0.0319685	4.26961	-7.21024
857	Nef Mediated CD4 Down-regulation	0.000245535	1.30538	-7.23992
858	Beta oxidation of octanoyl-CoA to hexanoyl-CoA	0.23959	19.6779	-7.30251
859	ATF6-alpha activates chaperones	0.0268399	4.14076	-7.40985
860	Beta oxidation of decanoyl-CoA to octanoyl-CoA-CoA	0.23959	20.1183	-7.46597
861	Calnexin/calreticulin cycle	0.00358641	2.22047	-7.48738
862	Beta oxidation of lauroyl-CoA to decanoyl-CoA-CoA	0.23959	20.4038	-7.57189
863	Caspase-mediated cleavage of cytoskeletal proteins	0.0268399	4.24339	-7.5935
864	Reduction of cytosolic Ca++ levels	0.0974946	8.20362	-7.63235
865	EGFR Transactivation by Gastrin	0.0836331	7.57019	-7.88779
866	Abacavir transmembrane transport	0.23959	21.4807	-7.97154
867	Formation of annular gap junctions	0.00201636	2.19441	-8.30517
868	Free fatty acids regulate insulin secretion	0.0704463	7.41779	-8.45478
869	GP1b-IX-V activation signalling	0.0180183	4.0489	-8.53498
870	Fatty Acids bound to GPR40 (FFAR1) regulate insulin secretion	0.0704463	7.5299	-8.58256
871	Folding of actin by CCT/TriC	0.00201636	2.33131	-8.8233
872	CHL1 interactions	0.0836331	8.5796	-8.93954
873	Scavenging by Class B Receptors	0.23959	24.402	-9.05567
874	APOBEC3G mediated resistance to HIV-1 infection	0.23959	24.8124	-9.20794
875	Insulin-like Growth Factor-2 mRNA Binding Proteins (IGF2BPs/IMPs/VICKZs) bind RNA	0.0704463	8.1969	-9.34281
876	Integration of provirus	0.0143255	4.23371	-9.46786
877	ATF6-alpha activates chaperone genes	0.0180183	4.51512	-9.51774
878	Lysine catabolism	0.0704463	8.62637	-9.83232
879	ChREBP activates metabolic gene expression	0.0704463	8.80516	-10.0361
880	Nef Mediated CD8 Down-regulation	0.000104598	1.79129	-11.3306
881	2-LTR circle formation	0.0580269	9.84844	-12.5131
882	Pentose phosphate pathway (hexose monophosphate shunt)	0.00834936	4.77118	-12.8575
883	mitochondrial fatty acid beta-oxidation of unsaturated fatty acids	0.0464747	9.11077	-12.9839
884	Fibronectin matrix formation	0.0464747	9.67087	-13.7822
885	LRR FLII-interacting protein 1 (LRRFIP1) activates type I IFN production	0.0358972	9.28325	-14.9558
886	Nonhomologous End-joining (NHEJ)	0.0060422	5.14612	-15.3417
887	Disinhibition of SNARE formation	0.0358972	10.3809	-16.7241
888	Telomere Extension By Telomerase	0.0464747	11.7481	-16.7425
889	Uptake and function of diphtheria toxin	0.0060422	6.33545	-18.8873
890	Scavenging by Class F Receptors	0.0060422	6.38752	-19.0425
