# Supplementary material for: Glucocorticoid receptor isoforms direct distinct mitochondrial programs to regulate ATP production
Source: Sci Rep. 2016 May 26;6:26419. doi: 10.1038/srep26419 (PMC4881047; doi:10.1038/srep26419)
Supplement: Supplementary Dataset 3 [file srep26419-s4.xls]

## Sheet: Sheet1
Primer	Sequence		QuantiTect Primer Assays (Qiagen)	Cat. No.
FGF9 Forward Primer	5'-AGGGCCACTTGCTTGATTTA-3'		AMBN	QT00035924
FGF9 Reverse Primer	5'-CACACTCCTAGCGCTCAGTCT-3'		COL5A2	QT00998865
FKBP5 Forward Primer	5'-TGTCTCCCACGTGTGTATTAT-3'		EDIL3	QT00078029
FKBP5 Reverse Primer	5'-TTTGCTCAGAACCACTCACAC-3'		EMP1	QT00065044
FOXC1 Forward Primer	5'-TGAACGGGAATAGTAGCTGTCA-3'		GAPDH	QT00079247
FOXC1 Reverse Primer	5'-GGACGTGCGGTACAGAGAC-3'		ITPRIP	QT00237720
GAPDH Forward Primer	5'-TCAACGACCACTTTGTCAAGCTCA-3'		KCTD12	QT00204771
GAPDH Reverse Primer	5'-GCTGGTGGTCCAGGGGTCTTACT-3'		MT1X	QT00048237
GILZ Forward Primer	5'-TGTGGATGAGGGATGAACAA-3'		NEDD9	QT00008960
GILZ Reverse Primer	5'-ACCCGCTACAGACAAGCTTT-3'		RGS16	QT00068019
NFKBIA Forward Primer	5'-CCTGTAATGGCCGGACTG-3'		SLC2A3	QT00047124
NFKBIA Reverse Primer	5'-ACACCAGGTCAGGATTTTGC-3'		WNT16	QT00048447
PDK4 Forward Primer	5'-CGGGATCAAAGTGGGTCTAC-3'
PDK4 Reverse Primer	5'-GGAGGAAACAAGGGTTCACA-3'
PER1 Forward Primer	5'-CTGCACCAGCTAGACTCCATT-3'
PER1 Reverse Primer	5'-GGAGAAGAAAGCCTCTCATGG-3'
RASD1 Forward Primer	5'-GCGTACACAGCGACCTCAT-3'
RASD1 Reverse Primer	5'-CAGCGCTCCTTGTCCTTG-3'
SGK1 Forward Primer	5'-GCTTAGCAATCTTATTGCACACTG-3'
SGK1 Reverse Primer	5'-GCTCACTGAGGAGAATGTGCT-3'
